# Supplementary material for: DNA copy number evolution in Drosophila cell lines
Source: Genome Biol. 2014 Aug 28;15(8):R70. doi: 10.1186/gb-2014-15-8-r70 (PMC4289277; doi:10.1186/gb-2014-15-8-r70)
Supplement: Supplementary file 3 — Additional file 3: Genome-wide copy number in cell lines and copy number breakpoints (1 kb level). (ZIP 6 MB) [file 13059_2013_3375_MOESM3_ESM.zip]

Archive with 3 entries (2 files):
- Additional_File3_Copy_Number_calling_all_cell_lines_DNA_level_and_breakpont_information.xlsx
- __MACOSX/
- __MACOSX/._Additional_File3_Copy_Number_calling_all_cell_lines_DNA_level_and_breakpont_information.xlsx
