# Supplementary material for: DNA copy number evolution in Drosophila cell lines
Source: Genome Biol. 2014 Aug 28;15(8):R70. doi: 10.1186/gb-2014-15-8-r70 (PMC4289277; doi:10.1186/gb-2014-15-8-r70)
Supplement: Supplementary file 3 — Additional file 3: Genome-wide copy number in cell lines and copy number breakpoints (1 kb level). (ZIP 6 MB) [file 13059_2013_3375_MOESM3_ESM.zip › Additional_File3_Copy_Number_calling_all_cell_lines_DNA_level_and_breakpont_information.xlsx]

## Sheet: Guide Information
	Additional File 3
	Tab:	Guide information (this page)
	Tab:	Copy Number calling of the modENCODE cell lines
		Chromosome (arms)	Drosophila chromosome arms based on the reference genome (Release 5)
		Start	Base positions where 1kb windows start
		“Cell Line Name”_CopyNumber	Copy number within 1kb window
		“Cell Line Name”_Call	copy Gain or Loss relative to basal ploid
		HighCopyHits	Number of cell lines with copy gain
		LowCopyHits	Number of cell lines with copy loss
		p value HighCopyHits	p value HighCopyHits (permutation test)
		q value HighCopyHits	FDR corrected p values for HighCopyHits (FDR : False Discovery Rate)
		p value LowCopyHits	p value LowCopyHits (permutation test)
		q value LowCopyHits	FDR corrected p values for HighCopyHits (FDR : False Discovery Rate)
		NA	Copy number not determined due to mappability
	Tab:	Frequent High Copy regions – Windows that have FDR-corrected p (q value) smaller than 0.05 for HighCopyHits were combined
		Chromosome arm	Drosophila chromosome arms based on the reference genome (Release 5)
		Start	Base position of region start
		End	Base position of region stop
		p value (combined)	FDR-corrected p values (Stouffer’s Method)
	Tab:	Frequent Low Copy regions – Windows that have FDR-corrected p (q value) smaller than 0.05 for LowCopyHits were combined
		Chromosome arm	Drosophila chromosome arms based on the reference genome (Release 5)
		Start	Base position of region start
		End	Base position of region stop
		p value (combined)	FDR-corrected p values (Stouffer’s Method)
	Tab:	Breakpoints – 1 kb windows with copy number changes in any of the cell lines
		Chromosome arm	Drosophila chromosome arms based on the reference genome (Release 5)
		Start	Base position of 1kb window start
		End	Base position of 1kb window stop
		Frequency	Number of cell lines with breakpoints within 1kb window

## Sheet: Copy Number calling - all cells
Chromosome (arms)	Start	1182-4H_CopyNumber	1182-4H_Call	BG3-c2_CopyNumber	BG3-c2_Call	Cl8-BG_CopyNumber	Cl.8-BG_Call	Cl.8-DM_CopyNumber	Cl.8-DM_Call	D16-c3_CopyNumber	D16-c3_Call	D17-c3_CopyNumber	D17-c3_Call	D20-c2_CopyNumber	D20-c2_Call	D20-c5_CopyNumber	D20-c5_Call	D4-c1_CopyNumber	D4-c1_Call	D8_CopyNumber	D8_Call	D9_CopyNumber	D9_Call	Kc167_CopyNumber	Kc167_Call	L1_CopyNumber	L1_Call	mbn2_CopyNumber	mbn2_Call	S1_CopyNumber	S1_Call	S2-DRSC-DM_CopyNumber	S2-DRSC-DM_Call	S2-DRSC-BO_CopyNumber	S2-DRSC-BO_Call	S2R+_CopyNumber	S2R+_Call	S3_CopyNumber	S3_Call	Sg4_CopyNumber	Sg4_Call	W2_CopyNumber	W2_Call	HighCopyHits	LowCopyHits	p value HighCopyHits	q value HighCopyHits	p value LowCopyHits	q vaule LowCopyHits
chr2L	1	NA	NA	NA	NA	NA	NA	NA	NA	NA	NA	NA	NA	NA	NA	NA	NA	NA	NA	NA	NA	NA	NA	NA	NA	NA	NA	NA	NA	NA	NA	NA	NA	NA	NA	NA	NA	NA	NA	NA	NA	NA	NA	0	0	0.941144	0.941144	0.725586	0.725586
chr2L	1001	NA	NA	NA	NA	NA	NA	NA	NA	NA	NA	NA	NA	NA	NA	NA	NA	NA	NA	NA	NA	NA	NA	NA	NA	NA	NA	NA	NA	NA	NA	NA	NA	NA	NA	NA	NA	NA	NA	NA	NA	NA	NA	0	0	0.941144	0.941144	0.725586	0.725586
chr2L	2001	NA	NA	NA	NA	NA	NA	NA	NA	NA	NA	NA	NA	NA	NA	NA	NA	NA	NA	NA	NA	NA	NA	NA	NA	NA	NA	NA	NA	NA	NA	NA	NA	NA	NA	NA	NA	NA	NA	NA	NA	NA	NA	0	0	0.941144	0.941144	0.725586	0.725586
chr2L	3001	NA	NA	NA	NA	NA	NA	NA	NA	NA	NA	NA	NA	NA	NA	NA	NA	NA	NA	NA	NA	NA	NA	NA	NA	NA	NA	NA	NA	NA	NA	NA	NA	NA	NA	NA	NA	NA	NA	NA	NA	NA	NA	0	0	0.941144	0.941144	0.725586	0.725586
chr2L	4001	NA	NA	NA	NA	NA	NA	NA	NA	NA	NA	NA	NA	NA	NA	NA	NA	NA	NA	NA	NA	NA	NA	NA	NA	NA	NA	NA	NA	NA	NA	NA	NA	NA	NA	NA	NA	NA	NA	NA	NA	NA	NA	0	0	0.941144	0.941144	0.725586	0.725586
chr2L	5001	2	Normal	NA	NA	2	Normal	NA	NA	5	High	2	Normal	2	Normal	5	High	8	High	5	High	7	High	NA	NA	2	Normal	4	Normal	2	Normal	NA	NA	NA	NA	4	Normal	5	High	5	High	2	Normal	7	0	0.000546	0.0112802	0.725586	0.725586
chr2L	6001	2	Normal	2	Normal	2	Normal	2	Normal	5	High	2	Normal	2	Normal	5	High	8	High	5	High	7	High	0	Low	2	Normal	4	Normal	2	Normal	4	Normal	4	Normal	4	Normal	5	High	5	High	2	Normal	7	1	0.000546	0.0112802	0.340133	0.544357
chr2L	7001	2	Normal	2	Normal	2	Normal	2	Normal	5	High	2	Normal	2	Normal	5	High	8	High	5	High	7	High	0	Low	2	Normal	4	Normal	2	Normal	4	Normal	4	Normal	4	Normal	5	High	5	High	2	Normal	7	1	0.000546	0.0112802	0.340133	0.544357
chr2L	8001	2	Normal	2	Normal	2	Normal	2	Normal	5	High	2	Normal	2	Normal	5	High	8	High	5	High	7	High	0	Low	2	Normal	4	Normal	2	Normal	4	Normal	4	Normal	4	Normal	5	High	5	High	2	Normal	7	1	0.000546	0.0112802	0.340133	0.544357
chr2L	9001	2	Normal	2	Normal	2	Normal	2	Normal	5	High	2	Normal	2	Normal	5	High	8	High	5	High	7	High	0	Low	2	Normal	4	Normal	2	Normal	4	Normal	4	Normal	4	Normal	5	High	5	High	2	Normal	7	1	0.000546	0.0112802	0.340133	0.544357
chr2L	10001	2	Normal	2	Normal	2	Normal	2	Normal	5	High	2	Normal	2	Normal	5	High	8	High	5	High	7	High	0	Low	2	Normal	4	Normal	2	Normal	4	Normal	4	Normal	4	Normal	5	High	5	High	2	Normal	7	1	0.000546	0.0112802	0.340133	0.544357
chr2L	11001	2	Normal	2	Normal	2	Normal	2	Normal	5	High	2	Normal	2	Normal	5	High	8	High	5	High	7	High	0	Low	2	Normal	4	Normal	2	Normal	4	Normal	4	Normal	4	Normal	5	High	5	High	2	Normal	7	1	0.000546	0.0112802	0.340133	0.544357
chr2L	12001	2	Normal	2	Normal	2	Normal	2	Normal	5	High	2	Normal	2	Normal	5	High	8	High	5	High	7	High	0	Low	2	Normal	4	Normal	2	Normal	4	Normal	4	Normal	4	Normal	5	High	5	High	2	Normal	7	1	0.000546	0.0112802	0.340133	0.544357
chr2L	13001	2	Normal	2	Normal	2	Normal	2	Normal	5	High	2	Normal	2	Normal	5	High	8	High	5	High	7	High	0	Low	2	Normal	4	Normal	2	Normal	4	Normal	4	Normal	4	Normal	5	High	5	High	2	Normal	7	1	0.000546	0.0112802	0.340133	0.544357
chr2L	14001	2	Normal	2	Normal	2	Normal	2	Normal	5	High	2	Normal	2	Normal	5	High	8	High	5	High	7	High	0	Low	2	Normal	4	Normal	2	Normal	4	Normal	4	Normal	4	Normal	5	High	5	High	2	Normal	7	1	0.000546	0.0112802	0.340133	0.544357
chr2L	15001	2	Normal	2	Normal	2	Normal	2	Normal	5	High	2	Normal	2	Normal	5	High	8	High	5	High	7	High	0	Low	2	Normal	4	Normal	2	Normal	4	Normal	4	Normal	4	Normal	5	High	5	High	2	Normal	7	1	0.000546	0.0112802	0.340133	0.544357
chr2L	16001	2	Normal	2	Normal	2	Normal	2	Normal	5	High	2	Normal	2	Normal	5	High	8	High	5	High	7	High	0	Low	2	Normal	4	Normal	2	Normal	4	Normal	4	Normal	4	Normal	5	High	5	High	2	Normal	7	1	0.000546	0.0112802	0.340133	0.544357
chr2L	17001	2	Normal	2	Normal	2	Normal	2	Normal	5	High	2	Normal	2	Normal	5	High	8	High	5	High	7	High	0	Low	2	Normal	4	Normal	2	Normal	4	Normal	4	Normal	4	Normal	5	High	5	High	2	Normal	7	1	0.000546	0.0112802	0.340133	0.544357
chr2L	18001	2	Normal	2	Normal	2	Normal	2	Normal	5	High	2	Normal	2	Normal	5	High	8	High	5	High	7	High	0	Low	2	Normal	4	Normal	2	Normal	4	Normal	4	Normal	4	Normal	5	High	5	High	2	Normal	7	1	0.000546	0.0112802	0.340133	0.544357
chr2L	19001	2	Normal	2	Normal	2	Normal	2	Normal	5	High	2	Normal	2	Normal	5	High	8	High	5	High	7	High	0	Low	2	Normal	4	Normal	2	Normal	4	Normal	4	Normal	4	Normal	5	High	5	High	2	Normal	7	1	0.000546	0.0112802	0.340133	0.544357
chr2L	20001	2	Normal	2	Normal	2	Normal	2	Normal	5	High	2	Normal	2	Normal	5	High	8	High	5	High	7	High	0	Low	2	Normal	4	Normal	2	Normal	4	Normal	4	Normal	4	Normal	5	High	5	High	2	Normal	7	1	0.000546	0.0112802	0.340133	0.544357
chr2L	21001	2	Normal	2	Normal	2	Normal	2	Normal	5	High	2	Normal	2	Normal	5	High	8	High	5	High	7	High	0	Low	2	Normal	4	Normal	2	Normal	4	Normal	4	Normal	4	Normal	5	High	5	High	2	Normal	7	1	0.000546	0.0112802	0.340133	0.544357
chr2L	22001	2	Normal	2	Normal	2	Normal	2	Normal	5	High	2	Normal	2	Normal	5	High	8	High	5	High	7	High	0	Low	2	Normal	4	Normal	2	Normal	4	Normal	4	Normal	4	Normal	5	High	5	High	2	Normal	7	1	0.000546	0.0112802	0.340133	0.544357
chr2L	23001	2	Normal	2	Normal	2	Normal	2	Normal	5	High	2	Normal	2	Normal	5	High	8	High	5	High	7	High	0	Low	2	Normal	4	Normal	2	Normal	4	Normal	4	Normal	4	Normal	5	High	5	High	2	Normal	7	1	0.000546	0.0112802	0.340133	0.544357
chr2L	24001	2	Normal	2	Normal	2	Normal	2	Normal	5	High	2	Normal	2	Normal	5	High	8	High	5	High	7	High	0	Low	2	Normal	4	Normal	2	Normal	4	Normal	4	Normal	4	Normal	5	High	5	High	2	Normal	7	1	0.000546	0.0112802	0.340133	0.544357
chr2L	25001	2	Normal	2	Normal	2	Normal	2	Normal	5	High	2	Normal	2	Normal	5	High	8	High	5	High	7	High	0	Low	2	Normal	4	Normal	2	Normal	4	Normal	4	Normal	4	Normal	5	High	5	High	2	Normal	7	1	0.000546	0.0112802	0.340133	0.544357
chr2L	26001	2	Normal	2	Normal	2	Normal	2	Normal	5	High	2	Normal	2	Normal	5	High	8	High	5	High	7	High	0	Low	2	Normal	4	Normal	2	Normal	4	Normal	4	Normal	4	Normal	5	High	5	High	2	Normal	7	1	0.000546	0.0112802	0.340133	0.544357
chr2L	27001	2	Normal	2	Normal	2	Normal	2	Normal	5	High	2	Normal	2	Normal	5	High	8	High	5	High	7	High	0	Low	2	Normal	4	Normal	2	Normal	4	Normal	4	Normal	4	Normal	5	High	5	High	2	Normal	7	1	0.000546	0.0112802	0.340133	0.544357
chr2L	28001	2	Normal	2	Normal	2	Normal	2	Normal	5	High	2	Normal	2	Normal	5	High	8	High	5	High	7	High	0	Low	2	Normal	4	Normal	2	Normal	4	Normal	4	Normal	4	Normal	5	High	5	High	2	Normal	7	1	0.000546	0.0112802	0.340133	0.544357
chr2L	29001	2	Normal	2	Normal	2	Normal	2	Normal	5	High	2	Normal	2	Normal	5	High	8	High	5	High	7	High	0	Low	2	Normal	4	Normal	2	Normal	4	Normal	4	Normal	4	Normal	5	High	5	High	2	Normal	7	1	0.000546	0.0112802	0.340133	0.544357
chr2L	30001	2	Normal	2	Normal	2	Normal	2	Normal	5	High	2	Normal	2	Normal	5	High	8	High	5	High	7	High	0	Low	2	Normal	4	Normal	2	Normal	4	Normal	4	Normal	4	Normal	5	High	5	High	2	Normal	7	1	0.000546	0.0112802	0.340133	0.544357
chr2L	31001	2	Normal	2	Normal	2	Normal	2	Normal	5	High	2	Normal	2	Normal	5	High	8	High	5	High	7	High	0	Low	2	Normal	4	Normal	2	Normal	4	Normal	4	Normal	4	Normal	5	High	5	High	2	Normal	7	1	0.000546	0.0112802	0.340133	0.544357
chr2L	32001	2	Normal	2	Normal	2	Normal	2	Normal	5	High	2	Normal	2	Normal	5	High	8	High	5	High	7	High	0	Low	2	Normal	4	Normal	2	Normal	4	Normal	4	Normal	4	Normal	5	High	5	High	2	Normal	7	1	0.000546	0.0112802	0.340133	0.544357
chr2L	33001	2	Normal	2	Normal	2	Normal	2	Normal	5	High	2	Normal	2	Normal	5	High	8	High	5	High	7	High	0	Low	2	Normal	4	Normal	2	Normal	4	Normal	4	Normal	4	Normal	5	High	5	High	2	Normal	7	1	0.000546	0.0112802	0.340133	0.544357
chr2L	34001	2	Normal	2	Normal	2	Normal	2	Normal	5	High	2	Normal	2	Normal	5	High	8	High	5	High	7	High	0	Low	2	Normal	4	Normal	2	Normal	4	Normal	4	Normal	4	Normal	5	High	5	High	2	Normal	7	1	0.000546	0.0112802	0.340133	0.544357
chr2L	35001	2	Normal	2	Normal	2	Normal	2	Normal	5	High	2	Normal	2	Normal	5	High	8	High	5	High	7	High	0	Low	2	Normal	4	Normal	2	Normal	4	Normal	4	Normal	4	Normal	5	High	5	High	2	Normal	7	1	0.000546	0.0112802	0.340133	0.544357
chr2L	36001	2	Normal	2	Normal	2	Normal	2	Normal	5	High	2	Normal	2	Normal	5	High	8	High	5	High	7	High	0	Low	2	Normal	4	Normal	2	Normal	4	Normal	4	Normal	4	Normal	5	High	5	High	2	Normal	7	1	0.000546	0.0112802	0.340133	0.544357
chr2L	37001	2	Normal	2	Normal	2	Normal	2	Normal	5	High	2	Normal	2	Normal	5	High	8	High	5	High	7	High	0	Low	2	Normal	4	Normal	2	Normal	4	Normal	4	Normal	4	Normal	5	High	5	High	2	Normal	7	1	0.000546	0.0112802	0.340133	0.544357
chr2L	38001	2	Normal	2	Normal	2	Normal	2	Normal	5	High	2	Normal	2	Normal	5	High	8	High	5	High	7	High	0	Low	2	Normal	4	Normal	2	Normal	4	Normal	4	Normal	4	Normal	5	High	5	High	2	Normal	7	1	0.000546	0.0112802	0.340133	0.544357
chr2L	39001	2	Normal	2	Normal	2	Normal	2	Normal	5	High	2	Normal	2	Normal	5	High	8	High	5	High	7	High	0	Low	2	Normal	4	Normal	2	Normal	4	Normal	4	Normal	4	Normal	5	High	5	High	2	Normal	7	1	0.000546	0.0112802	0.340133	0.544357
chr2L	40001	2	Normal	2	Normal	2	Normal	2	Normal	5	High	2	Normal	2	Normal	5	High	8	High	5	High	7	High	0	Low	2	Normal	4	Normal	2	Normal	4	Normal	4	Normal	4	Normal	5	High	5	High	2	Normal	7	1	0.000546	0.0112802	0.340133	0.544357
chr2L	41001	2	Normal	2	Normal	2	Normal	2	Normal	5	High	2	Normal	2	Normal	5	High	8	High	5	High	7	High	0	Low	2	Normal	4	Normal	2	Normal	4	Normal	4	Normal	4	Normal	5	High	5	High	2	Normal	7	1	0.000546	0.0112802	0.340133	0.544357
chr2L	42001	2	Normal	2	Normal	2	Normal	2	Normal	5	High	2	Normal	2	Normal	5	High	8	High	5	High	7	High	0	Low	2	Normal	4	Normal	2	Normal	4	Normal	4	Normal	4	Normal	5	High	5	High	2	Normal	7	1	0.000546	0.0112802	0.340133	0.544357
chr2L	43001	2	Normal	2	Normal	2	Normal	2	Normal	5	High	2	Normal	2	Normal	5	High	8	High	5	High	7	High	0	Low	2	Normal	4	Normal	2	Normal	4	Normal	4	Normal	4	Normal	5	High	5	High	2	Normal	7	1	0.000546	0.0112802	0.340133	0.544357
chr2L	44001	2	Normal	2	Normal	2	Normal	2	Normal	5	High	2	Normal	2	Normal	5	High	8	High	5	High	7	High	0	Low	2	Normal	4	Normal	2	Normal	4	Normal	4	Normal	4	Normal	5	High	5	High	2	Normal	7	1	0.000546	0.0112802	0.340133	0.544357
chr2L	45001	2	Normal	2	Normal	2	Normal	2	Normal	5	High	2	Normal	2	Normal	5	High	8	High	5	High	7	High	0	Low	2	Normal	4	Normal	2	Normal	4	Normal	4	Normal	4	Normal	5	High	5	High	2	Normal	7	1	0.000546	0.0112802	0.340133	0.544357
chr2L	46001	2	Normal	2	Normal	2	Normal	2	Normal	5	High	2	Normal	2	Normal	5	High	8	High	5	High	7	High	0	Low	2	Normal	4	Normal	2	Normal	4	Normal	4	Normal	4	Normal	5	High	5	High	2	Normal	7	1	0.000546	0.0112802	0.340133	0.544357
chr2L	47001	2	Normal	2	Normal	NA	NA	2	Normal	5	High	2	Normal	2	Normal	5	High	8	High	5	High	7	High	0	Low	2	Normal	4	Normal	2	Normal	4	Normal	4	Normal	4	Normal	5	High	5	High	NA	NA	7	1	0.000546	0.0112802	0.340133	0.544357
chr2L	48001	2	Normal	2	Normal	NA	NA	2	Normal	5	High	2	Normal	2	Normal	5	High	8	High	5	High	7	High	0	Low	2	Normal	4	Normal	2	Normal	4	Normal	4	Normal	4	Normal	5	High	5	High	NA	NA	7	1	0.000546	0.0112802	0.340133	0.544357
chr2L	49001	2	Normal	2	Normal	NA	NA	2	Normal	5	High	2	Normal	2	Normal	5	High	8	High	5	High	7	High	0	Low	2	Normal	4	Normal	2	Normal	4	Normal	4	Normal	4	Normal	5	High	5	High	NA	NA	7	1	0.000546	0.0112802	0.340133	0.544357
chr2L	50001	2	Normal	2	Normal	NA	NA	2	Normal	5	High	2	Normal	2	Normal	5	High	8	High	5	High	7	High	0	Low	2	Normal	4	Normal	2	Normal	4	Normal	4	Normal	4	Normal	5	High	5	High	NA	NA	7	1	0.000546	0.0112802	0.340133	0.544357
chr2L	51001	2	Normal	2	Normal	NA	NA	2	Normal	5	High	2	Normal	2	Normal	5	High	8	High	5	High	7	High	0	Low	2	Normal	4	Normal	2	Normal	4	Normal	4	Normal	4	Normal	5	High	5	High	NA	NA	7	1	0.000546	0.0112802	0.340133	0.544357
chr2L	52001	2	Normal	2	Normal	NA	NA	2	Normal	5	High	2	Normal	2	Normal	5	High	8	High	5	High	7	High	0	Low	2	Normal	4	Normal	2	Normal	4	Normal	4	Normal	4	Normal	5	High	5	High	NA	NA	7	1	0.000546	0.0112802	0.340133	0.544357
chr2L	53001	2	Normal	2	Normal	2	Normal	2	Normal	5	High	2	Normal	2	Normal	5	High	8	High	5	High	7	High	0	Low	2	Normal	4	Normal	2	Normal	4	Normal	4	Normal	4	Normal	5	High	5	High	2	Normal	7	1	0.000546	0.0112802	0.340133	0.544357
chr2L	54001	2	Normal	2	Normal	2	Normal	2	Normal	5	High	2	Normal	2	Normal	5	High	8	High	5	High	7	High	0	Low	2	Normal	4	Normal	2	Normal	4	Normal	4	Normal	4	Normal	5	High	5	High	2	Normal	7	1	0.000546	0.0112802	0.340133	0.544357
chr2L	55001	2	Normal	2	Normal	2	Normal	2	Normal	5	High	2	Normal	2	Normal	5	High	8	High	5	High	7	High	0	Low	2	Normal	4	Normal	2	Normal	4	Normal	4	Normal	4	Normal	5	High	5	High	2	Normal	7	1	0.000546	0.0112802	0.340133	0.544357
chr2L	56001	2	Normal	2	Normal	2	Normal	2	Normal	5	High	2	Normal	2	Normal	5	High	8	High	5	High	7	High	0	Low	2	Normal	4	Normal	2	Normal	4	Normal	4	Normal	4	Normal	5	High	5	High	2	Normal	7	1	0.000546	0.0112802	0.340133	0.544357
chr2L	57001	2	Normal	2	Normal	2	Normal	2	Normal	5	High	2	Normal	2	Normal	5	High	8	High	5	High	7	High	0	Low	2	Normal	4	Normal	2	Normal	4	Normal	4	Normal	4	Normal	5	High	5	High	2	Normal	7	1	0.000546	0.0112802	0.340133	0.544357
chr2L	58001	2	Normal	2	Normal	2	Normal	2	Normal	5	High	2	Normal	2	Normal	5	High	8	High	5	High	7	High	0	Low	2	Normal	4	Normal	2	Normal	4	Normal	4	Normal	4	Normal	5	High	5	High	2	Normal	7	1	0.000546	0.0112802	0.340133	0.544357
chr2L	59001	2	Normal	2	Normal	2	Normal	2	Normal	5	High	2	Normal	2	Normal	5	High	8	High	5	High	7	High	0	Low	2	Normal	4	Normal	2	Normal	4	Normal	4	Normal	4	Normal	5	High	5	High	2	Normal	7	1	0.000546	0.0112802	0.340133	0.544357
chr2L	60001	2	Normal	2	Normal	2	Normal	2	Normal	5	High	2	Normal	2	Normal	5	High	8	High	5	High	7	High	0	Low	2	Normal	4	Normal	2	Normal	4	Normal	4	Normal	4	Normal	5	High	5	High	2	Normal	7	1	0.000546	0.0112802	0.340133	0.544357
chr2L	61001	2	Normal	2	Normal	2	Normal	2	Normal	5	High	2	Normal	2	Normal	5	High	8	High	5	High	7	High	0	Low	2	Normal	4	Normal	2	Normal	4	Normal	4	Normal	4	Normal	5	High	5	High	2	Normal	7	1	0.000546	0.0112802	0.340133	0.544357
chr2L	62001	2	Normal	2	Normal	2	Normal	2	Normal	5	High	2	Normal	2	Normal	5	High	8	High	5	High	7	High	0	Low	2	Normal	4	Normal	2	Normal	4	Normal	4	Normal	4	Normal	5	High	5	High	2	Normal	7	1	0.000546	0.0112802	0.340133	0.544357
chr2L	63001	2	Normal	2	Normal	2	Normal	2	Normal	5	High	2	Normal	2	Normal	5	High	8	High	5	High	7	High	0	Low	2	Normal	4	Normal	2	Normal	4	Normal	4	Normal	4	Normal	5	High	5	High	2	Normal	7	1	0.000546	0.0112802	0.340133	0.544357
chr2L	64001	2	Normal	2	Normal	2	Normal	2	Normal	5	High	2	Normal	2	Normal	5	High	8	High	5	High	7	High	0	Low	2	Normal	4	Normal	2	Normal	4	Normal	4	Normal	4	Normal	5	High	5	High	2	Normal	7	1	0.000546	0.0112802	0.340133	0.544357
chr2L	65001	2	Normal	2	Normal	2	Normal	2	Normal	5	High	2	Normal	2	Normal	5	High	8	High	5	High	7	High	0	Low	2	Normal	4	Normal	2	Normal	4	Normal	4	Normal	4	Normal	5	High	5	High	2	Normal	7	1	0.000546	0.0112802	0.340133	0.544357
chr2L	66001	2	Normal	2	Normal	2	Normal	2	Normal	5	High	2	Normal	2	Normal	5	High	8	High	5	High	7	High	0	Low	2	Normal	4	Normal	2	Normal	4	Normal	4	Normal	4	Normal	5	High	5	High	2	Normal	7	1	0.000546	0.0112802	0.340133	0.544357
chr2L	67001	2	Normal	2	Normal	2	Normal	2	Normal	5	High	2	Normal	2	Normal	5	High	8	High	5	High	7	High	0	Low	2	Normal	4	Normal	2	Normal	4	Normal	4	Normal	4	Normal	5	High	5	High	2	Normal	7	1	0.000546	0.0112802	0.340133	0.544357
chr2L	68001	2	Normal	2	Normal	2	Normal	2	Normal	5	High	2	Normal	2	Normal	5	High	8	High	5	High	7	High	0	Low	2	Normal	4	Normal	2	Normal	4	Normal	4	Normal	4	Normal	5	High	5	High	2	Normal	7	1	0.000546	0.0112802	0.340133	0.544357
chr2L	69001	2	Normal	2	Normal	2	Normal	2	Normal	5	High	2	Normal	2	Normal	5	High	8	High	5	High	7	High	0	Low	2	Normal	4	Normal	2	Normal	4	Normal	4	Normal	4	Normal	5	High	5	High	2	Normal	7	1	0.000546	0.0112802	0.340133	0.544357
chr2L	70001	2	Normal	2	Normal	2	Normal	2	Normal	5	High	2	Normal	2	Normal	5	High	8	High	5	High	7	High	0	Low	2	Normal	4	Normal	2	Normal	4	Normal	4	Normal	4	Normal	5	High	5	High	2	Normal	7	1	0.000546	0.0112802	0.340133	0.544357
chr2L	71001	2	Normal	2	Normal	2	Normal	2	Normal	5	High	2	Normal	2	Normal	5	High	8	High	5	High	7	High	0	Low	2	Normal	4	Normal	2	Normal	4	Normal	4	Normal	4	Normal	5	High	5	High	2	Normal	7	1	0.000546	0.0112802	0.340133	0.544357
chr2L	72001	2	Normal	2	Normal	2	Normal	2	Normal	5	High	2	Normal	2	Normal	5	High	8	High	5	High	7	High	5	High	2	Normal	4	Normal	2	Normal	4	Normal	4	Normal	4	Normal	5	High	5	High	2	Normal	8	0	6.1e-05	0.00181409	0.725586	0.725586
chr2L	73001	2	Normal	2	Normal	2	Normal	2	Normal	5	High	2	Normal	2	Normal	5	High	8	High	5	High	7	High	5	High	2	Normal	4	Normal	2	Normal	4	Normal	4	Normal	4	Normal	5	High	5	High	2	Normal	8	0	6.1e-05	0.00181409	0.725586	0.725586
chr2L	74001	2	Normal	2	Normal	2	Normal	2	Normal	5	High	2	Normal	2	Normal	5	High	8	High	5	High	7	High	5	High	2	Normal	4	Normal	2	Normal	4	Normal	4	Normal	4	Normal	5	High	5	High	2	Normal	8	0	6.1e-05	0.00181409	0.725586	0.725586
chr2L	75001	2	Normal	2	Normal	2	Normal	2	Normal	5	High	2	Normal	2	Normal	5	High	8	High	5	High	7	High	5	High	2	Normal	4	Normal	2	Normal	4	Normal	4	Normal	4	Normal	5	High	5	High	2	Normal	8	0	6.1e-05	0.00181409	0.725586	0.725586
chr2L	76001	2	Normal	2	Normal	2	Normal	2	Normal	5	High	2	Normal	2	Normal	5	High	8	High	5	High	7	High	5	High	2	Normal	4	Normal	2	Normal	4	Normal	4	Normal	4	Normal	5	High	5	High	2	Normal	8	0	6.1e-05	0.00181409	0.725586	0.725586
chr2L	77001	2	Normal	2	Normal	2	Normal	2	Normal	5	High	2	Normal	2	Normal	5	High	8	High	5	High	7	High	5	High	2	Normal	4	Normal	2	Normal	4	Normal	4	Normal	4	Normal	5	High	5	High	2	Normal	8	0	6.1e-05	0.00181409	0.725586	0.725586
chr2L	78001	2	Normal	2	Normal	2	Normal	2	Normal	5	High	2	Normal	2	Normal	5	High	8	High	5	High	7	High	5	High	2	Normal	4	Normal	2	Normal	4	Normal	4	Normal	4	Normal	5	High	5	High	2	Normal	8	0	6.1e-05	0.00181409	0.725586	0.725586
chr2L	79001	2	Normal	2	Normal	2	Normal	2	Normal	5	High	2	Normal	2	Normal	5	High	8	High	5	High	7	High	5	High	2	Normal	4	Normal	2	Normal	4	Normal	4	Normal	4	Normal	5	High	5	High	2	Normal	8	0	6.1e-05	0.00181409	0.725586	0.725586
chr2L	80001	2	Normal	2	Normal	2	Normal	2	Normal	5	High	2	Normal	2	Normal	5	High	8	High	5	High	7	High	5	High	2	Normal	4	Normal	2	Normal	4	Normal	4	Normal	4	Normal	5	High	5	High	2	Normal	8	0	6.1e-05	0.00181409	0.725586	0.725586
chr2L	81001	2	Normal	2	Normal	2	Normal	2	Normal	5	High	2	Normal	2	Normal	5	High	8	High	5	High	7	High	5	High	2	Normal	4	Normal	2	Normal	4	Normal	4	Normal	4	Normal	5	High	5	High	2	Normal	8	0	6.1e-05	0.00181409	0.725586	0.725586
chr2L	82001	2	Normal	2	Normal	2	Normal	2	Normal	5	High	2	Normal	2	Normal	5	High	8	High	5	High	7	High	5	High	2	Normal	4	Normal	2	Normal	4	Normal	4	Normal	4	Normal	5	High	5	High	2	Normal	8	0	6.1e-05	0.00181409	0.725586	0.725586
chr2L	83001	2	Normal	2	Normal	2	Normal	2	Normal	5	High	2	Normal	2	Normal	5	High	8	High	5	High	7	High	5	High	2	Normal	4	Normal	2	Normal	4	Normal	4	Normal	4	Normal	5	High	5	High	2	Normal	8	0	6.1e-05	0.00181409	0.725586	0.725586
chr2L	84001	2	Normal	2	Normal	2	Normal	2	Normal	5	High	2	Normal	2	Normal	5	High	8	High	4	High	6	High	5	High	2	Normal	4	Normal	2	Normal	4	Normal	4	Normal	4	Normal	5	High	5	High	2	Normal	8	0	6.1e-05	0.00181409	0.725586	0.725586
chr2L	85001	2	Normal	2	Normal	2	Normal	2	Normal	5	High	2	Normal	2	Normal	5	High	8	High	4	High	6	High	5	High	2	Normal	4	Normal	2	Normal	4	Normal	4	Normal	4	Normal	5	High	5	High	2	Normal	8	0	6.1e-05	0.00181409	0.725586	0.725586
chr2L	86001	2	Normal	2	Normal	2	Normal	2	Normal	5	High	2	Normal	2	Normal	5	High	8	High	4	High	6	High	5	High	2	Normal	6	High	2	Normal	4	Normal	4	Normal	4	Normal	5	High	5	High	2	Normal	9	0	2e-06	8.43025e-05	0.725586	0.725586
chr2L	87001	2	Normal	2	Normal	2	Normal	2	Normal	5	High	2	Normal	2	Normal	5	High	8	High	4	High	6	High	5	High	2	Normal	6	High	2	Normal	4	Normal	4	Normal	4	Normal	5	High	5	High	2	Normal	9	0	2e-06	8.43025e-05	0.725586	0.725586
chr2L	88001	2	Normal	2	Normal	2	Normal	2	Normal	5	High	2	Normal	2	Normal	5	High	8	High	4	High	6	High	5	High	2	Normal	6	High	2	Normal	4	Normal	4	Normal	4	Normal	5	High	5	High	2	Normal	9	0	2e-06	8.43025e-05	0.725586	0.725586
chr2L	89001	2	Normal	2	Normal	2	Normal	2	Normal	5	High	2	Normal	2	Normal	5	High	8	High	4	High	6	High	5	High	2	Normal	6	High	2	Normal	4	Normal	4	Normal	4	Normal	5	High	5	High	2	Normal	9	0	2e-06	8.43025e-05	0.725586	0.725586
chr2L	90001	2	Normal	2	Normal	2	Normal	2	Normal	5	High	2	Normal	2	Normal	5	High	8	High	4	High	6	High	5	High	2	Normal	6	High	2	Normal	4	Normal	4	Normal	4	Normal	5	High	5	High	2	Normal	9	0	2e-06	8.43025e-05	0.725586	0.725586
chr2L	91001	2	Normal	2	Normal	2	Normal	2	Normal	5	High	2	Normal	2	Normal	5	High	8	High	4	High	6	High	5	High	2	Normal	6	High	2	Normal	4	Normal	4	Normal	4	Normal	5	High	5	High	2	Normal	9	0	2e-06	8.43025e-05	0.725586	0.725586
chr2L	92001	2	Normal	2	Normal	2	Normal	2	Normal	5	High	2	Normal	2	Normal	5	High	8	High	4	High	6	High	5	High	2	Normal	6	High	2	Normal	4	Normal	4	Normal	4	Normal	5	High	5	High	2	Normal	9	0	2e-06	8.43025e-05	0.725586	0.725586
chr2L	93001	2	Normal	2	Normal	2	Normal	2	Normal	5	High	2	Normal	2	Normal	5	High	8	High	4	High	6	High	5	High	2	Normal	6	High	2	Normal	4	Normal	4	Normal	4	Normal	5	High	5	High	2	Normal	9	0	2e-06	8.43025e-05	0.725586	0.725586
chr2L	94001	2	Normal	2	Normal	2	Normal	2	Normal	5	High	2	Normal	2	Normal	5	High	8	High	4	High	6	High	5	High	2	Normal	6	High	2	Normal	4	Normal	4	Normal	4	Normal	5	High	5	High	2	Normal	9	0	2e-06	8.43025e-05	0.725586	0.725586
chr2L	95001	2	Normal	2	Normal	2	Normal	2	Normal	5	High	2	Normal	2	Normal	5	High	8	High	4	High	6	High	5	High	2	Normal	6	High	2	Normal	4	Normal	4	Normal	4	Normal	5	High	5	High	2	Normal	9	0	2e-06	8.43025e-05	0.725586	0.725586
chr2L	96001	2	Normal	2	Normal	2	Normal	2	Normal	5	High	2	Normal	2	Normal	5	High	8	High	4	High	6	High	5	High	2	Normal	6	High	2	Normal	4	Normal	4	Normal	4	Normal	5	High	5	High	2	Normal	9	0	2e-06	8.43025e-05	0.725586	0.725586
chr2L	97001	2	Normal	2	Normal	2	Normal	2	Normal	5	High	2	Normal	2	Normal	5	High	8	High	4	High	6	High	5	High	2	Normal	6	High	2	Normal	4	Normal	4	Normal	4	Normal	5	High	5	High	2	Normal	9	0	2e-06	8.43025e-05	0.725586	0.725586
chr2L	98001	2	Normal	2	Normal	2	Normal	2	Normal	5	High	2	Normal	2	Normal	5	High	8	High	4	High	6	High	5	High	2	Normal	6	High	2	Normal	4	Normal	4	Normal	4	Normal	5	High	5	High	2	Normal	9	0	2e-06	8.43025e-05	0.725586	0.725586
chr2L	99001	2	Normal	2	Normal	2	Normal	2	Normal	5	High	2	Normal	2	Normal	5	High	8	High	4	High	6	High	5	High	2	Normal	6	High	2	Normal	4	Normal	4	Normal	4	Normal	5	High	5	High	2	Normal	9	0	2e-06	8.43025e-05	0.725586	0.725586
chr2L	100001	2	Normal	2	Normal	2	Normal	2	Normal	5	High	2	Normal	2	Normal	5	High	8	High	4	High	6	High	5	High	2	Normal	6	High	2	Normal	4	Normal	4	Normal	4	Normal	5	High	5	High	2	Normal	9	0	2e-06	8.43025e-05	0.725586	0.725586
chr2L	101001	2	Normal	2	Normal	2	Normal	2	Normal	5	High	2	Normal	2	Normal	5	High	8	High	4	High	6	High	5	High	2	Normal	6	High	2	Normal	4	Normal	4	Normal	4	Normal	5	High	5	High	2	Normal	9	0	2e-06	8.43025e-05	0.725586	0.725586
chr2L	102001	2	Normal	2	Normal	2	Normal	2	Normal	5	High	2	Normal	2	Normal	5	High	8	High	4	High	6	High	5	High	2	Normal	6	High	2	Normal	4	Normal	4	Normal	6	High	5	High	5	High	2	Normal	10	0	0	0	0.725586	0.725586
chr2L	103001	2	Normal	2	Normal	2	Normal	2	Normal	5	High	2	Normal	2	Normal	5	High	8	High	4	High	6	High	5	High	2	Normal	6	High	2	Normal	4	Normal	4	Normal	6	High	5	High	5	High	2	Normal	10	0	0	0	0.725586	0.725586
chr2L	104001	2	Normal	2	Normal	2	Normal	2	Normal	5	High	2	Normal	2	Normal	5	High	8	High	4	High	6	High	5	High	2	Normal	6	High	2	Normal	4	Normal	4	Normal	6	High	5	High	5	High	2	Normal	10	0	0	0	0.725586	0.725586
chr2L	105001	2	Normal	2	Normal	2	Normal	2	Normal	5	High	2	Normal	2	Normal	5	High	8	High	4	High	6	High	5	High	2	Normal	6	High	2	Normal	4	Normal	4	Normal	6	High	5	High	5	High	2	Normal	10	0	0	0	0.725586	0.725586
chr2L	106001	2	Normal	2	Normal	2	Normal	2	Normal	5	High	2	Normal	2	Normal	5	High	8	High	4	High	6	High	5	High	2	Normal	6	High	2	Normal	4	Normal	4	Normal	6	High	5	High	5	High	2	Normal	10	0	0	0	0.725586	0.725586
chr2L	107001	2	Normal	2	Normal	2	Normal	2	Normal	5	High	2	Normal	2	Normal	5	High	8	High	4	High	6	High	5	High	2	Normal	6	High	2	Normal	4	Normal	4	Normal	6	High	5	High	5	High	2	Normal	10	0	0	0	0.725586	0.725586
chr2L	108001	2	Normal	2	Normal	2	Normal	2	Normal	5	High	2	Normal	2	Normal	5	High	8	High	4	High	6	High	5	High	2	Normal	6	High	2	Normal	4	Normal	4	Normal	6	High	5	High	5	High	2	Normal	10	0	0	0	0.725586	0.725586
chr2L	109001	2	Normal	2	Normal	2	Normal	2	Normal	5	High	2	Normal	2	Normal	5	High	8	High	4	High	6	High	5	High	2	Normal	6	High	2	Normal	4	Normal	4	Normal	6	High	5	High	5	High	2	Normal	10	0	0	0	0.725586	0.725586
chr2L	110001	2	Normal	2	Normal	2	Normal	2	Normal	5	High	2	Normal	2	Normal	5	High	8	High	4	High	6	High	5	High	2	Normal	6	High	2	Normal	4	Normal	4	Normal	6	High	5	High	5	High	2	Normal	10	0	0	0	0.725586	0.725586
chr2L	111001	2	Normal	2	Normal	2	Normal	2	Normal	5	High	2	Normal	2	Normal	5	High	8	High	4	High	6	High	5	High	2	Normal	6	High	2	Normal	4	Normal	4	Normal	6	High	5	High	5	High	2	Normal	10	0	0	0	0.725586	0.725586
chr2L	112001	2	Normal	2	Normal	2	Normal	2	Normal	5	High	2	Normal	2	Normal	5	High	8	High	4	High	6	High	5	High	2	Normal	6	High	2	Normal	4	Normal	4	Normal	6	High	5	High	5	High	2	Normal	10	0	0	0	0.725586	0.725586
chr2L	113001	2	Normal	2	Normal	2	Normal	2	Normal	5	High	2	Normal	2	Normal	5	High	8	High	4	High	6	High	5	High	2	Normal	6	High	2	Normal	4	Normal	4	Normal	6	High	5	High	5	High	2	Normal	10	0	0	0	0.725586	0.725586
chr2L	114001	2	Normal	2	Normal	2	Normal	2	Normal	5	High	2	Normal	2	Normal	5	High	8	High	4	High	6	High	5	High	2	Normal	6	High	2	Normal	4	Normal	4	Normal	6	High	5	High	5	High	2	Normal	10	0	0	0	0.725586	0.725586
chr2L	115001	2	Normal	2	Normal	2	Normal	2	Normal	5	High	2	Normal	2	Normal	5	High	13	High	4	High	6	High	5	High	2	Normal	6	High	2	Normal	4	Normal	4	Normal	6	High	5	High	5	High	2	Normal	10	0	0	0	0.725586	0.725586
chr2L	116001	2	Normal	2	Normal	2	Normal	2	Normal	5	High	2	Normal	2	Normal	5	High	8	High	4	High	6	High	5	High	2	Normal	6	High	2	Normal	4	Normal	4	Normal	6	High	5	High	5	High	2	Normal	10	0	0	0	0.725586	0.725586
chr2L	117001	2	Normal	2	Normal	2	Normal	2	Normal	5	High	2	Normal	2	Normal	5	High	8	High	4	High	6	High	5	High	2	Normal	6	High	2	Normal	4	Normal	4	Normal	6	High	5	High	5	High	2	Normal	10	0	0	0	0.725586	0.725586
chr2L	118001	2	Normal	2	Normal	2	Normal	2	Normal	5	High	2	Normal	2	Normal	5	High	8	High	4	High	6	High	5	High	2	Normal	6	High	2	Normal	4	Normal	4	Normal	6	High	5	High	5	High	2	Normal	10	0	0	0	0.725586	0.725586
chr2L	119001	2	Normal	2	Normal	2	Normal	2	Normal	5	High	2	Normal	2	Normal	5	High	8	High	4	High	6	High	5	High	2	Normal	6	High	2	Normal	4	Normal	4	Normal	6	High	5	High	5	High	2	Normal	10	0	0	0	0.725586	0.725586
chr2L	120001	2	Normal	2	Normal	2	Normal	2	Normal	5	High	2	Normal	2	Normal	5	High	8	High	4	High	6	High	5	High	2	Normal	6	High	2	Normal	4	Normal	4	Normal	6	High	5	High	5	High	2	Normal	10	0	0	0	0.725586	0.725586
chr2L	121001	2	Normal	2	Normal	2	Normal	2	Normal	5	High	2	Normal	2	Normal	5	High	8	High	4	High	6	High	5	High	2	Normal	6	High	2	Normal	4	Normal	4	Normal	6	High	5	High	5	High	2	Normal	10	0	0	0	0.725586	0.725586
chr2L	122001	2	Normal	2	Normal	2	Normal	2	Normal	5	High	2	Normal	2	Normal	5	High	8	High	4	High	6	High	5	High	2	Normal	6	High	2	Normal	4	Normal	4	Normal	6	High	5	High	5	High	2	Normal	10	0	0	0	0.725586	0.725586
chr2L	123001	2	Normal	2	Normal	2	Normal	2	Normal	5	High	2	Normal	2	Normal	5	High	8	High	4	High	6	High	5	High	2	Normal	6	High	2	Normal	4	Normal	4	Normal	6	High	5	High	5	High	2	Normal	10	0	0	0	0.725586	0.725586
chr2L	124001	2	Normal	2	Normal	2	Normal	2	Normal	5	High	2	Normal	2	Normal	5	High	8	High	4	High	6	High	5	High	2	Normal	6	High	2	Normal	4	Normal	4	Normal	6	High	5	High	5	High	2	Normal	10	0	0	0	0.725586	0.725586
chr2L	125001	2	Normal	2	Normal	2	Normal	2	Normal	5	High	2	Normal	2	Normal	5	High	8	High	4	High	6	High	5	High	2	Normal	6	High	2	Normal	4	Normal	4	Normal	6	High	5	High	5	High	2	Normal	10	0	0	0	0.725586	0.725586
chr2L	126001	2	Normal	2	Normal	2	Normal	2	Normal	5	High	2	Normal	2	Normal	5	High	8	High	4	High	6	High	5	High	2	Normal	6	High	2	Normal	4	Normal	4	Normal	6	High	5	High	5	High	2	Normal	10	0	0	0	0.725586	0.725586
chr2L	127001	2	Normal	2	Normal	2	Normal	2	Normal	5	High	2	Normal	2	Normal	5	High	8	High	4	High	6	High	5	High	2	Normal	6	High	2	Normal	4	Normal	4	Normal	6	High	5	High	5	High	2	Normal	10	0	0	0	0.725586	0.725586
chr2L	128001	2	Normal	2	Normal	2	Normal	2	Normal	5	High	2	Normal	2	Normal	5	High	8	High	4	High	6	High	5	High	2	Normal	6	High	2	Normal	4	Normal	4	Normal	6	High	5	High	5	High	2	Normal	10	0	0	0	0.725586	0.725586
chr2L	129001	2	Normal	2	Normal	2	Normal	2	Normal	5	High	4	High	2	Normal	5	High	8	High	4	High	6	High	5	High	2	Normal	6	High	2	Normal	4	Normal	4	Normal	6	High	5	High	5	High	2	Normal	11	0	0	0	0.725586	0.725586
chr2L	130001	2	Normal	2	Normal	2	Normal	2	Normal	5	High	4	High	4	High	9	High	8	High	4	High	6	High	5	High	2	Normal	6	High	2	Normal	4	Normal	4	Normal	6	High	5	High	5	High	2	Normal	12	0	0	0	0.725586	0.725586
chr2L	131001	2	Normal	2	Normal	2	Normal	2	Normal	5	High	4	High	4	High	9	High	8	High	4	High	6	High	5	High	2	Normal	6	High	2	Normal	4	Normal	4	Normal	6	High	5	High	5	High	2	Normal	12	0	0	0	0.725586	0.725586
chr2L	132001	2	Normal	2	Normal	2	Normal	2	Normal	5	High	4	High	4	High	9	High	8	High	4	High	6	High	5	High	2	Normal	6	High	2	Normal	4	Normal	4	Normal	6	High	5	High	5	High	2	Normal	12	0	0	0	0.725586	0.725586
chr2L	133001	2	Normal	2	Normal	2	Normal	2	Normal	5	High	2	Normal	4	High	9	High	8	High	4	High	6	High	5	High	2	Normal	6	High	2	Normal	4	Normal	4	Normal	6	High	5	High	5	High	2	Normal	11	0	0	0	0.725586	0.725586
chr2L	134001	2	Normal	2	Normal	2	Normal	2	Normal	5	High	2	Normal	2	Normal	5	High	8	High	4	High	6	High	5	High	2	Normal	6	High	2	Normal	4	Normal	4	Normal	6	High	5	High	5	High	2	Normal	10	0	0	0	0.725586	0.725586
chr2L	135001	2	Normal	2	Normal	2	Normal	2	Normal	5	High	2	Normal	2	Normal	5	High	8	High	4	High	6	High	5	High	2	Normal	6	High	2	Normal	4	Normal	4	Normal	6	High	5	High	5	High	2	Normal	10	0	0	0	0.725586	0.725586
chr2L	136001	2	Normal	2	Normal	2	Normal	2	Normal	5	High	2	Normal	2	Normal	5	High	8	High	4	High	6	High	5	High	2	Normal	6	High	2	Normal	4	Normal	4	Normal	6	High	5	High	5	High	2	Normal	10	0	0	0	0.725586	0.725586
chr2L	137001	2	Normal	2	Normal	2	Normal	2	Normal	5	High	2	Normal	2	Normal	5	High	8	High	4	High	6	High	5	High	2	Normal	6	High	2	Normal	4	Normal	4	Normal	6	High	5	High	5	High	2	Normal	10	0	0	0	0.725586	0.725586
chr2L	138001	2	Normal	2	Normal	2	Normal	2	Normal	5	High	2	Normal	2	Normal	5	High	8	High	4	High	6	High	5	High	2	Normal	6	High	2	Normal	4	Normal	4	Normal	6	High	5	High	5	High	2	Normal	10	0	0	0	0.725586	0.725586
chr2L	139001	2	Normal	2	Normal	2	Normal	2	Normal	5	High	2	Normal	2	Normal	5	High	8	High	4	High	6	High	5	High	2	Normal	6	High	2	Normal	4	Normal	4	Normal	6	High	5	High	5	High	2	Normal	10	0	0	0	0.725586	0.725586
chr2L	140001	2	Normal	2	Normal	2	Normal	2	Normal	5	High	2	Normal	2	Normal	5	High	8	High	4	High	6	High	5	High	2	Normal	6	High	2	Normal	4	Normal	4	Normal	6	High	5	High	5	High	2	Normal	10	0	0	0	0.725586	0.725586
chr2L	141001	2	Normal	2	Normal	2	Normal	2	Normal	5	High	2	Normal	2	Normal	5	High	8	High	4	High	6	High	5	High	2	Normal	6	High	2	Normal	4	Normal	4	Normal	6	High	5	High	5	High	2	Normal	10	0	0	0	0.725586	0.725586
chr2L	142001	2	Normal	2	Normal	2	Normal	2	Normal	5	High	2	Normal	2	Normal	5	High	8	High	4	High	6	High	5	High	2	Normal	6	High	2	Normal	4	Normal	4	Normal	6	High	5	High	5	High	2	Normal	10	0	0	0	0.725586	0.725586
chr2L	143001	2	Normal	2	Normal	2	Normal	2	Normal	5	High	2	Normal	2	Normal	5	High	8	High	4	High	6	High	5	High	2	Normal	6	High	2	Normal	4	Normal	4	Normal	6	High	5	High	5	High	2	Normal	10	0	0	0	0.725586	0.725586
chr2L	144001	2	Normal	2	Normal	2	Normal	2	Normal	5	High	2	Normal	2	Normal	5	High	8	High	4	High	6	High	5	High	2	Normal	6	High	2	Normal	4	Normal	4	Normal	6	High	5	High	9	High	2	Normal	10	0	0	0	0.725586	0.725586
chr2L	145001	2	Normal	2	Normal	2	Normal	2	Normal	5	High	2	Normal	2	Normal	5	High	8	High	4	High	6	High	5	High	2	Normal	6	High	2	Normal	4	Normal	4	Normal	6	High	5	High	9	High	2	Normal	10	0	0	0	0.725586	0.725586
chr2L	146001	2	Normal	2	Normal	2	Normal	2	Normal	5	High	2	Normal	2	Normal	5	High	8	High	4	High	6	High	5	High	2	Normal	6	High	2	Normal	4	Normal	4	Normal	6	High	5	High	9	High	2	Normal	10	0	0	0	0.725586	0.725586
chr2L	147001	2	Normal	2	Normal	2	Normal	2	Normal	5	High	2	Normal	2	Normal	5	High	8	High	4	High	6	High	5	High	2	Normal	6	High	2	Normal	4	Normal	4	Normal	6	High	5	High	9	High	2	Normal	10	0	0	0	0.725586	0.725586
chr2L	148001	2	Normal	2	Normal	2	Normal	2	Normal	5	High	2	Normal	2	Normal	5	High	8	High	4	High	6	High	5	High	2	Normal	6	High	2	Normal	4	Normal	4	Normal	6	High	5	High	9	High	2	Normal	10	0	0	0	0.725586	0.725586
chr2L	149001	2	Normal	2	Normal	2	Normal	2	Normal	5	High	2	Normal	2	Normal	5	High	8	High	3	High	6	High	5	High	2	Normal	6	High	2	Normal	4	Normal	4	Normal	6	High	5	High	9	High	2	Normal	10	0	0	0	0.725586	0.725586
chr2L	150001	2	Normal	2	Normal	2	Normal	2	Normal	5	High	2	Normal	2	Normal	5	High	8	High	3	High	6	High	5	High	2	Normal	6	High	2	Normal	4	Normal	4	Normal	6	High	5	High	9	High	2	Normal	10	0	0	0	0.725586	0.725586
chr2L	151001	2	Normal	2	Normal	2	Normal	2	Normal	5	High	2	Normal	2	Normal	5	High	8	High	3	High	6	High	5	High	2	Normal	6	High	2	Normal	4	Normal	4	Normal	6	High	5	High	9	High	2	Normal	10	0	0	0	0.725586	0.725586
chr2L	152001	2	Normal	2	Normal	2	Normal	2	Normal	5	High	2	Normal	2	Normal	5	High	8	High	3	High	6	High	5	High	2	Normal	6	High	2	Normal	4	Normal	4	Normal	6	High	5	High	9	High	2	Normal	10	0	0	0	0.725586	0.725586
chr2L	153001	2	Normal	2	Normal	2	Normal	2	Normal	5	High	2	Normal	2	Normal	5	High	8	High	3	High	6	High	5	High	2	Normal	6	High	2	Normal	4	Normal	4	Normal	6	High	5	High	9	High	2	Normal	10	0	0	0	0.725586	0.725586
chr2L	154001	2	Normal	2	Normal	2	Normal	2	Normal	5	High	2	Normal	2	Normal	5	High	8	High	3	High	6	High	5	High	2	Normal	6	High	2	Normal	4	Normal	4	Normal	6	High	5	High	9	High	2	Normal	10	0	0	0	0.725586	0.725586
chr2L	155001	2	Normal	2	Normal	2	Normal	2	Normal	5	High	2	Normal	2	Normal	5	High	8	High	3	High	6	High	5	High	2	Normal	6	High	2	Normal	4	Normal	4	Normal	6	High	5	High	9	High	2	Normal	10	0	0	0	0.725586	0.725586
chr2L	156001	2	Normal	2	Normal	2	Normal	2	Normal	5	High	2	Normal	2	Normal	5	High	8	High	3	High	6	High	5	High	2	Normal	6	High	2	Normal	4	Normal	4	Normal	6	High	5	High	9	High	2	Normal	10	0	0	0	0.725586	0.725586
chr2L	157001	2	Normal	2	Normal	2	Normal	2	Normal	5	High	2	Normal	2	Normal	5	High	8	High	3	High	6	High	5	High	2	Normal	6	High	2	Normal	4	Normal	4	Normal	6	High	5	High	9	High	2	Normal	10	0	0	0	0.725586	0.725586
chr2L	158001	2	Normal	2	Normal	2	Normal	2	Normal	5	High	2	Normal	2	Normal	5	High	8	High	3	High	6	High	5	High	2	Normal	6	High	2	Normal	4	Normal	4	Normal	6	High	5	High	9	High	2	Normal	10	0	0	0	0.725586	0.725586
chr2L	159001	2	Normal	2	Normal	2	Normal	2	Normal	5	High	2	Normal	2	Normal	5	High	8	High	3	High	6	High	5	High	2	Normal	6	High	2	Normal	4	Normal	4	Normal	6	High	5	High	9	High	2	Normal	10	0	0	0	0.725586	0.725586
chr2L	160001	2	Normal	2	Normal	2	Normal	2	Normal	5	High	2	Normal	2	Normal	5	High	8	High	3	High	6	High	5	High	2	Normal	6	High	2	Normal	4	Normal	4	Normal	6	High	5	High	9	High	2	Normal	10	0	0	0	0.725586	0.725586
chr2L	161001	2	Normal	2	Normal	2	Normal	2	Normal	5	High	2	Normal	2	Normal	5	High	8	High	3	High	6	High	5	High	2	Normal	6	High	2	Normal	4	Normal	4	Normal	6	High	5	High	9	High	2	Normal	10	0	0	0	0.725586	0.725586
chr2L	162001	2	Normal	2	Normal	2	Normal	2	Normal	5	High	2	Normal	2	Normal	5	High	8	High	3	High	6	High	5	High	2	Normal	6	High	2	Normal	4	Normal	4	Normal	6	High	5	High	9	High	2	Normal	10	0	0	0	0.725586	0.725586
chr2L	163001	2	Normal	2	Normal	2	Normal	2	Normal	5	High	2	Normal	2	Normal	5	High	8	High	3	High	6	High	5	High	2	Normal	6	High	2	Normal	4	Normal	4	Normal	6	High	5	High	9	High	2	Normal	10	0	0	0	0.725586	0.725586
chr2L	164001	2	Normal	2	Normal	2	Normal	2	Normal	5	High	2	Normal	2	Normal	5	High	8	High	3	High	6	High	5	High	2	Normal	6	High	2	Normal	4	Normal	4	Normal	6	High	5	High	9	High	2	Normal	10	0	0	0	0.725586	0.725586
chr2L	165001	2	Normal	2	Normal	2	Normal	2	Normal	5	High	2	Normal	2	Normal	5	High	8	High	3	High	6	High	5	High	2	Normal	6	High	2	Normal	4	Normal	4	Normal	6	High	5	High	9	High	2	Normal	10	0	0	0	0.725586	0.725586
chr2L	166001	2	Normal	2	Normal	2	Normal	2	Normal	5	High	2	Normal	2	Normal	5	High	8	High	3	High	6	High	5	High	2	Normal	6	High	2	Normal	4	Normal	4	Normal	6	High	5	High	9	High	2	Normal	10	0	0	0	0.725586	0.725586
chr2L	167001	2	Normal	2	Normal	2	Normal	2	Normal	5	High	2	Normal	2	Normal	5	High	8	High	3	High	6	High	5	High	2	Normal	6	High	2	Normal	4	Normal	4	Normal	6	High	5	High	9	High	2	Normal	10	0	0	0	0.725586	0.725586
chr2L	168001	2	Normal	2	Normal	2	Normal	2	Normal	5	High	2	Normal	2	Normal	5	High	8	High	3	High	6	High	5	High	2	Normal	6	High	2	Normal	4	Normal	4	Normal	6	High	5	High	9	High	2	Normal	10	0	0	0	0.725586	0.725586
chr2L	169001	2	Normal	2	Normal	2	Normal	2	Normal	5	High	2	Normal	2	Normal	5	High	8	High	3	High	6	High	5	High	2	Normal	6	High	2	Normal	4	Normal	4	Normal	6	High	4	Normal	9	High	2	Normal	9	0	2e-06	8.43025e-05	0.725586	0.725586
chr2L	170001	2	Normal	2	Normal	2	Normal	2	Normal	5	High	2	Normal	2	Normal	5	High	8	High	3	High	6	High	5	High	2	Normal	6	High	2	Normal	4	Normal	4	Normal	6	High	4	Normal	9	High	2	Normal	9	0	2e-06	8.43025e-05	0.725586	0.725586
chr2L	171001	2	Normal	2	Normal	2	Normal	2	Normal	5	High	2	Normal	2	Normal	5	High	8	High	3	High	6	High	5	High	2	Normal	6	High	2	Normal	4	Normal	4	Normal	6	High	4	Normal	9	High	2	Normal	9	0	2e-06	8.43025e-05	0.725586	0.725586
chr2L	172001	2	Normal	2	Normal	2	Normal	2	Normal	5	High	2	Normal	2	Normal	5	High	8	High	3	High	6	High	5	High	2	Normal	6	High	2	Normal	4	Normal	4	Normal	6	High	4	Normal	9	High	2	Normal	9	0	2e-06	8.43025e-05	0.725586	0.725586
chr2L	173001	2	Normal	2	Normal	2	Normal	2	Normal	5	High	2	Normal	2	Normal	5	High	8	High	3	High	6	High	5	High	2	Normal	6	High	2	Normal	4	Normal	4	Normal	6	High	4	Normal	9	High	2	Normal	9	0	2e-06	8.43025e-05	0.725586	0.725586
chr2L	174001	2	Normal	2	Normal	2	Normal	2	Normal	5	High	2	Normal	2	Normal	5	High	8	High	3	High	6	High	5	High	2	Normal	6	High	2	Normal	4	Normal	4	Normal	6	High	4	Normal	9	High	2	Normal	9	0	2e-06	8.43025e-05	0.725586	0.725586
chr2L	175001	2	Normal	2	Normal	2	Normal	2	Normal	5	High	2	Normal	2	Normal	5	High	8	High	3	High	6	High	5	High	2	Normal	6	High	2	Normal	4	Normal	4	Normal	6	High	4	Normal	9	High	2	Normal	9	0	2e-06	8.43025e-05	0.725586	0.725586
chr2L	176001	2	Normal	2	Normal	2	Normal	2	Normal	5	High	2	Normal	2	Normal	5	High	8	High	3	High	6	High	5	High	2	Normal	6	High	2	Normal	4	Normal	4	Normal	6	High	4	Normal	4	Normal	2	Normal	8	0	6.1e-05	0.00181409	0.725586	0.725586
chr2L	177001	2	Normal	2	Normal	2	Normal	2	Normal	5	High	2	Normal	2	Normal	5	High	8	High	3	High	6	High	5	High	2	Normal	6	High	2	Normal	4	Normal	4	Normal	6	High	4	Normal	4	Normal	2	Normal	8	0	6.1e-05	0.00181409	0.725586	0.725586
chr2L	178001	2	Normal	2	Normal	2	Normal	2	Normal	5	High	2	Normal	2	Normal	5	High	8	High	3	High	6	High	5	High	2	Normal	6	High	2	Normal	4	Normal	4	Normal	6	High	4	Normal	4	Normal	2	Normal	8	0	6.1e-05	0.00181409	0.725586	0.725586
chr2L	179001	2	Normal	2	Normal	2	Normal	2	Normal	5	High	2	Normal	2	Normal	5	High	8	High	3	High	6	High	5	High	2	Normal	6	High	2	Normal	4	Normal	4	Normal	6	High	4	Normal	4	Normal	2	Normal	8	0	6.1e-05	0.00181409	0.725586	0.725586
chr2L	180001	2	Normal	2	Normal	2	Normal	2	Normal	5	High	2	Normal	2	Normal	5	High	8	High	3	High	6	High	5	High	2	Normal	6	High	2	Normal	4	Normal	4	Normal	6	High	4	Normal	4	Normal	2	Normal	8	0	6.1e-05	0.00181409	0.725586	0.725586
chr2L	181001	2	Normal	2	Normal	2	Normal	2	Normal	5	High	2	Normal	2	Normal	5	High	8	High	3	High	6	High	5	High	2	Normal	6	High	2	Normal	4	Normal	4	Normal	6	High	4	Normal	4	Normal	2	Normal	8	0	6.1e-05	0.00181409	0.725586	0.725586
chr2L	182001	2	Normal	2	Normal	2	Normal	2	Normal	5	High	2	Normal	2	Normal	5	High	8	High	3	High	6	High	5	High	2	Normal	6	High	2	Normal	4	Normal	4	Normal	6	High	4	Normal	4	Normal	2	Normal	8	0	6.1e-05	0.00181409	0.725586	0.725586
chr2L	183001	2	Normal	2	Normal	2	Normal	2	Normal	5	High	2	Normal	2	Normal	5	High	8	High	3	High	6	High	5	High	2	Normal	6	High	2	Normal	4	Normal	4	Normal	6	High	4	Normal	4	Normal	2	Normal	8	0	6.1e-05	0.00181409	0.725586	0.725586
chr2L	184001	2	Normal	2	Normal	2	Normal	2	Normal	5	High	2	Normal	2	Normal	5	High	8	High	3	High	6	High	5	High	2	Normal	6	High	2	Normal	4	Normal	4	Normal	6	High	4	Normal	4	Normal	2	Normal	8	0	6.1e-05	0.00181409	0.725586	0.725586
chr2L	185001	2	Normal	2	Normal	2	Normal	2	Normal	5	High	2	Normal	2	Normal	5	High	8	High	3	High	6	High	5	High	2	Normal	6	High	2	Normal	4	Normal	4	Normal	6	High	4	Normal	4	Normal	2	Normal	8	0	6.1e-05	0.00181409	0.725586	0.725586
chr2L	186001	2	Normal	2	Normal	2	Normal	2	Normal	5	High	2	Normal	2	Normal	5	High	8	High	3	High	6	High	5	High	2	Normal	6	High	2	Normal	4	Normal	4	Normal	6	High	4	Normal	4	Normal	2	Normal	8	0	6.1e-05	0.00181409	0.725586	0.725586
chr2L	187001	2	Normal	2	Normal	2	Normal	2	Normal	5	High	2	Normal	2	Normal	5	High	8	High	3	High	6	High	5	High	2	Normal	6	High	2	Normal	4	Normal	4	Normal	6	High	4	Normal	4	Normal	2	Normal	8	0	6.1e-05	0.00181409	0.725586	0.725586
chr2L	188001	2	Normal	2	Normal	2	Normal	2	Normal	5	High	2	Normal	2	Normal	5	High	8	High	3	High	6	High	5	High	2	Normal	6	High	2	Normal	4	Normal	4	Normal	6	High	4	Normal	4	Normal	2	Normal	8	0	6.1e-05	0.00181409	0.725586	0.725586
chr2L	189001	2	Normal	2	Normal	2	Normal	2	Normal	5	High	2	Normal	2	Normal	5	High	8	High	3	High	6	High	5	High	2	Normal	6	High	2	Normal	4	Normal	4	Normal	6	High	4	Normal	4	Normal	2	Normal	8	0	6.1e-05	0.00181409	0.725586	0.725586
chr2L	190001	2	Normal	2	Normal	2	Normal	2	Normal	5	High	2	Normal	2	Normal	5	High	8	High	3	High	6	High	5	High	2	Normal	6	High	2	Normal	4	Normal	4	Normal	6	High	4	Normal	4	Normal	2	Normal	8	0	6.1e-05	0.00181409	0.725586	0.725586
chr2L	191001	2	Normal	2	Normal	2	Normal	2	Normal	5	High	2	Normal	2	Normal	5	High	8	High	3	High	6	High	5	High	2	Normal	6	High	2	Normal	4	Normal	4	Normal	6	High	4	Normal	4	Normal	2	Normal	8	0	6.1e-05	0.00181409	0.725586	0.725586
chr2L	192001	2	Normal	2	Normal	2	Normal	2	Normal	5	High	2	Normal	2	Normal	5	High	8	High	3	High	6	High	5	High	2	Normal	6	High	2	Normal	4	Normal	4	Normal	6	High	4	Normal	4	Normal	2	Normal	8	0	6.1e-05	0.00181409	0.725586	0.725586
chr2L	193001	2	Normal	2	Normal	2	Normal	2	Normal	5	High	2	Normal	2	Normal	5	High	8	High	3	High	6	High	5	High	2	Normal	6	High	2	Normal	4	Normal	4	Normal	6	High	4	Normal	4	Normal	2	Normal	8	0	6.1e-05	0.00181409	0.725586	0.725586
chr2L	194001	2	Normal	2	Normal	2	Normal	2	Normal	5	High	2	Normal	2	Normal	5	High	8	High	3	High	6	High	5	High	2	Normal	6	High	2	Normal	4	Normal	4	Normal	6	High	4	Normal	4	Normal	2	Normal	8	0	6.1e-05	0.00181409	0.725586	0.725586
chr2L	195001	2	Normal	2	Normal	2	Normal	2	Normal	5	High	2	Normal	2	Normal	5	High	8	High	3	High	6	High	5	High	2	Normal	6	High	2	Normal	4	Normal	4	Normal	6	High	4	Normal	4	Normal	2	Normal	8	0	6.1e-05	0.00181409	0.725586	0.725586
chr2L	196001	2	Normal	2	Normal	2	Normal	2	Normal	5	High	2	Normal	2	Normal	5	High	8	High	3	High	6	High	5	High	2	Normal	6	High	2	Normal	4	Normal	4	Normal	6	High	4	Normal	4	Normal	2	Normal	8	0	6.1e-05	0.00181409	0.725586	0.725586
chr2L	197001	2	Normal	2	Normal	2	Normal	2	Normal	5	High	2	Normal	2	Normal	5	High	8	High	3	High	6	High	5	High	2	Normal	6	High	2	Normal	4	Normal	4	Normal	6	High	4	Normal	4	Normal	2	Normal	8	0	6.1e-05	0.00181409	0.725586	0.725586
chr2L	198001	2	Normal	2	Normal	2	Normal	2	Normal	5	High	2	Normal	2	Normal	5	High	8	High	3	High	6	High	5	High	2	Normal	6	High	2	Normal	4	Normal	4	Normal	6	High	4	Normal	4	Normal	2	Normal	8	0	6.1e-05	0.00181409	0.725586	0.725586
chr2L	199001	2	Normal	2	Normal	2	Normal	2	Normal	5	High	2	Normal	2	Normal	5	High	8	High	3	High	6	High	5	High	2	Normal	6	High	2	Normal	4	Normal	4	Normal	6	High	4	Normal	4	Normal	2	Normal	8	0	6.1e-05	0.00181409	0.725586	0.725586
chr2L	200001	2	Normal	2	Normal	2	Normal	2	Normal	5	High	2	Normal	2	Normal	5	High	8	High	3	High	6	High	5	High	2	Normal	6	High	2	Normal	4	Normal	4	Normal	6	High	4	Normal	4	Normal	2	Normal	8	0	6.1e-05	0.00181409	0.725586	0.725586
chr2L	201001	2	Normal	2	Normal	2	Normal	2	Normal	5	High	2	Normal	2	Normal	5	High	8	High	3	High	6	High	5	High	2	Normal	6	High	2	Normal	4	Normal	4	Normal	6	High	4	Normal	4	Normal	2	Normal	8	0	6.1e-05	0.00181409	0.725586	0.725586
chr2L	202001	2	Normal	2	Normal	2	Normal	2	Normal	5	High	2	Normal	2	Normal	5	High	6	High	3	High	6	High	4	Normal	2	Normal	6	High	2	Normal	4	Normal	4	Normal	6	High	4	Normal	4	Normal	2	Normal	7	0	0.000546	0.0112802	0.725586	0.725586
chr2L	203001	2	Normal	2	Normal	2	Normal	2	Normal	5	High	2	Normal	2	Normal	5	High	6	High	3	High	6	High	4	Normal	2	Normal	6	High	2	Normal	4	Normal	4	Normal	6	High	4	Normal	4	Normal	2	Normal	7	0	0.000546	0.0112802	0.725586	0.725586
chr2L	204001	2	Normal	2	Normal	2	Normal	2	Normal	5	High	2	Normal	2	Normal	5	High	6	High	3	High	6	High	4	Normal	2	Normal	6	High	2	Normal	4	Normal	4	Normal	6	High	4	Normal	4	Normal	2	Normal	7	0	0.000546	0.0112802	0.725586	0.725586
chr2L	205001	2	Normal	2	Normal	2	Normal	2	Normal	5	High	2	Normal	2	Normal	5	High	6	High	3	High	6	High	4	Normal	2	Normal	6	High	2	Normal	4	Normal	4	Normal	6	High	4	Normal	4	Normal	2	Normal	7	0	0.000546	0.0112802	0.725586	0.725586
chr2L	206001	2	Normal	2	Normal	2	Normal	2	Normal	5	High	2	Normal	2	Normal	5	High	6	High	3	High	6	High	4	Normal	2	Normal	6	High	2	Normal	4	Normal	4	Normal	6	High	4	Normal	4	Normal	2	Normal	7	0	0.000546	0.0112802	0.725586	0.725586
chr2L	207001	2	Normal	2	Normal	2	Normal	2	Normal	5	High	2	Normal	2	Normal	5	High	6	High	3	High	6	High	4	Normal	2	Normal	6	High	2	Normal	4	Normal	4	Normal	6	High	4	Normal	4	Normal	2	Normal	7	0	0.000546	0.0112802	0.725586	0.725586
chr2L	208001	2	Normal	2	Normal	2	Normal	2	Normal	5	High	2	Normal	2	Normal	5	High	6	High	3	High	6	High	4	Normal	2	Normal	6	High	2	Normal	4	Normal	4	Normal	6	High	4	Normal	4	Normal	2	Normal	7	0	0.000546	0.0112802	0.725586	0.725586
chr2L	209001	2	Normal	2	Normal	2	Normal	2	Normal	5	High	2	Normal	2	Normal	5	High	6	High	3	High	6	High	4	Normal	2	Normal	6	High	2	Normal	4	Normal	4	Normal	6	High	4	Normal	4	Normal	2	Normal	7	0	0.000546	0.0112802	0.725586	0.725586
chr2L	210001	2	Normal	2	Normal	2	Normal	2	Normal	5	High	2	Normal	2	Normal	5	High	6	High	3	High	6	High	4	Normal	2	Normal	6	High	2	Normal	4	Normal	4	Normal	6	High	4	Normal	4	Normal	2	Normal	7	0	0.000546	0.0112802	0.725586	0.725586
chr2L	211001	2	Normal	2	Normal	2	Normal	2	Normal	5	High	2	Normal	2	Normal	5	High	6	High	3	High	6	High	4	Normal	2	Normal	6	High	2	Normal	4	Normal	4	Normal	6	High	4	Normal	4	Normal	2	Normal	7	0	0.000546	0.0112802	0.725586	0.725586
chr2L	212001	2	Normal	2	Normal	2	Normal	2	Normal	5	High	2	Normal	2	Normal	5	High	6	High	3	High	6	High	4	Normal	2	Normal	6	High	2	Normal	4	Normal	4	Normal	6	High	4	Normal	4	Normal	2	Normal	7	0	0.000546	0.0112802	0.725586	0.725586
chr2L	213001	2	Normal	2	Normal	2	Normal	2	Normal	5	High	2	Normal	2	Normal	5	High	6	High	3	High	6	High	4	Normal	2	Normal	6	High	2	Normal	4	Normal	4	Normal	6	High	4	Normal	4	Normal	2	Normal	7	0	0.000546	0.0112802	0.725586	0.725586
chr2L	214001	2	Normal	2	Normal	2	Normal	2	Normal	5	High	2	Normal	2	Normal	5	High	6	High	3	High	6	High	4	Normal	2	Normal	6	High	2	Normal	4	Normal	4	Normal	4	Normal	4	Normal	4	Normal	2	Normal	6	0	0.003708	0.0479313	0.725586	0.725586
chr2L	215001	2	Normal	2	Normal	2	Normal	2	Normal	5	High	2	Normal	2	Normal	5	High	6	High	3	High	6	High	4	Normal	2	Normal	6	High	2	Normal	4	Normal	4	Normal	4	Normal	4	Normal	4	Normal	2	Normal	6	0	0.003708	0.0479313	0.725586	0.725586
chr2L	216001	2	Normal	2	Normal	2	Normal	2	Normal	5	High	2	Normal	2	Normal	5	High	6	High	3	High	6	High	4	Normal	2	Normal	6	High	2	Normal	4	Normal	4	Normal	4	Normal	4	Normal	4	Normal	2	Normal	6	0	0.003708	0.0479313	0.725586	0.725586
chr2L	217001	2	Normal	2	Normal	2	Normal	2	Normal	5	High	2	Normal	2	Normal	5	High	6	High	3	High	6	High	4	Normal	2	Normal	6	High	2	Normal	4	Normal	4	Normal	4	Normal	4	Normal	4	Normal	2	Normal	6	0	0.003708	0.0479313	0.725586	0.725586
chr2L	218001	2	Normal	2	Normal	2	Normal	2	Normal	5	High	2	Normal	2	Normal	5	High	6	High	3	High	6	High	4	Normal	2	Normal	6	High	2	Normal	4	Normal	4	Normal	4	Normal	4	Normal	4	Normal	2	Normal	6	0	0.003708	0.0479313	0.725586	0.725586
chr2L	219001	2	Normal	2	Normal	2	Normal	2	Normal	5	High	2	Normal	2	Normal	5	High	6	High	3	High	6	High	4	Normal	2	Normal	6	High	2	Normal	4	Normal	4	Normal	4	Normal	4	Normal	4	Normal	2	Normal	6	0	0.003708	0.0479313	0.725586	0.725586
chr2L	220001	2	Normal	2	Normal	2	Normal	2	Normal	5	High	2	Normal	2	Normal	5	High	6	High	3	High	6	High	4	Normal	2	Normal	6	High	2	Normal	4	Normal	4	Normal	4	Normal	4	Normal	4	Normal	2	Normal	6	0	0.003708	0.0479313	0.725586	0.725586
chr2L	221001	2	Normal	2	Normal	2	Normal	2	Normal	5	High	2	Normal	2	Normal	5	High	6	High	3	High	6	High	4	Normal	2	Normal	6	High	2	Normal	4	Normal	4	Normal	4	Normal	4	Normal	4	Normal	2	Normal	6	0	0.003708	0.0479313	0.725586	0.725586
chr2L	222001	2	Normal	2	Normal	2	Normal	2	Normal	5	High	2	Normal	2	Normal	5	High	6	High	3	High	6	High	4	Normal	2	Normal	6	High	2	Normal	4	Normal	4	Normal	4	Normal	4	Normal	4	Normal	2	Normal	6	0	0.003708	0.0479313	0.725586	0.725586
chr2L	223001	2	Normal	2	Normal	2	Normal	2	Normal	5	High	2	Normal	2	Normal	5	High	6	High	3	High	6	High	4	Normal	2	Normal	6	High	2	Normal	4	Normal	4	Normal	4	Normal	4	Normal	4	Normal	2	Normal	6	0	0.003708	0.0479313	0.725586	0.725586
chr2L	224001	2	Normal	2	Normal	2	Normal	2	Normal	5	High	2	Normal	2	Normal	5	High	6	High	3	High	6	High	4	Normal	2	Normal	6	High	2	Normal	4	Normal	4	Normal	4	Normal	4	Normal	4	Normal	2	Normal	6	0	0.003708	0.0479313	0.725586	0.725586
chr2L	225001	2	Normal	2	Normal	2	Normal	2	Normal	5	High	2	Normal	2	Normal	5	High	6	High	3	High	6	High	4	Normal	2	Normal	6	High	2	Normal	4	Normal	4	Normal	4	Normal	4	Normal	4	Normal	2	Normal	6	0	0.003708	0.0479313	0.725586	0.725586
chr2L	226001	2	Normal	2	Normal	2	Normal	2	Normal	5	High	2	Normal	2	Normal	5	High	6	High	3	High	6	High	4	Normal	2	Normal	6	High	2	Normal	4	Normal	4	Normal	4	Normal	4	Normal	4	Normal	2	Normal	6	0	0.003708	0.0479313	0.725586	0.725586
chr2L	227001	2	Normal	2	Normal	2	Normal	2	Normal	5	High	2	Normal	2	Normal	5	High	6	High	3	High	6	High	4	Normal	2	Normal	6	High	2	Normal	4	Normal	4	Normal	4	Normal	4	Normal	4	Normal	2	Normal	6	0	0.003708	0.0479313	0.725586	0.725586
chr2L	228001	2	Normal	2	Normal	2	Normal	2	Normal	5	High	2	Normal	2	Normal	5	High	6	High	3	High	6	High	4	Normal	2	Normal	6	High	2	Normal	4	Normal	4	Normal	4	Normal	4	Normal	4	Normal	2	Normal	6	0	0.003708	0.0479313	0.725586	0.725586
chr2L	229001	2	Normal	2	Normal	2	Normal	2	Normal	5	High	2	Normal	2	Normal	5	High	6	High	3	High	6	High	4	Normal	2	Normal	6	High	2	Normal	4	Normal	4	Normal	4	Normal	4	Normal	4	Normal	2	Normal	6	0	0.003708	0.0479313	0.725586	0.725586
chr2L	230001	2	Normal	2	Normal	2	Normal	2	Normal	5	High	2	Normal	2	Normal	5	High	6	High	3	High	6	High	4	Normal	2	Normal	6	High	2	Normal	4	Normal	4	Normal	4	Normal	4	Normal	4	Normal	2	Normal	6	0	0.003708	0.0479313	0.725586	0.725586
chr2L	231001	2	Normal	2	Normal	2	Normal	2	Normal	5	High	2	Normal	2	Normal	5	High	6	High	3	High	6	High	4	Normal	2	Normal	6	High	2	Normal	4	Normal	4	Normal	4	Normal	4	Normal	4	Normal	2	Normal	6	0	0.003708	0.0479313	0.725586	0.725586
chr2L	232001	2	Normal	2	Normal	2	Normal	2	Normal	5	High	2	Normal	2	Normal	5	High	6	High	3	High	6	High	4	Normal	2	Normal	6	High	2	Normal	4	Normal	4	Normal	4	Normal	4	Normal	4	Normal	2	Normal	6	0	0.003708	0.0479313	0.725586	0.725586
chr2L	233001	2	Normal	2	Normal	2	Normal	2	Normal	5	High	2	Normal	2	Normal	5	High	6	High	3	High	6	High	4	Normal	2	Normal	6	High	2	Normal	4	Normal	4	Normal	4	Normal	4	Normal	4	Normal	2	Normal	6	0	0.003708	0.0479313	0.725586	0.725586
chr2L	234001	2	Normal	2	Normal	2	Normal	2	Normal	5	High	2	Normal	2	Normal	5	High	6	High	3	High	6	High	4	Normal	2	Normal	6	High	2	Normal	4	Normal	4	Normal	4	Normal	4	Normal	4	Normal	2	Normal	6	0	0.003708	0.0479313	0.725586	0.725586
chr2L	235001	2	Normal	2	Normal	2	Normal	2	Normal	5	High	2	Normal	2	Normal	5	High	6	High	3	High	6	High	4	Normal	2	Normal	6	High	2	Normal	4	Normal	4	Normal	4	Normal	4	Normal	4	Normal	2	Normal	6	0	0.003708	0.0479313	0.725586	0.725586
chr2L	236001	2	Normal	2	Normal	2	Normal	2	Normal	5	High	2	Normal	2	Normal	5	High	6	High	3	High	6	High	4	Normal	2	Normal	6	High	2	Normal	4	Normal	4	Normal	4	Normal	4	Normal	4	Normal	2	Normal	6	0	0.003708	0.0479313	0.725586	0.725586
chr2L	237001	2	Normal	2	Normal	2	Normal	2	Normal	5	High	2	Normal	2	Normal	5	High	6	High	3	High	6	High	4	Normal	2	Normal	6	High	2	Normal	4	Normal	4	Normal	4	Normal	4	Normal	4	Normal	2	Normal	6	0	0.003708	0.0479313	0.725586	0.725586
chr2L	238001	2	Normal	2	Normal	2	Normal	2	Normal	5	High	2	Normal	2	Normal	5	High	6	High	3	High	6	High	4	Normal	2	Normal	6	High	2	Normal	4	Normal	4	Normal	4	Normal	4	Normal	4	Normal	2	Normal	6	0	0.003708	0.0479313	0.725586	0.725586
chr2L	239001	2	Normal	2	Normal	2	Normal	2	Normal	5	High	2	Normal	2	Normal	5	High	6	High	3	High	6	High	4	Normal	2	Normal	6	High	2	Normal	4	Normal	4	Normal	4	Normal	4	Normal	4	Normal	2	Normal	6	0	0.003708	0.0479313	0.725586	0.725586
chr2L	240001	2	Normal	2	Normal	2	Normal	2	Normal	5	High	2	Normal	2	Normal	5	High	6	High	3	High	6	High	4	Normal	2	Normal	6	High	2	Normal	4	Normal	4	Normal	4	Normal	4	Normal	4	Normal	2	Normal	6	0	0.003708	0.0479313	0.725586	0.725586
chr2L	241001	2	Normal	2	Normal	2	Normal	2	Normal	5	High	2	Normal	2	Normal	5	High	6	High	3	High	6	High	4	Normal	2	Normal	6	High	2	Normal	4	Normal	4	Normal	4	Normal	4	Normal	4	Normal	2	Normal	6	0	0.003708	0.0479313	0.725586	0.725586
chr2L	242001	2	Normal	2	Normal	2	Normal	2	Normal	5	High	2	Normal	2	Normal	5	High	6	High	3	High	6	High	4	Normal	2	Normal	6	High	2	Normal	4	Normal	4	Normal	4	Normal	4	Normal	4	Normal	2	Normal	6	0	0.003708	0.0479313	0.725586	0.725586
chr2L	243001	2	Normal	2	Normal	2	Normal	2	Normal	5	High	2	Normal	2	Normal	5	High	6	High	3	High	6	High	4	Normal	2	Normal	6	High	2	Normal	4	Normal	4	Normal	4	Normal	4	Normal	4	Normal	2	Normal	6	0	0.003708	0.0479313	0.725586	0.725586
chr2L	244001	2	Normal	2	Normal	2	Normal	2	Normal	5	High	2	Normal	2	Normal	5	High	6	High	3	High	6	High	4	Normal	2	Normal	6	High	2	Normal	4	Normal	4	Normal	4	Normal	4	Normal	4	Normal	2	Normal	6	0	0.003708	0.0479313	0.725586	0.725586
chr2L	245001	2	Normal	2	Normal	2	Normal	2	Normal	5	High	2	Normal	2	Normal	5	High	6	High	3	High	6	High	4	Normal	2	Normal	6	High	2	Normal	4	Normal	4	Normal	4	Normal	4	Normal	4	Normal	2	Normal	6	0	0.003708	0.0479313	0.725586	0.725586
chr2L	246001	2	Normal	2	Normal	2	Normal	2	Normal	5	High	2	Normal	2	Normal	5	High	6	High	3	High	6	High	4	Normal	2	Normal	6	High	2	Normal	4	Normal	4	Normal	4	Normal	4	Normal	4	Normal	2	Normal	6	0	0.003708	0.0479313	0.725586	0.725586
chr2L	247001	2	Normal	2	Normal	2	Normal	2	Normal	5	High	2	Normal	2	Normal	5	High	6	High	3	High	6	High	4	Normal	2	Normal	6	High	2	Normal	4	Normal	4	Normal	4	Normal	4	Normal	4	Normal	2	Normal	6	0	0.003708	0.0479313	0.725586	0.725586
chr2L	248001	2	Normal	2	Normal	2	Normal	2	Normal	5	High	2	Normal	2	Normal	5	High	6	High	3	High	6	High	4	Normal	2	Normal	6	High	2	Normal	4	Normal	4	Normal	4	Normal	4	Normal	4	Normal	2	Normal	6	0	0.003708	0.0479313	0.725586	0.725586
chr2L	249001	2	Normal	2	Normal	2	Normal	2	Normal	5	High	2	Normal	2	Normal	5	High	6	High	3	High	6	High	4	Normal	2	Normal	6	High	2	Normal	4	Normal	4	Normal	4	Normal	4	Normal	4	Normal	2	Normal	6	0	0.003708	0.0479313	0.725586	0.725586
chr2L	250001	2	Normal	2	Normal	2	Normal	2	Normal	5	High	2	Normal	2	Normal	5	High	6	High	3	High	6	High	4	Normal	2	Normal	6	High	2	Normal	4	Normal	4	Normal	4	Normal	4	Normal	4	Normal	2	Normal	6	0	0.003708	0.0479313	0.725586	0.725586
chr2L	251001	2	Normal	2	Normal	2	Normal	2	Normal	5	High	2	Normal	2	Normal	5	High	6	High	3	High	6	High	4	Normal	2	Normal	6	High	2	Normal	4	Normal	4	Normal	4	Normal	4	Normal	4	Normal	2	Normal	6	0	0.003708	0.0479313	0.725586	0.725586
chr2L	252001	2	Normal	2	Normal	2	Normal	2	Normal	5	High	2	Normal	2	Normal	5	High	6	High	3	High	6	High	4	Normal	2	Normal	6	High	2	Normal	4	Normal	4	Normal	4	Normal	4	Normal	4	Normal	2	Normal	6	0	0.003708	0.0479313	0.725586	0.725586
chr2L	253001	2	Normal	2	Normal	2	Normal	2	Normal	5	High	2	Normal	2	Normal	5	High	6	High	3	High	6	High	4	Normal	2	Normal	6	High	2	Normal	4	Normal	4	Normal	4	Normal	4	Normal	4	Normal	2	Normal	6	0	0.003708	0.0479313	0.725586	0.725586
chr2L	254001	2	Normal	2	Normal	2	Normal	2	Normal	5	High	2	Normal	2	Normal	5	High	6	High	3	High	6	High	4	Normal	2	Normal	6	High	2	Normal	4	Normal	4	Normal	4	Normal	4	Normal	4	Normal	2	Normal	6	0	0.003708	0.0479313	0.725586	0.725586
chr2L	255001	2	Normal	2	Normal	2	Normal	2	Normal	5	High	2	Normal	2	Normal	5	High	6	High	3	High	6	High	4	Normal	2	Normal	6	High	2	Normal	4	Normal	4	Normal	4	Normal	4	Normal	4	Normal	2	Normal	6	0	0.003708	0.0479313	0.725586	0.725586
chr2L	256001	2	Normal	2	Normal	2	Normal	2	Normal	5	High	2	Normal	2	Normal	5	High	6	High	3	High	6	High	4	Normal	2	Normal	6	High	2	Normal	4	Normal	4	Normal	4	Normal	4	Normal	4	Normal	2	Normal	6	0	0.003708	0.0479313	0.725586	0.725586
chr2L	257001	2	Normal	2	Normal	2	Normal	2	Normal	5	High	2	Normal	2	Normal	5	High	6	High	3	High	6	High	4	Normal	2	Normal	6	High	2	Normal	4	Normal	4	Normal	4	Normal	4	Normal	4	Normal	2	Normal	6	0	0.003708	0.0479313	0.725586	0.725586
chr2L	258001	2	Normal	2	Normal	2	Normal	2	Normal	5	High	2	Normal	2	Normal	5	High	6	High	3	High	6	High	4	Normal	2	Normal	6	High	2	Normal	4	Normal	4	Normal	4	Normal	4	Normal	4	Normal	2	Normal	6	0	0.003708	0.0479313	0.725586	0.725586
chr2L	259001	2	Normal	2	Normal	2	Normal	2	Normal	5	High	2	Normal	2	Normal	5	High	6	High	3	High	6	High	4	Normal	2	Normal	6	High	2	Normal	4	Normal	4	Normal	4	Normal	4	Normal	4	Normal	2	Normal	6	0	0.003708	0.0479313	0.725586	0.725586
chr2L	260001	2	Normal	2	Normal	2	Normal	2	Normal	5	High	2	Normal	2	Normal	5	High	6	High	3	High	6	High	4	Normal	2	Normal	6	High	2	Normal	4	Normal	4	Normal	4	Normal	4	Normal	4	Normal	2	Normal	6	0	0.003708	0.0479313	0.725586	0.725586
chr2L	261001	2	Normal	2	Normal	2	Normal	2	Normal	5	High	2	Normal	2	Normal	5	High	6	High	3	High	6	High	4	Normal	2	Normal	6	High	2	Normal	4	Normal	4	Normal	4	Normal	4	Normal	4	Normal	2	Normal	6	0	0.003708	0.0479313	0.725586	0.725586
chr2L	262001	2	Normal	2	Normal	2	Normal	2	Normal	5	High	2	Normal	2	Normal	5	High	6	High	3	High	6	High	4	Normal	2	Normal	6	High	2	Normal	4	Normal	4	Normal	4	Normal	4	Normal	4	Normal	2	Normal	6	0	0.003708	0.0479313	0.725586	0.725586
chr2L	263001	2	Normal	2	Normal	2	Normal	2	Normal	5	High	2	Normal	2	Normal	5	High	6	High	3	High	6	High	4	Normal	2	Normal	6	High	2	Normal	4	Normal	4	Normal	4	Normal	4	Normal	4	Normal	2	Normal	6	0	0.003708	0.0479313	0.725586	0.725586
chr2L	264001	2	Normal	2	Normal	2	Normal	2	Normal	5	High	2	Normal	2	Normal	5	High	6	High	3	High	6	High	4	Normal	2	Normal	6	High	2	Normal	4	Normal	4	Normal	4	Normal	4	Normal	4	Normal	2	Normal	6	0	0.003708	0.0479313	0.725586	0.725586
chr2L	265001	2	Normal	2	Normal	2	Normal	2	Normal	5	High	2	Normal	2	Normal	5	High	6	High	3	High	6	High	4	Normal	2	Normal	6	High	2	Normal	4	Normal	4	Normal	4	Normal	4	Normal	4	Normal	2	Normal	6	0	0.003708	0.0479313	0.725586	0.725586
chr2L	266001	2	Normal	2	Normal	2	Normal	2	Normal	5	High	2	Normal	2	Normal	5	High	6	High	3	High	6	High	4	Normal	2	Normal	6	High	2	Normal	4	Normal	4	Normal	4	Normal	4	Normal	4	Normal	2	Normal	6	0	0.003708	0.0479313	0.725586	0.725586
chr2L	267001	2	Normal	2	Normal	2	Normal	2	Normal	5	High	2	Normal	2	Normal	5	High	6	High	3	High	6	High	4	Normal	2	Normal	6	High	2	Normal	4	Normal	4	Normal	4	Normal	4	Normal	4	Normal	2	Normal	6	0	0.003708	0.0479313	0.725586	0.725586
chr2L	268001	2	Normal	2	Normal	2	Normal	2	Normal	5	High	2	Normal	2	Normal	5	High	6	High	3	High	6	High	4	Normal	2	Normal	6	High	2	Normal	4	Normal	4	Normal	4	Normal	4	Normal	4	Normal	2	Normal	6	0	0.003708	0.0479313	0.725586	0.725586
chr2L	269001	2	Normal	2	Normal	2	Normal	2	Normal	5	High	2	Normal	2	Normal	5	High	6	High	3	High	6	High	4	Normal	2	Normal	6	High	2	Normal	4	Normal	4	Normal	4	Normal	4	Normal	4	Normal	2	Normal	6	0	0.003708	0.0479313	0.725586	0.725586
chr2L	270001	2	Normal	2	Normal	2	Normal	2	Normal	5	High	2	Normal	2	Normal	5	High	6	High	3	High	6	High	4	Normal	2	Normal	6	High	2	Normal	4	Normal	4	Normal	4	Normal	4	Normal	4	Normal	2	Normal	6	0	0.003708	0.0479313	0.725586	0.725586
chr2L	271001	2	Normal	2	Normal	2	Normal	2	Normal	5	High	2	Normal	2	Normal	5	High	6	High	3	High	6	High	4	Normal	2	Normal	6	High	2	Normal	4	Normal	4	Normal	4	Normal	4	Normal	4	Normal	2	Normal	6	0	0.003708	0.0479313	0.725586	0.725586
chr2L	272001	2	Normal	2	Normal	2	Normal	2	Normal	5	High	2	Normal	2	Normal	5	High	6	High	3	High	6	High	4	Normal	2	Normal	6	High	2	Normal	4	Normal	4	Normal	4	Normal	4	Normal	4	Normal	2	Normal	6	0	0.003708	0.0479313	0.725586	0.725586
chr2L	273001	2	Normal	2	Normal	2	Normal	2	Normal	5	High	2	Normal	2	Normal	5	High	6	High	3	High	6	High	4	Normal	2	Normal	6	High	2	Normal	4	Normal	4	Normal	4	Normal	4	Normal	4	Normal	2	Normal	6	0	0.003708	0.0479313	0.725586	0.725586
chr2L	274001	2	Normal	2	Normal	2	Normal	2	Normal	5	High	2	Normal	2	Normal	5	High	6	High	3	High	6	High	4	Normal	2	Normal	6	High	2	Normal	4	Normal	4	Normal	4	Normal	4	Normal	4	Normal	2	Normal	6	0	0.003708	0.0479313	0.725586	0.725586
chr2L	275001	2	Normal	2	Normal	2	Normal	2	Normal	5	High	2	Normal	2	Normal	5	High	6	High	3	High	6	High	4	Normal	2	Normal	6	High	2	Normal	4	Normal	4	Normal	4	Normal	4	Normal	4	Normal	2	Normal	6	0	0.003708	0.0479313	0.725586	0.725586
chr2L	276001	2	Normal	2	Normal	2	Normal	2	Normal	5	High	2	Normal	2	Normal	5	High	8	High	3	High	6	High	4	Normal	2	Normal	6	High	2	Normal	4	Normal	4	Normal	4	Normal	4	Normal	4	Normal	2	Normal	6	0	0.003708	0.0479313	0.725586	0.725586
chr2L	277001	2	Normal	2	Normal	2	Normal	2	Normal	5	High	2	Normal	2	Normal	5	High	8	High	3	High	6	High	4	Normal	2	Normal	6	High	2	Normal	4	Normal	4	Normal	4	Normal	4	Normal	4	Normal	2	Normal	6	0	0.003708	0.0479313	0.725586	0.725586
chr2L	278001	2	Normal	2	Normal	2	Normal	2	Normal	5	High	2	Normal	2	Normal	5	High	8	High	3	High	6	High	4	Normal	2	Normal	6	High	2	Normal	4	Normal	4	Normal	4	Normal	4	Normal	4	Normal	2	Normal	6	0	0.003708	0.0479313	0.725586	0.725586
chr2L	279001	2	Normal	2	Normal	2	Normal	2	Normal	5	High	2	Normal	2	Normal	5	High	8	High	3	High	6	High	4	Normal	2	Normal	6	High	2	Normal	4	Normal	4	Normal	4	Normal	4	Normal	4	Normal	2	Normal	6	0	0.003708	0.0479313	0.725586	0.725586
chr2L	280001	2	Normal	2	Normal	2	Normal	2	Normal	5	High	2	Normal	2	Normal	5	High	8	High	3	High	6	High	4	Normal	2	Normal	6	High	2	Normal	4	Normal	4	Normal	4	Normal	4	Normal	4	Normal	2	Normal	6	0	0.003708	0.0479313	0.725586	0.725586
chr2L	281001	2	Normal	2	Normal	2	Normal	2	Normal	5	High	2	Normal	2	Normal	5	High	8	High	3	High	6	High	4	Normal	2	Normal	6	High	2	Normal	4	Normal	4	Normal	4	Normal	4	Normal	4	Normal	2	Normal	6	0	0.003708	0.0479313	0.725586	0.725586
chr2L	282001	2	Normal	2	Normal	2	Normal	2	Normal	5	High	2	Normal	2	Normal	5	High	8	High	3	High	6	High	4	Normal	2	Normal	6	High	2	Normal	4	Normal	4	Normal	4	Normal	4	Normal	4	Normal	2	Normal	6	0	0.003708	0.0479313	0.725586	0.725586
chr2L	283001	2	Normal	2	Normal	2	Normal	2	Normal	5	High	2	Normal	2	Normal	5	High	8	High	3	High	6	High	4	Normal	2	Normal	6	High	2	Normal	4	Normal	4	Normal	4	Normal	4	Normal	4	Normal	2	Normal	6	0	0.003708	0.0479313	0.725586	0.725586
chr2L	284001	2	Normal	2	Normal	2	Normal	2	Normal	5	High	2	Normal	2	Normal	5	High	8	High	3	High	6	High	4	Normal	2	Normal	6	High	2	Normal	4	Normal	4	Normal	4	Normal	4	Normal	4	Normal	2	Normal	6	0	0.003708	0.0479313	0.725586	0.725586
chr2L	285001	2	Normal	2	Normal	2	Normal	2	Normal	5	High	2	Normal	2	Normal	5	High	8	High	3	High	6	High	4	Normal	2	Normal	6	High	2	Normal	4	Normal	4	Normal	4	Normal	4	Normal	4	Normal	2	Normal	6	0	0.003708	0.0479313	0.725586	0.725586
chr2L	286001	2	Normal	2	Normal	2	Normal	2	Normal	5	High	2	Normal	2	Normal	5	High	8	High	3	High	6	High	4	Normal	2	Normal	6	High	2	Normal	4	Normal	4	Normal	4	Normal	4	Normal	4	Normal	2	Normal	6	0	0.003708	0.0479313	0.725586	0.725586
chr2L	287001	2	Normal	2	Normal	2	Normal	2	Normal	5	High	2	Normal	2	Normal	5	High	8	High	3	High	6	High	4	Normal	2	Normal	6	High	2	Normal	4	Normal	4	Normal	4	Normal	4	Normal	4	Normal	2	Normal	6	0	0.003708	0.0479313	0.725586	0.725586
chr2L	288001	2	Normal	2	Normal	2	Normal	2	Normal	5	High	2	Normal	2	Normal	5	High	8	High	3	High	6	High	4	Normal	2	Normal	6	High	2	Normal	4	Normal	4	Normal	4	Normal	4	Normal	4	Normal	2	Normal	6	0	0.003708	0.0479313	0.725586	0.725586
chr2L	289001	2	Normal	2	Normal	2	Normal	2	Normal	5	High	2	Normal	2	Normal	5	High	8	High	3	High	6	High	4	Normal	2	Normal	6	High	2	Normal	4	Normal	4	Normal	4	Normal	4	Normal	4	Normal	2	Normal	6	0	0.003708	0.0479313	0.725586	0.725586
chr2L	290001	2	Normal	2	Normal	2	Normal	2	Normal	5	High	2	Normal	2	Normal	5	High	8	High	3	High	6	High	4	Normal	2	Normal	6	High	2	Normal	4	Normal	4	Normal	4	Normal	4	Normal	4	Normal	2	Normal	6	0	0.003708	0.0479313	0.725586	0.725586
chr2L	291001	2	Normal	2	Normal	2	Normal	2	Normal	5	High	2	Normal	2	Normal	5	High	8	High	3	High	6	High	4	Normal	2	Normal	6	High	2	Normal	4	Normal	4	Normal	4	Normal	4	Normal	4	Normal	2	Normal	6	0	0.003708	0.0479313	0.725586	0.725586
chr2L	292001	2	Normal	2	Normal	2	Normal	2	Normal	5	High	2	Normal	2	Normal	5	High	8	High	3	High	6	High	4	Normal	2	Normal	6	High	2	Normal	4	Normal	4	Normal	4	Normal	4	Normal	4	Normal	2	Normal	6	0	0.003708	0.0479313	0.725586	0.725586
chr2L	293001	2	Normal	2	Normal	2	Normal	2	Normal	5	High	2	Normal	2	Normal	5	High	8	High	3	High	6	High	4	Normal	2	Normal	6	High	2	Normal	4	Normal	4	Normal	4	Normal	4	Normal	4	Normal	2	Normal	6	0	0.003708	0.0479313	0.725586	0.725586
chr2L	294001	2	Normal	2	Normal	2	Normal	2	Normal	5	High	2	Normal	2	Normal	5	High	8	High	3	High	6	High	4	Normal	2	Normal	6	High	2	Normal	4	Normal	4	Normal	4	Normal	4	Normal	4	Normal	2	Normal	6	0	0.003708	0.0479313	0.725586	0.725586
chr2L	295001	2	Normal	2	Normal	2	Normal	2	Normal	5	High	2	Normal	2	Normal	5	High	8	High	3	High	6	High	4	Normal	2	Normal	6	High	2	Normal	4	Normal	4	Normal	4	Normal	4	Normal	4	Normal	2	Normal	6	0	0.003708	0.0479313	0.725586	0.725586
chr2L	296001	2	Normal	2	Normal	2	Normal	2	Normal	5	High	2	Normal	2	Normal	5	High	8	High	3	High	6	High	4	Normal	2	Normal	6	High	2	Normal	4	Normal	4	Normal	4	Normal	4	Normal	4	Normal	2	Normal	6	0	0.003708	0.0479313	0.725586	0.725586
chr2L	297001	2	Normal	2	Normal	2	Normal	2	Normal	5	High	2	Normal	2	Normal	5	High	8	High	3	High	6	High	4	Normal	2	Normal	6	High	2	Normal	4	Normal	4	Normal	4	Normal	4	Normal	4	Normal	2	Normal	6	0	0.003708	0.0479313	0.725586	0.725586
chr2L	298001	2	Normal	2	Normal	2	Normal	2	Normal	5	High	2	Normal	2	Normal	5	High	8	High	3	High	6	High	4	Normal	2	Normal	6	High	2	Normal	4	Normal	4	Normal	4	Normal	4	Normal	4	Normal	2	Normal	6	0	0.003708	0.0479313	0.725586	0.725586
chr2L	299001	2	Normal	2	Normal	2	Normal	2	Normal	5	High	2	Normal	2	Normal	5	High	8	High	3	High	6	High	4	Normal	2	Normal	6	High	2	Normal	4	Normal	4	Normal	4	Normal	4	Normal	4	Normal	2	Normal	6	0	0.003708	0.0479313	0.725586	0.725586
chr2L	300001	2	Normal	2	Normal	2	Normal	2	Normal	5	High	2	Normal	2	Normal	5	High	8	High	3	High	6	High	4	Normal	2	Normal	6	High	2	Normal	4	Normal	4	Normal	4	Normal	4	Normal	4	Normal	2	Normal	6	0	0.003708	0.0479313	0.725586	0.725586
chr2L	301001	2	Normal	2	Normal	2	Normal	2	Normal	5	High	2	Normal	2	Normal	5	High	8	High	3	High	6	High	4	Normal	2	Normal	6	High	2	Normal	4	Normal	4	Normal	4	Normal	4	Normal	4	Normal	2	Normal	6	0	0.003708	0.0479313	0.725586	0.725586
chr2L	302001	2	Normal	2	Normal	2	Normal	2	Normal	5	High	2	Normal	2	Normal	5	High	8	High	3	High	6	High	4	Normal	2	Normal	6	High	2	Normal	4	Normal	4	Normal	4	Normal	4	Normal	4	Normal	2	Normal	6	0	0.003708	0.0479313	0.725586	0.725586
chr2L	303001	2	Normal	2	Normal	2	Normal	2	Normal	5	High	2	Normal	2	Normal	5	High	6	High	3	High	6	High	4	Normal	2	Normal	6	High	2	Normal	4	Normal	4	Normal	4	Normal	4	Normal	4	Normal	2	Normal	6	0	0.003708	0.0479313	0.725586	0.725586
chr2L	304001	2	Normal	2	Normal	2	Normal	2	Normal	5	High	2	Normal	2	Normal	5	High	6	High	3	High	6	High	4	Normal	2	Normal	6	High	2	Normal	4	Normal	4	Normal	4	Normal	4	Normal	4	Normal	2	Normal	6	0	0.003708	0.0479313	0.725586	0.725586
chr2L	305001	2	Normal	2	Normal	2	Normal	2	Normal	5	High	2	Normal	2	Normal	5	High	6	High	3	High	6	High	4	Normal	2	Normal	6	High	2	Normal	4	Normal	4	Normal	4	Normal	4	Normal	4	Normal	2	Normal	6	0	0.003708	0.0479313	0.725586	0.725586
chr2L	306001	2	Normal	2	Normal	2	Normal	2	Normal	5	High	2	Normal	2	Normal	5	High	6	High	3	High	6	High	4	Normal	2	Normal	6	High	2	Normal	4	Normal	4	Normal	4	Normal	4	Normal	4	Normal	2	Normal	6	0	0.003708	0.0479313	0.725586	0.725586
chr2L	307001	2	Normal	2	Normal	2	Normal	2	Normal	5	High	2	Normal	2	Normal	5	High	6	High	3	High	6	High	4	Normal	2	Normal	6	High	2	Normal	4	Normal	4	Normal	4	Normal	4	Normal	4	Normal	2	Normal	6	0	0.003708	0.0479313	0.725586	0.725586
chr2L	308001	2	Normal	2	Normal	2	Normal	2	Normal	5	High	2	Normal	2	Normal	5	High	6	High	3	High	6	High	4	Normal	2	Normal	6	High	2	Normal	4	Normal	4	Normal	4	Normal	4	Normal	4	Normal	2	Normal	6	0	0.003708	0.0479313	0.725586	0.725586
chr2L	309001	2	Normal	2	Normal	2	Normal	2	Normal	5	High	2	Normal	2	Normal	5	High	6	High	3	High	6	High	4	Normal	2	Normal	6	High	2	Normal	4	Normal	4	Normal	4	Normal	4	Normal	4	Normal	2	Normal	6	0	0.003708	0.0479313	0.725586	0.725586
chr2L	310001	2	Normal	2	Normal	2	Normal	2	Normal	5	High	2	Normal	2	Normal	5	High	6	High	3	High	6	High	4	Normal	2	Normal	6	High	2	Normal	4	Normal	4	Normal	4	Normal	4	Normal	4	Normal	2	Normal	6	0	0.003708	0.0479313	0.725586	0.725586
chr2L	311001	2	Normal	2	Normal	2	Normal	2	Normal	5	High	2	Normal	2	Normal	5	High	6	High	3	High	6	High	4	Normal	2	Normal	6	High	2	Normal	4	Normal	4	Normal	4	Normal	4	Normal	4	Normal	2	Normal	6	0	0.003708	0.0479313	0.725586	0.725586
chr2L	312001	2	Normal	2	Normal	2	Normal	2	Normal	5	High	2	Normal	2	Normal	5	High	6	High	3	High	6	High	4	Normal	2	Normal	6	High	2	Normal	4	Normal	4	Normal	4	Normal	4	Normal	4	Normal	2	Normal	6	0	0.003708	0.0479313	0.725586	0.725586
chr2L	313001	2	Normal	2	Normal	2	Normal	2	Normal	5	High	2	Normal	2	Normal	5	High	6	High	3	High	6	High	4	Normal	2	Normal	6	High	2	Normal	4	Normal	4	Normal	4	Normal	4	Normal	4	Normal	2	Normal	6	0	0.003708	0.0479313	0.725586	0.725586
chr2L	314001	2	Normal	2	Normal	2	Normal	2	Normal	5	High	2	Normal	2	Normal	5	High	6	High	3	High	6	High	4	Normal	2	Normal	6	High	2	Normal	4	Normal	4	Normal	4	Normal	4	Normal	4	Normal	2	Normal	6	0	0.003708	0.0479313	0.725586	0.725586
chr2L	315001	2	Normal	2	Normal	2	Normal	2	Normal	5	High	2	Normal	2	Normal	5	High	6	High	3	High	6	High	4	Normal	2	Normal	6	High	2	Normal	4	Normal	4	Normal	4	Normal	4	Normal	4	Normal	2	Normal	6	0	0.003708	0.0479313	0.725586	0.725586
chr2L	316001	2	Normal	2	Normal	2	Normal	2	Normal	5	High	2	Normal	2	Normal	5	High	6	High	3	High	6	High	4	Normal	2	Normal	6	High	2	Normal	4	Normal	4	Normal	4	Normal	4	Normal	4	Normal	2	Normal	6	0	0.003708	0.0479313	0.725586	0.725586
chr2L	317001	2	Normal	2	Normal	2	Normal	2	Normal	5	High	2	Normal	2	Normal	5	High	6	High	3	High	6	High	4	Normal	2	Normal	6	High	2	Normal	4	Normal	4	Normal	4	Normal	4	Normal	4	Normal	2	Normal	6	0	0.003708	0.0479313	0.725586	0.725586
chr2L	318001	2	Normal	2	Normal	2	Normal	2	Normal	5	High	2	Normal	2	Normal	5	High	6	High	3	High	6	High	4	Normal	2	Normal	6	High	2	Normal	4	Normal	4	Normal	4	Normal	4	Normal	4	Normal	2	Normal	6	0	0.003708	0.0479313	0.725586	0.725586
chr2L	319001	2	Normal	2	Normal	2	Normal	2	Normal	5	High	2	Normal	2	Normal	5	High	6	High	3	High	6	High	4	Normal	2	Normal	6	High	2	Normal	4	Normal	4	Normal	4	Normal	4	Normal	4	Normal	2	Normal	6	0	0.003708	0.0479313	0.725586	0.725586
chr2L	320001	2	Normal	2	Normal	2	Normal	2	Normal	5	High	2	Normal	2	Normal	5	High	6	High	3	High	6	High	4	Normal	2	Normal	6	High	2	Normal	4	Normal	4	Normal	4	Normal	4	Normal	4	Normal	2	Normal	6	0	0.003708	0.0479313	0.725586	0.725586
chr2L	321001	2	Normal	2	Normal	2	Normal	2	Normal	5	High	2	Normal	2	Normal	5	High	6	High	3	High	6	High	4	Normal	2	Normal	6	High	2	Normal	4	Normal	4	Normal	4	Normal	4	Normal	4	Normal	2	Normal	6	0	0.003708	0.0479313	0.725586	0.725586
chr2L	322001	2	Normal	2	Normal	2	Normal	2	Normal	5	High	2	Normal	2	Normal	5	High	6	High	3	High	6	High	4	Normal	2	Normal	6	High	2	Normal	4	Normal	4	Normal	4	Normal	4	Normal	4	Normal	2	Normal	6	0	0.003708	0.0479313	0.725586	0.725586
chr2L	323001	2	Normal	2	Normal	2	Normal	2	Normal	5	High	2	Normal	2	Normal	5	High	6	High	3	High	6	High	4	Normal	2	Normal	6	High	2	Normal	4	Normal	4	Normal	4	Normal	4	Normal	4	Normal	2	Normal	6	0	0.003708	0.0479313	0.725586	0.725586
chr2L	324001	2	Normal	2	Normal	2	Normal	2	Normal	5	High	2	Normal	2	Normal	5	High	6	High	3	High	6	High	4	Normal	2	Normal	6	High	2	Normal	4	Normal	4	Normal	4	Normal	4	Normal	4	Normal	2	Normal	6	0	0.003708	0.0479313	0.725586	0.725586
chr2L	325001	2	Normal	2	Normal	2	Normal	2	Normal	5	High	2	Normal	2	Normal	5	High	6	High	3	High	6	High	4	Normal	2	Normal	6	High	2	Normal	4	Normal	4	Normal	4	Normal	4	Normal	4	Normal	2	Normal	6	0	0.003708	0.0479313	0.725586	0.725586
chr2L	326001	2	Normal	2	Normal	2	Normal	2	Normal	5	High	2	Normal	2	Normal	5	High	6	High	3	High	6	High	4	Normal	2	Normal	6	High	2	Normal	4	Normal	4	Normal	4	Normal	4	Normal	4	Normal	2	Normal	6	0	0.003708	0.0479313	0.725586	0.725586
chr2L	327001	2	Normal	2	Normal	2	Normal	2	Normal	5	High	2	Normal	2	Normal	5	High	6	High	3	High	6	High	4	Normal	2	Normal	6	High	2	Normal	4	Normal	4	Normal	4	Normal	4	Normal	4	Normal	2	Normal	6	0	0.003708	0.0479313	0.725586	0.725586
chr2L	328001	2	Normal	2	Normal	2	Normal	2	Normal	5	High	2	Normal	2	Normal	5	High	6	High	3	High	6	High	4	Normal	2	Normal	6	High	2	Normal	4	Normal	4	Normal	4	Normal	4	Normal	4	Normal	2	Normal	6	0	0.003708	0.0479313	0.725586	0.725586
chr2L	329001	2	Normal	2	Normal	2	Normal	2	Normal	5	High	2	Normal	2	Normal	5	High	6	High	3	High	6	High	4	Normal	2	Normal	6	High	2	Normal	4	Normal	4	Normal	4	Normal	4	Normal	4	Normal	2	Normal	6	0	0.003708	0.0479313	0.725586	0.725586
chr2L	330001	2	Normal	2	Normal	2	Normal	2	Normal	5	High	2	Normal	2	Normal	5	High	6	High	3	High	6	High	4	Normal	2	Normal	6	High	2	Normal	4	Normal	4	Normal	4	Normal	4	Normal	4	Normal	2	Normal	6	0	0.003708	0.0479313	0.725586	0.725586
chr2L	331001	2	Normal	2	Normal	2	Normal	2	Normal	5	High	2	Normal	2	Normal	5	High	6	High	3	High	6	High	4	Normal	2	Normal	6	High	2	Normal	4	Normal	4	Normal	4	Normal	4	Normal	4	Normal	2	Normal	6	0	0.003708	0.0479313	0.725586	0.725586
chr2L	332001	2	Normal	2	Normal	2	Normal	2	Normal	5	High	2	Normal	2	Normal	5	High	6	High	3	High	6	High	4	Normal	2	Normal	6	High	2	Normal	4	Normal	4	Normal	4	Normal	4	Normal	4	Normal	2	Normal	6	0	0.003708	0.0479313	0.725586	0.725586
chr2L	333001	2	Normal	2	Normal	2	Normal	2	Normal	5	High	2	Normal	2	Normal	5	High	6	High	3	High	6	High	4	Normal	2	Normal	6	High	2	Normal	4	Normal	4	Normal	4	Normal	4	Normal	4	Normal	2	Normal	6	0	0.003708	0.0479313	0.725586	0.725586
chr2L	334001	2	Normal	2	Normal	2	Normal	2	Normal	5	High	2	Normal	2	Normal	5	High	6	High	3	High	6	High	4	Normal	2	Normal	6	High	2	Normal	4	Normal	4	Normal	4	Normal	4	Normal	4	Normal	2	Normal	6	0	0.003708	0.0479313	0.725586	0.725586
chr2L	335001	2	Normal	2	Normal	2	Normal	2	Normal	5	High	2	Normal	2	Normal	5	High	6	High	3	High	6	High	4	Normal	2	Normal	6	High	2	Normal	4	Normal	4	Normal	4	Normal	4	Normal	4	Normal	2	Normal	6	0	0.003708	0.0479313	0.725586	0.725586
chr2L	336001	2	Normal	2	Normal	2	Normal	2	Normal	5	High	2	Normal	2	Normal	5	High	6	High	3	High	6	High	4	Normal	2	Normal	6	High	2	Normal	4	Normal	4	Normal	4	Normal	4	Normal	4	Normal	2	Normal	6	0	0.003708	0.0479313	0.725586	0.725586
chr2L	337001	2	Normal	2	Normal	2	Normal	2	Normal	5	High	2	Normal	2	Normal	5	High	6	High	3	High	6	High	4	Normal	2	Normal	6	High	2	Normal	4	Normal	4	Normal	4	Normal	4	Normal	4	Normal	2	Normal	6	0	0.003708	0.0479313	0.725586	0.725586
chr2L	338001	2	Normal	2	Normal	2	Normal	2	Normal	5	High	2	Normal	2	Normal	5	High	6	High	3	High	6	High	4	Normal	2	Normal	6	High	2	Normal	4	Normal	4	Normal	4	Normal	4	Normal	4	Normal	2	Normal	6	0	0.003708	0.0479313	0.725586	0.725586
chr2L	339001	2	Normal	2	Normal	2	Normal	2	Normal	5	High	2	Normal	2	Normal	5	High	6	High	3	High	6	High	4	Normal	2	Normal	6	High	2	Normal	4	Normal	4	Normal	4	Normal	4	Normal	4	Normal	2	Normal	6	0	0.003708	0.0479313	0.725586	0.725586
chr2L	340001	2	Normal	2	Normal	2	Normal	2	Normal	5	High	2	Normal	2	Normal	5	High	6	High	3	High	6	High	4	Normal	2	Normal	6	High	2	Normal	4	Normal	4	Normal	4	Normal	4	Normal	4	Normal	2	Normal	6	0	0.003708	0.0479313	0.725586	0.725586
chr2L	341001	2	Normal	2	Normal	2	Normal	2	Normal	5	High	2	Normal	2	Normal	5	High	6	High	3	High	6	High	4	Normal	2	Normal	6	High	2	Normal	4	Normal	4	Normal	4	Normal	4	Normal	4	Normal	2	Normal	6	0	0.003708	0.0479313	0.725586	0.725586
chr2L	342001	2	Normal	2	Normal	2	Normal	2	Normal	5	High	2	Normal	2	Normal	5	High	6	High	3	High	6	High	4	Normal	2	Normal	6	High	2	Normal	4	Normal	4	Normal	4	Normal	4	Normal	4	Normal	2	Normal	6	0	0.003708	0.0479313	0.725586	0.725586
chr2L	343001	2	Normal	2	Normal	2	Normal	2	Normal	5	High	2	Normal	2	Normal	5	High	6	High	3	High	6	High	4	Normal	2	Normal	6	High	2	Normal	4	Normal	4	Normal	4	Normal	4	Normal	4	Normal	2	Normal	6	0	0.003708	0.0479313	0.725586	0.725586
chr2L	344001	2	Normal	2	Normal	2	Normal	2	Normal	5	High	2	Normal	2	Normal	5	High	6	High	3	High	6	High	4	Normal	2	Normal	6	High	2	Normal	4	Normal	4	Normal	4	Normal	4	Normal	4	Normal	2	Normal	6	0	0.003708	0.0479313	0.725586	0.725586
chr2L	345001	2	Normal	2	Normal	2	Normal	2	Normal	5	High	2	Normal	2	Normal	5	High	6	High	3	High	6	High	4	Normal	2	Normal	6	High	2	Normal	4	Normal	4	Normal	4	Normal	4	Normal	4	Normal	2	Normal	6	0	0.003708	0.0479313	0.725586	0.725586
chr2L	346001	2	Normal	2	Normal	2	Normal	2	Normal	5	High	2	Normal	2	Normal	5	High	6	High	3	High	6	High	4	Normal	2	Normal	6	High	2	Normal	4	Normal	4	Normal	4	Normal	4	Normal	4	Normal	2	Normal	6	0	0.003708	0.0479313	0.725586	0.725586
chr2L	347001	2	Normal	2	Normal	7	High	2	Normal	5	High	2	Normal	2	Normal	5	High	6	High	3	High	6	High	4	Normal	2	Normal	6	High	2	Normal	4	Normal	4	Normal	4	Normal	4	Normal	4	Normal	2	Normal	6	0	0.003708	0.0479313	0.725586	0.725586
chr2L	348001	2	Normal	2	Normal	2	Normal	2	Normal	5	High	2	Normal	2	Normal	5	High	6	High	3	High	6	High	4	Normal	2	Normal	6	High	2	Normal	4	Normal	4	Normal	4	Normal	4	Normal	4	Normal	2	Normal	6	0	0.003708	0.0479313	0.725586	0.725586
chr2L	349001	2	Normal	2	Normal	2	Normal	2	Normal	5	High	2	Normal	2	Normal	5	High	6	High	3	High	6	High	4	Normal	2	Normal	6	High	2	Normal	4	Normal	4	Normal	4	Normal	4	Normal	4	Normal	2	Normal	6	0	0.003708	0.0479313	0.725586	0.725586
chr2L	350001	2	Normal	2	Normal	2	Normal	2	Normal	5	High	2	Normal	2	Normal	5	High	6	High	3	High	6	High	4	Normal	2	Normal	6	High	2	Normal	4	Normal	4	Normal	4	Normal	4	Normal	4	Normal	2	Normal	6	0	0.003708	0.0479313	0.725586	0.725586
chr2L	351001	2	Normal	2	Normal	2	Normal	2	Normal	5	High	2	Normal	2	Normal	5	High	6	High	3	High	6	High	4	Normal	2	Normal	6	High	2	Normal	4	Normal	4	Normal	4	Normal	4	Normal	4	Normal	2	Normal	6	0	0.003708	0.0479313	0.725586	0.725586
chr2L	352001	2	Normal	2	Normal	2	Normal	2	Normal	5	High	2	Normal	2	Normal	5	High	6	High	3	High	6	High	4	Normal	2	Normal	6	High	2	Normal	4	Normal	4	Normal	4	Normal	4	Normal	4	Normal	2	Normal	6	0	0.003708	0.0479313	0.725586	0.725586
chr2L	353001	2	Normal	2	Normal	2	Normal	2	Normal	5	High	2	Normal	2	Normal	5	High	6	High	3	High	6	High	4	Normal	2	Normal	6	High	2	Normal	4	Normal	4	Normal	4	Normal	4	Normal	4	Normal	2	Normal	6	0	0.003708	0.0479313	0.725586	0.725586
chr2L	354001	2	Normal	2	Normal	2	Normal	2	Normal	5	High	2	Normal	2	Normal	5	High	6	High	3	High	6	High	4	Normal	2	Normal	6	High	2	Normal	4	Normal	4	Normal	4	Normal	4	Normal	4	Normal	2	Normal	6	0	0.003708	0.0479313	0.725586	0.725586
chr2L	355001	2	Normal	2	Normal	2	Normal	2	Normal	5	High	2	Normal	2	Normal	5	High	6	High	3	High	6	High	4	Normal	2	Normal	6	High	2	Normal	4	Normal	4	Normal	4	Normal	4	Normal	4	Normal	2	Normal	6	0	0.003708	0.0479313	0.725586	0.725586
chr2L	356001	2	Normal	2	Normal	2	Normal	2	Normal	5	High	2	Normal	2	Normal	5	High	6	High	3	High	6	High	4	Normal	2	Normal	6	High	2	Normal	4	Normal	4	Normal	4	Normal	4	Normal	4	Normal	2	Normal	6	0	0.003708	0.0479313	0.725586	0.725586
chr2L	357001	2	Normal	2	Normal	2	Normal	2	Normal	5	High	2	Normal	2	Normal	5	High	6	High	3	High	6	High	4	Normal	2	Normal	6	High	2	Normal	4	Normal	4	Normal	4	Normal	4	Normal	4	Normal	2	Normal	6	0	0.003708	0.0479313	0.725586	0.725586
chr2L	358001	2	Normal	2	Normal	2	Normal	2	Normal	5	High	2	Normal	2	Normal	5	High	6	High	3	High	6	High	4	Normal	2	Normal	6	High	2	Normal	4	Normal	4	Normal	4	Normal	4	Normal	4	Normal	2	Normal	6	0	0.003708	0.0479313	0.725586	0.725586
chr2L	359001	2	Normal	2	Normal	2	Normal	2	Normal	5	High	2	Normal	2	Normal	5	High	6	High	3	High	6	High	4	Normal	2	Normal	6	High	2	Normal	4	Normal	4	Normal	4	Normal	4	Normal	4	Normal	2	Normal	6	0	0.003708	0.0479313	0.725586	0.725586
chr2L	360001	2	Normal	2	Normal	2	Normal	2	Normal	5	High	2	Normal	2	Normal	5	High	6	High	3	High	6	High	4	Normal	2	Normal	6	High	2	Normal	4	Normal	4	Normal	4	Normal	4	Normal	4	Normal	2	Normal	6	0	0.003708	0.0479313	0.725586	0.725586
chr2L	361001	2	Normal	2	Normal	2	Normal	2	Normal	5	High	2	Normal	2	Normal	5	High	6	High	3	High	6	High	4	Normal	2	Normal	6	High	2	Normal	4	Normal	4	Normal	4	Normal	4	Normal	4	Normal	2	Normal	6	0	0.003708	0.0479313	0.725586	0.725586
chr2L	362001	2	Normal	2	Normal	2	Normal	2	Normal	5	High	2	Normal	2	Normal	5	High	6	High	3	High	6	High	4	Normal	2	Normal	6	High	2	Normal	4	Normal	4	Normal	4	Normal	4	Normal	4	Normal	2	Normal	6	0	0.003708	0.0479313	0.725586	0.725586
chr2L	363001	2	Normal	2	Normal	2	Normal	2	Normal	5	High	2	Normal	2	Normal	5	High	6	High	3	High	6	High	4	Normal	2	Normal	6	High	2	Normal	4	Normal	4	Normal	4	Normal	4	Normal	4	Normal	2	Normal	6	0	0.003708	0.0479313	0.725586	0.725586
chr2L	364001	2	Normal	2	Normal	2	Normal	2	Normal	5	High	2	Normal	2	Normal	5	High	6	High	3	High	6	High	4	Normal	2	Normal	6	High	2	Normal	4	Normal	4	Normal	4	Normal	4	Normal	4	Normal	2	Normal	6	0	0.003708	0.0479313	0.725586	0.725586
chr2L	365001	2	Normal	2	Normal	2	Normal	2	Normal	5	High	2	Normal	2	Normal	5	High	6	High	3	High	6	High	4	Normal	2	Normal	6	High	2	Normal	4	Normal	4	Normal	4	Normal	4	Normal	4	Normal	2	Normal	6	0	0.003708	0.0479313	0.725586	0.725586
chr2L	366001	2	Normal	2	Normal	2	Normal	2	Normal	5	High	2	Normal	2	Normal	5	High	6	High	3	High	6	High	4	Normal	2	Normal	6	High	2	Normal	4	Normal	4	Normal	4	Normal	4	Normal	4	Normal	2	Normal	6	0	0.003708	0.0479313	0.725586	0.725586
chr2L	367001	2	Normal	2	Normal	2	Normal	2	Normal	5	High	2	Normal	2	Normal	5	High	6	High	3	High	6	High	4	Normal	2	Normal	6	High	2	Normal	4	Normal	4	Normal	4	Normal	4	Normal	4	Normal	2	Normal	6	0	0.003708	0.0479313	0.725586	0.725586
chr2L	368001	2	Normal	2	Normal	2	Normal	2	Normal	5	High	2	Normal	2	Normal	5	High	6	High	3	High	6	High	4	Normal	2	Normal	6	High	2	Normal	4	Normal	4	Normal	4	Normal	4	Normal	4	Normal	2	Normal	6	0	0.003708	0.0479313	0.725586	0.725586
chr2L	369001	2	Normal	2	Normal	2	Normal	2	Normal	5	High	2	Normal	2	Normal	5	High	6	High	3	High	6	High	4	Normal	2	Normal	6	High	2	Normal	4	Normal	4	Normal	4	Normal	4	Normal	4	Normal	2	Normal	6	0	0.003708	0.0479313	0.725586	0.725586
chr2L	370001	2	Normal	2	Normal	2	Normal	2	Normal	5	High	2	Normal	2	Normal	5	High	6	High	3	High	6	High	4	Normal	2	Normal	6	High	2	Normal	4	Normal	4	Normal	4	Normal	4	Normal	4	Normal	2	Normal	6	0	0.003708	0.0479313	0.725586	0.725586
chr2L	371001	2	Normal	2	Normal	2	Normal	2	Normal	5	High	2	Normal	2	Normal	5	High	6	High	3	High	6	High	4	Normal	2	Normal	6	High	2	Normal	4	Normal	4	Normal	4	Normal	4	Normal	4	Normal	2	Normal	6	0	0.003708	0.0479313	0.725586	0.725586
chr2L	372001	2	Normal	2	Normal	2	Normal	2	Normal	5	High	2	Normal	2	Normal	5	High	6	High	3	High	6	High	4	Normal	2	Normal	6	High	2	Normal	4	Normal	4	Normal	4	Normal	4	Normal	4	Normal	2	Normal	6	0	0.003708	0.0479313	0.725586	0.725586
chr2L	373001	2	Normal	2	Normal	2	Normal	2	Normal	5	High	2	Normal	2	Normal	5	High	6	High	3	High	6	High	4	Normal	2	Normal	6	High	2	Normal	4	Normal	4	Normal	4	Normal	4	Normal	4	Normal	2	Normal	6	0	0.003708	0.0479313	0.725586	0.725586
chr2L	374001	2	Normal	2	Normal	2	Normal	2	Normal	5	High	2	Normal	2	Normal	5	High	6	High	3	High	6	High	4	Normal	2	Normal	6	High	2	Normal	4	Normal	4	Normal	4	Normal	4	Normal	4	Normal	2	Normal	6	0	0.003708	0.0479313	0.725586	0.725586
chr2L	375001	2	Normal	2	Normal	2	Normal	2	Normal	5	High	2	Normal	2	Normal	5	High	6	High	3	High	6	High	4	Normal	2	Normal	6	High	2	Normal	4	Normal	4	Normal	4	Normal	4	Normal	4	Normal	2	Normal	6	0	0.003708	0.0479313	0.725586	0.725586
chr2L	376001	2	Normal	2	Normal	2	Normal	2	Normal	5	High	2	Normal	2	Normal	5	High	6	High	3	High	6	High	4	Normal	2	Normal	6	High	2	Normal	4	Normal	4	Normal	4	Normal	4	Normal	4	Normal	2	Normal	6	0	0.003708	0.0479313	0.725586	0.725586
chr2L	377001	2	Normal	2	Normal	2	Normal	2	Normal	5	High	2	Normal	2	Normal	5	High	6	High	3	High	6	High	4	Normal	2	Normal	6	High	2	Normal	4	Normal	4	Normal	4	Normal	4	Normal	4	Normal	2	Normal	6	0	0.003708	0.0479313	0.725586	0.725586
chr2L	378001	2	Normal	2	Normal	2	Normal	2	Normal	5	High	2	Normal	2	Normal	5	High	6	High	3	High	6	High	4	Normal	2	Normal	6	High	2	Normal	4	Normal	4	Normal	4	Normal	4	Normal	4	Normal	2	Normal	6	0	0.003708	0.0479313	0.725586	0.725586
chr2L	379001	2	Normal	2	Normal	2	Normal	2	Normal	5	High	2	Normal	2	Normal	5	High	6	High	3	High	6	High	4	Normal	2	Normal	6	High	2	Normal	4	Normal	4	Normal	4	Normal	4	Normal	4	Normal	2	Normal	6	0	0.003708	0.0479313	0.725586	0.725586
chr2L	380001	2	Normal	2	Normal	2	Normal	2	Normal	5	High	2	Normal	2	Normal	5	High	6	High	3	High	6	High	4	Normal	2	Normal	6	High	2	Normal	4	Normal	4	Normal	4	Normal	4	Normal	4	Normal	2	Normal	6	0	0.003708	0.0479313	0.725586	0.725586
chr2L	381001	2	Normal	2	Normal	2	Normal	2	Normal	5	High	2	Normal	2	Normal	5	High	6	High	3	High	6	High	4	Normal	2	Normal	6	High	2	Normal	4	Normal	4	Normal	4	Normal	4	Normal	4	Normal	2	Normal	6	0	0.003708	0.0479313	0.725586	0.725586
chr2L	382001	2	Normal	2	Normal	2	Normal	2	Normal	5	High	2	Normal	2	Normal	5	High	6	High	3	High	6	High	4	Normal	2	Normal	6	High	2	Normal	4	Normal	4	Normal	4	Normal	4	Normal	4	Normal	2	Normal	6	0	0.003708	0.0479313	0.725586	0.725586
chr2L	383001	2	Normal	2	Normal	2	Normal	2	Normal	5	High	2	Normal	2	Normal	5	High	6	High	3	High	6	High	4	Normal	2	Normal	6	High	2	Normal	4	Normal	4	Normal	4	Normal	4	Normal	4	Normal	2	Normal	6	0	0.003708	0.0479313	0.725586	0.725586
chr2L	384001	2	Normal	2	Normal	2	Normal	2	Normal	5	High	2	Normal	2	Normal	5	High	6	High	3	High	6	High	4	Normal	2	Normal	6	High	2	Normal	4	Normal	4	Normal	4	Normal	4	Normal	4	Normal	2	Normal	6	0	0.003708	0.0479313	0.725586	0.725586
chr2L	385001	2	Normal	2	Normal	2	Normal	2	Normal	5	High	2	Normal	2	Normal	5	High	6	High	3	High	6	High	4	Normal	2	Normal	6	High	2	Normal	4	Normal	4	Normal	4	Normal	4	Normal	4	Normal	2	Normal	6	0	0.003708	0.0479313	0.725586	0.725586
chr2L	386001	2	Normal	2	Normal	2	Normal	2	Normal	5	High	2	Normal	2	Normal	5	High	6	High	3	High	6	High	4	Normal	2	Normal	6	High	2	Normal	4	Normal	4	Normal	4	Normal	4	Normal	4	Normal	2	Normal	6	0	0.003708	0.0479313	0.725586	0.725586
chr2L	387001	2	Normal	2	Normal	2	Normal	2	Normal	5	High	2	Normal	2	Normal	5	High	6	High	3	High	6	High	4	Normal	2	Normal	6	High	2	Normal	4	Normal	4	Normal	4	Normal	4	Normal	4	Normal	2	Normal	6	0	0.003708	0.0479313	0.725586	0.725586
chr2L	388001	2	Normal	2	Normal	2	Normal	2	Normal	5	High	2	Normal	2	Normal	5	High	6	High	3	High	6	High	4	Normal	2	Normal	6	High	2	Normal	4	Normal	4	Normal	4	Normal	4	Normal	4	Normal	2	Normal	6	0	0.003708	0.0479313	0.725586	0.725586
chr2L	389001	2	Normal	2	Normal	2	Normal	2	Normal	5	High	2	Normal	2	Normal	5	High	6	High	3	High	6	High	4	Normal	2	Normal	6	High	2	Normal	4	Normal	4	Normal	4	Normal	4	Normal	4	Normal	2	Normal	6	0	0.003708	0.0479313	0.725586	0.725586
chr2L	390001	2	Normal	2	Normal	2	Normal	2	Normal	5	High	2	Normal	2	Normal	5	High	6	High	3	High	6	High	4	Normal	2	Normal	6	High	2	Normal	4	Normal	4	Normal	4	Normal	4	Normal	4	Normal	2	Normal	6	0	0.003708	0.0479313	0.725586	0.725586
chr2L	391001	2	Normal	2	Normal	2	Normal	2	Normal	5	High	2	Normal	2	Normal	5	High	6	High	3	High	6	High	4	Normal	2	Normal	6	High	2	Normal	4	Normal	4	Normal	4	Normal	4	Normal	4	Normal	2	Normal	6	0	0.003708	0.0479313	0.725586	0.725586
chr2L	392001	2	Normal	2	Normal	2	Normal	2	Normal	5	High	2	Normal	2	Normal	5	High	6	High	3	High	6	High	4	Normal	2	Normal	6	High	2	Normal	4	Normal	4	Normal	4	Normal	4	Normal	4	Normal	2	Normal	6	0	0.003708	0.0479313	0.725586	0.725586
chr2L	393001	2	Normal	2	Normal	2	Normal	2	Normal	5	High	2	Normal	2	Normal	5	High	6	High	3	High	6	High	4	Normal	2	Normal	6	High	2	Normal	4	Normal	4	Normal	4	Normal	4	Normal	4	Normal	2	Normal	6	0	0.003708	0.0479313	0.725586	0.725586
chr2L	394001	2	Normal	2	Normal	2	Normal	2	Normal	5	High	2	Normal	2	Normal	5	High	6	High	3	High	6	High	4	Normal	2	Normal	6	High	2	Normal	4	Normal	4	Normal	4	Normal	4	Normal	4	Normal	2	Normal	6	0	0.003708	0.0479313	0.725586	0.725586
chr2L	395001	2	Normal	2	Normal	2	Normal	2	Normal	5	High	2	Normal	2	Normal	5	High	6	High	3	High	6	High	4	Normal	2	Normal	6	High	2	Normal	4	Normal	4	Normal	4	Normal	4	Normal	4	Normal	2	Normal	6	0	0.003708	0.0479313	0.725586	0.725586
chr2L	396001	2	Normal	2	Normal	2	Normal	2	Normal	5	High	2	Normal	2	Normal	5	High	6	High	3	High	6	High	4	Normal	2	Normal	6	High	2	Normal	4	Normal	4	Normal	4	Normal	4	Normal	4	Normal	2	Normal	6	0	0.003708	0.0479313	0.725586	0.725586
chr2L	397001	2	Normal	2	Normal	2	Normal	2	Normal	5	High	2	Normal	2	Normal	5	High	6	High	3	High	6	High	4	Normal	2	Normal	6	High	2	Normal	4	Normal	4	Normal	4	Normal	4	Normal	4	Normal	2	Normal	6	0	0.003708	0.0479313	0.725586	0.725586
chr2L	398001	2	Normal	2	Normal	2	Normal	2	Normal	5	High	2	Normal	2	Normal	5	High	6	High	3	High	6	High	4	Normal	2	Normal	6	High	2	Normal	4	Normal	4	Normal	4	Normal	4	Normal	4	Normal	2	Normal	6	0	0.003708	0.0479313	0.725586	0.725586
chr2L	399001	2	Normal	2	Normal	2	Normal	2	Normal	5	High	2	Normal	2	Normal	5	High	6	High	3	High	6	High	4	Normal	2	Normal	6	High	2	Normal	4	Normal	4	Normal	4	Normal	4	Normal	4	Normal	2	Normal	6	0	0.003708	0.0479313	0.725586	0.725586
chr2L	400001	2	Normal	2	Normal	2	Normal	2	Normal	5	High	2	Normal	2	Normal	5	High	6	High	3	High	6	High	4	Normal	2	Normal	6	High	2	Normal	4	Normal	4	Normal	4	Normal	4	Normal	4	Normal	2	Normal	6	0	0.003708	0.0479313	0.725586	0.725586
chr2L	401001	2	Normal	2	Normal	2	Normal	2	Normal	5	High	2	Normal	2	Normal	5	High	6	High	3	High	6	High	4	Normal	2	Normal	6	High	2	Normal	4	Normal	4	Normal	4	Normal	4	Normal	4	Normal	2	Normal	6	0	0.003708	0.0479313	0.725586	0.725586
chr2L	402001	2	Normal	2	Normal	2	Normal	2	Normal	5	High	2	Normal	2	Normal	5	High	6	High	3	High	6	High	4	Normal	2	Normal	6	High	2	Normal	4	Normal	4	Normal	4	Normal	4	Normal	4	Normal	2	Normal	6	0	0.003708	0.0479313	0.725586	0.725586
chr2L	403001	2	Normal	2	Normal	2	Normal	2	Normal	5	High	2	Normal	2	Normal	5	High	6	High	3	High	6	High	4	Normal	2	Normal	6	High	2	Normal	4	Normal	4	Normal	4	Normal	4	Normal	4	Normal	2	Normal	6	0	0.003708	0.0479313	0.725586	0.725586
chr2L	404001	2	Normal	2	Normal	2	Normal	2	Normal	5	High	2	Normal	2	Normal	5	High	6	High	3	High	6	High	4	Normal	2	Normal	6	High	2	Normal	4	Normal	4	Normal	4	Normal	4	Normal	4	Normal	2	Normal	6	0	0.003708	0.0479313	0.725586	0.725586
chr2L	405001	2	Normal	2	Normal	2	Normal	2	Normal	5	High	2	Normal	2	Normal	5	High	6	High	3	High	6	High	4	Normal	2	Normal	6	High	2	Normal	4	Normal	4	Normal	4	Normal	4	Normal	4	Normal	2	Normal	6	0	0.003708	0.0479313	0.725586	0.725586
chr2L	406001	2	Normal	2	Normal	2	Normal	2	Normal	5	High	2	Normal	2	Normal	5	High	6	High	3	High	6	High	4	Normal	2	Normal	6	High	2	Normal	4	Normal	4	Normal	4	Normal	4	Normal	4	Normal	2	Normal	6	0	0.003708	0.0479313	0.725586	0.725586
chr2L	407001	2	Normal	2	Normal	2	Normal	2	Normal	5	High	2	Normal	2	Normal	5	High	6	High	3	High	6	High	4	Normal	2	Normal	6	High	2	Normal	4	Normal	4	Normal	4	Normal	4	Normal	4	Normal	2	Normal	6	0	0.003708	0.0479313	0.725586	0.725586
chr2L	408001	2	Normal	2	Normal	2	Normal	2	Normal	5	High	2	Normal	2	Normal	5	High	6	High	3	High	6	High	4	Normal	2	Normal	6	High	2	Normal	4	Normal	4	Normal	4	Normal	4	Normal	4	Normal	2	Normal	6	0	0.003708	0.0479313	0.725586	0.725586
chr2L	409001	2	Normal	2	Normal	2	Normal	2	Normal	5	High	2	Normal	2	Normal	5	High	6	High	3	High	6	High	4	Normal	2	Normal	6	High	2	Normal	4	Normal	4	Normal	4	Normal	4	Normal	4	Normal	2	Normal	6	0	0.003708	0.0479313	0.725586	0.725586
chr2L	410001	2	Normal	2	Normal	2	Normal	2	Normal	5	High	2	Normal	2	Normal	5	High	6	High	3	High	6	High	4	Normal	2	Normal	6	High	2	Normal	4	Normal	4	Normal	4	Normal	4	Normal	4	Normal	2	Normal	6	0	0.003708	0.0479313	0.725586	0.725586
chr2L	411001	2	Normal	2	Normal	2	Normal	2	Normal	5	High	2	Normal	2	Normal	5	High	6	High	3	High	6	High	4	Normal	2	Normal	6	High	2	Normal	4	Normal	4	Normal	4	Normal	4	Normal	4	Normal	2	Normal	6	0	0.003708	0.0479313	0.725586	0.725586
chr2L	412001	2	Normal	2	Normal	2	Normal	2	Normal	5	High	2	Normal	2	Normal	5	High	6	High	3	High	6	High	4	Normal	2	Normal	6	High	2	Normal	4	Normal	4	Normal	4	Normal	4	Normal	4	Normal	2	Normal	6	0	0.003708	0.0479313	0.725586	0.725586
chr2L	413001	2	Normal	2	Normal	2	Normal	2	Normal	5	High	2	Normal	2	Normal	5	High	6	High	3	High	6	High	4	Normal	2	Normal	6	High	2	Normal	4	Normal	4	Normal	4	Normal	4	Normal	4	Normal	2	Normal	6	0	0.003708	0.0479313	0.725586	0.725586
chr2L	414001	2	Normal	2	Normal	2	Normal	2	Normal	5	High	2	Normal	2	Normal	5	High	6	High	3	High	6	High	4	Normal	2	Normal	6	High	2	Normal	4	Normal	4	Normal	4	Normal	4	Normal	4	Normal	2	Normal	6	0	0.003708	0.0479313	0.725586	0.725586
chr2L	415001	2	Normal	2	Normal	2	Normal	2	Normal	5	High	2	Normal	2	Normal	5	High	6	High	3	High	6	High	4	Normal	2	Normal	6	High	2	Normal	4	Normal	4	Normal	4	Normal	4	Normal	4	Normal	2	Normal	6	0	0.003708	0.0479313	0.725586	0.725586
chr2L	416001	2	Normal	2	Normal	2	Normal	2	Normal	5	High	2	Normal	2	Normal	5	High	6	High	3	High	6	High	4	Normal	2	Normal	6	High	2	Normal	4	Normal	4	Normal	4	Normal	4	Normal	4	Normal	2	Normal	6	0	0.003708	0.0479313	0.725586	0.725586
chr2L	417001	2	Normal	2	Normal	2	Normal	2	Normal	5	High	2	Normal	2	Normal	5	High	6	High	3	High	6	High	4	Normal	2	Normal	6	High	2	Normal	4	Normal	4	Normal	4	Normal	4	Normal	4	Normal	2	Normal	6	0	0.003708	0.0479313	0.725586	0.725586
chr2L	418001	2	Normal	2	Normal	2	Normal	2	Normal	5	High	2	Normal	2	Normal	5	High	6	High	3	High	6	High	4	Normal	2	Normal	6	High	2	Normal	4	Normal	4	Normal	4	Normal	4	Normal	4	Normal	2	Normal	6	0	0.003708	0.0479313	0.725586	0.725586
chr2L	419001	2	Normal	2	Normal	2	Normal	2	Normal	5	High	2	Normal	2	Normal	5	High	6	High	3	High	6	High	4	Normal	2	Normal	6	High	2	Normal	4	Normal	4	Normal	4	Normal	4	Normal	4	Normal	2	Normal	6	0	0.003708	0.0479313	0.725586	0.725586
chr2L	420001	2	Normal	2	Normal	2	Normal	2	Normal	5	High	2	Normal	2	Normal	5	High	6	High	3	High	6	High	4	Normal	2	Normal	6	High	2	Normal	4	Normal	4	Normal	4	Normal	4	Normal	4	Normal	2	Normal	6	0	0.003708	0.0479313	0.725586	0.725586
chr2L	421001	2	Normal	2	Normal	2	Normal	2	Normal	5	High	2	Normal	2	Normal	5	High	6	High	3	High	6	High	4	Normal	2	Normal	6	High	2	Normal	4	Normal	4	Normal	4	Normal	4	Normal	4	Normal	2	Normal	6	0	0.003708	0.0479313	0.725586	0.725586
chr2L	422001	2	Normal	2	Normal	2	Normal	2	Normal	5	High	2	Normal	2	Normal	5	High	6	High	3	High	6	High	4	Normal	2	Normal	6	High	2	Normal	4	Normal	4	Normal	4	Normal	4	Normal	4	Normal	2	Normal	6	0	0.003708	0.0479313	0.725586	0.725586
chr2L	423001	2	Normal	2	Normal	2	Normal	2	Normal	5	High	2	Normal	2	Normal	5	High	6	High	3	High	6	High	4	Normal	2	Normal	6	High	2	Normal	4	Normal	4	Normal	4	Normal	4	Normal	4	Normal	2	Normal	6	0	0.003708	0.0479313	0.725586	0.725586
chr2L	424001	2	Normal	2	Normal	2	Normal	2	Normal	5	High	2	Normal	2	Normal	5	High	6	High	3	High	6	High	4	Normal	2	Normal	6	High	2	Normal	4	Normal	4	Normal	4	Normal	4	Normal	4	Normal	2	Normal	6	0	0.003708	0.0479313	0.725586	0.725586
chr2L	425001	2	Normal	2	Normal	2	Normal	2	Normal	5	High	2	Normal	2	Normal	5	High	6	High	3	High	6	High	4	Normal	2	Normal	6	High	2	Normal	4	Normal	4	Normal	4	Normal	4	Normal	4	Normal	2	Normal	6	0	0.003708	0.0479313	0.725586	0.725586
chr2L	426001	2	Normal	2	Normal	2	Normal	2	Normal	5	High	2	Normal	2	Normal	5	High	6	High	3	High	6	High	4	Normal	2	Normal	6	High	2	Normal	4	Normal	4	Normal	4	Normal	4	Normal	4	Normal	2	Normal	6	0	0.003708	0.0479313	0.725586	0.725586
chr2L	427001	2	Normal	2	Normal	2	Normal	2	Normal	5	High	2	Normal	2	Normal	5	High	6	High	3	High	6	High	4	Normal	2	Normal	6	High	2	Normal	4	Normal	4	Normal	4	Normal	4	Normal	4	Normal	2	Normal	6	0	0.003708	0.0479313	0.725586	0.725586
chr2L	428001	2	Normal	2	Normal	2	Normal	2	Normal	5	High	2	Normal	2	Normal	5	High	6	High	3	High	6	High	4	Normal	2	Normal	6	High	2	Normal	4	Normal	4	Normal	4	Normal	4	Normal	4	Normal	2	Normal	6	0	0.003708	0.0479313	0.725586	0.725586
chr2L	429001	2	Normal	2	Normal	2	Normal	2	Normal	5	High	2	Normal	2	Normal	5	High	6	High	3	High	6	High	4	Normal	2	Normal	6	High	2	Normal	4	Normal	4	Normal	4	Normal	4	Normal	4	Normal	2	Normal	6	0	0.003708	0.0479313	0.725586	0.725586
chr2L	430001	2	Normal	2	Normal	2	Normal	2	Normal	5	High	2	Normal	2	Normal	5	High	6	High	3	High	6	High	4	Normal	2	Normal	6	High	2	Normal	4	Normal	4	Normal	4	Normal	4	Normal	4	Normal	2	Normal	6	0	0.003708	0.0479313	0.725586	0.725586
chr2L	431001	2	Normal	2	Normal	2	Normal	2	Normal	5	High	2	Normal	2	Normal	5	High	6	High	3	High	6	High	4	Normal	2	Normal	6	High	2	Normal	4	Normal	4	Normal	4	Normal	4	Normal	4	Normal	2	Normal	6	0	0.003708	0.0479313	0.725586	0.725586
chr2L	432001	2	Normal	2	Normal	2	Normal	2	Normal	5	High	2	Normal	2	Normal	5	High	6	High	3	High	6	High	4	Normal	2	Normal	6	High	2	Normal	4	Normal	4	Normal	4	Normal	4	Normal	4	Normal	2	Normal	6	0	0.003708	0.0479313	0.725586	0.725586
chr2L	433001	2	Normal	2	Normal	2	Normal	2	Normal	5	High	2	Normal	2	Normal	5	High	6	High	3	High	6	High	4	Normal	2	Normal	6	High	2	Normal	4	Normal	4	Normal	4	Normal	4	Normal	4	Normal	2	Normal	6	0	0.003708	0.0479313	0.725586	0.725586
chr2L	434001	2	Normal	2	Normal	2	Normal	2	Normal	5	High	2	Normal	2	Normal	5	High	6	High	3	High	6	High	4	Normal	2	Normal	6	High	2	Normal	4	Normal	4	Normal	4	Normal	4	Normal	4	Normal	2	Normal	6	0	0.003708	0.0479313	0.725586	0.725586
chr2L	435001	2	Normal	2	Normal	2	Normal	2	Normal	5	High	2	Normal	2	Normal	5	High	6	High	3	High	6	High	4	Normal	2	Normal	6	High	2	Normal	4	Normal	4	Normal	4	Normal	4	Normal	4	Normal	2	Normal	6	0	0.003708	0.0479313	0.725586	0.725586
chr2L	436001	2	Normal	2	Normal	2	Normal	2	Normal	5	High	2	Normal	2	Normal	5	High	6	High	3	High	6	High	4	Normal	2	Normal	6	High	2	Normal	4	Normal	4	Normal	4	Normal	4	Normal	4	Normal	2	Normal	6	0	0.003708	0.0479313	0.725586	0.725586
chr2L	437001	2	Normal	2	Normal	2	Normal	2	Normal	5	High	2	Normal	2	Normal	5	High	6	High	3	High	6	High	4	Normal	2	Normal	6	High	2	Normal	4	Normal	4	Normal	4	Normal	4	Normal	4	Normal	2	Normal	6	0	0.003708	0.0479313	0.725586	0.725586
chr2L	438001	2	Normal	2	Normal	2	Normal	2	Normal	5	High	2	Normal	2	Normal	5	High	6	High	3	High	6	High	4	Normal	2	Normal	6	High	2	Normal	4	Normal	4	Normal	4	Normal	4	Normal	4	Normal	2	Normal	6	0	0.003708	0.0479313	0.725586	0.725586
chr2L	439001	2	Normal	2	Normal	2	Normal	2	Normal	5	High	2	Normal	2	Normal	5	High	6	High	3	High	6	High	4	Normal	2	Normal	6	High	2	Normal	4	Normal	4	Normal	4	Normal	4	Normal	4	Normal	2	Normal	6	0	0.003708	0.0479313	0.725586	0.725586
chr2L	440001	2	Normal	2	Normal	2	Normal	2	Normal	5	High	2	Normal	2	Normal	5	High	6	High	3	High	6	High	4	Normal	2	Normal	6	High	2	Normal	4	Normal	4	Normal	4	Normal	4	Normal	4	Normal	2	Normal	6	0	0.003708	0.0479313	0.725586	0.725586
chr2L	441001	2	Normal	2	Normal	2	Normal	2	Normal	5	High	2	Normal	2	Normal	5	High	6	High	3	High	6	High	4	Normal	2	Normal	9	High	2	Normal	4	Normal	4	Normal	6	High	4	Normal	4	Normal	2	Normal	7	0	0.000546	0.0112802	0.725586	0.725586
chr2L	442001	2	Normal	2	Normal	2	Normal	2	Normal	5	High	2	Normal	2	Normal	5	High	6	High	3	High	6	High	4	Normal	2	Normal	9	High	2	Normal	4	Normal	7	High	6	High	4	Normal	4	Normal	2	Normal	7	0	0.000546	0.0112802	0.725586	0.725586
chr2L	443001	2	Normal	2	Normal	2	Normal	2	Normal	5	High	2	Normal	2	Normal	5	High	6	High	3	High	6	High	4	Normal	2	Normal	9	High	2	Normal	6	High	7	High	6	High	4	Normal	4	Normal	2	Normal	8	0	6.1e-05	0.00181409	0.725586	0.725586
chr2L	444001	2	Normal	2	Normal	2	Normal	2	Normal	5	High	2	Normal	2	Normal	5	High	6	High	3	High	6	High	4	Normal	2	Normal	9	High	2	Normal	6	High	7	High	6	High	4	Normal	4	Normal	2	Normal	8	0	6.1e-05	0.00181409	0.725586	0.725586
chr2L	445001	2	Normal	2	Normal	2	Normal	2	Normal	5	High	2	Normal	2	Normal	5	High	6	High	3	High	6	High	4	Normal	2	Normal	9	High	2	Normal	6	High	7	High	6	High	4	Normal	4	Normal	2	Normal	8	0	6.1e-05	0.00181409	0.725586	0.725586
chr2L	446001	2	Normal	2	Normal	2	Normal	2	Normal	5	High	2	Normal	2	Normal	5	High	6	High	3	High	6	High	4	Normal	2	Normal	9	High	2	Normal	6	High	7	High	6	High	4	Normal	4	Normal	2	Normal	8	0	6.1e-05	0.00181409	0.725586	0.725586
chr2L	447001	2	Normal	2	Normal	2	Normal	2	Normal	5	High	2	Normal	2	Normal	5	High	6	High	3	High	6	High	4	Normal	2	Normal	9	High	2	Normal	6	High	7	High	6	High	4	Normal	4	Normal	2	Normal	8	0	6.1e-05	0.00181409	0.725586	0.725586
chr2L	448001	2	Normal	2	Normal	2	Normal	2	Normal	5	High	2	Normal	2	Normal	5	High	6	High	3	High	6	High	4	Normal	2	Normal	9	High	2	Normal	6	High	7	High	6	High	4	Normal	4	Normal	2	Normal	8	0	6.1e-05	0.00181409	0.725586	0.725586
chr2L	449001	2	Normal	2	Normal	2	Normal	2	Normal	5	High	2	Normal	2	Normal	5	High	6	High	3	High	6	High	4	Normal	2	Normal	9	High	2	Normal	6	High	7	High	6	High	4	Normal	4	Normal	2	Normal	8	0	6.1e-05	0.00181409	0.725586	0.725586
chr2L	450001	2	Normal	2	Normal	2	Normal	2	Normal	5	High	2	Normal	2	Normal	5	High	6	High	3	High	6	High	4	Normal	2	Normal	9	High	2	Normal	6	High	7	High	6	High	4	Normal	4	Normal	2	Normal	8	0	6.1e-05	0.00181409	0.725586	0.725586
chr2L	451001	2	Normal	2	Normal	2	Normal	2	Normal	5	High	2	Normal	2	Normal	5	High	6	High	3	High	6	High	4	Normal	2	Normal	9	High	2	Normal	6	High	7	High	6	High	4	Normal	4	Normal	2	Normal	8	0	6.1e-05	0.00181409	0.725586	0.725586
chr2L	452001	2	Normal	2	Normal	2	Normal	2	Normal	5	High	2	Normal	2	Normal	5	High	6	High	3	High	6	High	4	Normal	2	Normal	9	High	2	Normal	6	High	7	High	6	High	4	Normal	4	Normal	2	Normal	8	0	6.1e-05	0.00181409	0.725586	0.725586
chr2L	453001	2	Normal	2	Normal	2	Normal	2	Normal	5	High	2	Normal	2	Normal	5	High	6	High	3	High	6	High	4	Normal	2	Normal	9	High	2	Normal	6	High	7	High	6	High	4	Normal	4	Normal	2	Normal	8	0	6.1e-05	0.00181409	0.725586	0.725586
chr2L	454001	2	Normal	2	Normal	2	Normal	2	Normal	5	High	2	Normal	2	Normal	5	High	6	High	3	High	6	High	4	Normal	2	Normal	9	High	2	Normal	6	High	7	High	6	High	4	Normal	4	Normal	2	Normal	8	0	6.1e-05	0.00181409	0.725586	0.725586
chr2L	455001	2	Normal	2	Normal	2	Normal	2	Normal	5	High	2	Normal	2	Normal	5	High	6	High	3	High	6	High	4	Normal	2	Normal	9	High	2	Normal	6	High	7	High	6	High	4	Normal	4	Normal	2	Normal	8	0	6.1e-05	0.00181409	0.725586	0.725586
chr2L	456001	2	Normal	2	Normal	2	Normal	2	Normal	5	High	2	Normal	2	Normal	5	High	6	High	3	High	6	High	4	Normal	2	Normal	9	High	2	Normal	6	High	7	High	6	High	4	Normal	4	Normal	2	Normal	8	0	6.1e-05	0.00181409	0.725586	0.725586
chr2L	457001	2	Normal	2	Normal	2	Normal	2	Normal	5	High	2	Normal	2	Normal	5	High	6	High	3	High	6	High	4	Normal	2	Normal	9	High	2	Normal	6	High	7	High	6	High	4	Normal	4	Normal	2	Normal	8	0	6.1e-05	0.00181409	0.725586	0.725586
chr2L	458001	2	Normal	2	Normal	2	Normal	2	Normal	5	High	2	Normal	2	Normal	5	High	6	High	3	High	6	High	4	Normal	2	Normal	9	High	2	Normal	6	High	7	High	6	High	4	Normal	4	Normal	2	Normal	8	0	6.1e-05	0.00181409	0.725586	0.725586
chr2L	459001	2	Normal	2	Normal	2	Normal	2	Normal	5	High	2	Normal	2	Normal	5	High	6	High	3	High	6	High	4	Normal	2	Normal	9	High	2	Normal	6	High	7	High	6	High	4	Normal	4	Normal	2	Normal	8	0	6.1e-05	0.00181409	0.725586	0.725586
chr2L	460001	2	Normal	2	Normal	2	Normal	2	Normal	5	High	2	Normal	2	Normal	5	High	6	High	3	High	6	High	4	Normal	2	Normal	9	High	2	Normal	6	High	7	High	6	High	4	Normal	8	High	2	Normal	9	0	2e-06	8.43025e-05	0.725586	0.725586
chr2L	461001	2	Normal	2	Normal	2	Normal	2	Normal	5	High	2	Normal	2	Normal	5	High	6	High	3	High	6	High	4	Normal	2	Normal	9	High	2	Normal	6	High	7	High	6	High	4	Normal	8	High	2	Normal	9	0	2e-06	8.43025e-05	0.725586	0.725586
chr2L	462001	2	Normal	2	Normal	2	Normal	2	Normal	5	High	2	Normal	2	Normal	5	High	6	High	3	High	6	High	4	Normal	2	Normal	9	High	2	Normal	6	High	7	High	6	High	4	Normal	8	High	2	Normal	9	0	2e-06	8.43025e-05	0.725586	0.725586
chr2L	463001	2	Normal	2	Normal	2	Normal	2	Normal	5	High	2	Normal	2	Normal	5	High	6	High	3	High	6	High	4	Normal	2	Normal	9	High	2	Normal	6	High	7	High	6	High	4	Normal	8	High	2	Normal	9	0	2e-06	8.43025e-05	0.725586	0.725586
chr2L	464001	2	Normal	2	Normal	2	Normal	2	Normal	5	High	2	Normal	2	Normal	5	High	6	High	3	High	6	High	4	Normal	2	Normal	9	High	2	Normal	6	High	7	High	6	High	4	Normal	8	High	2	Normal	9	0	2e-06	8.43025e-05	0.725586	0.725586
chr2L	465001	2	Normal	2	Normal	2	Normal	2	Normal	5	High	2	Normal	2	Normal	5	High	6	High	3	High	6	High	4	Normal	2	Normal	9	High	2	Normal	6	High	7	High	6	High	4	Normal	8	High	2	Normal	9	0	2e-06	8.43025e-05	0.725586	0.725586
chr2L	466001	2	Normal	2	Normal	2	Normal	2	Normal	5	High	2	Normal	2	Normal	5	High	6	High	3	High	6	High	4	Normal	2	Normal	9	High	2	Normal	6	High	7	High	6	High	4	Normal	8	High	2	Normal	9	0	2e-06	8.43025e-05	0.725586	0.725586
chr2L	467001	2	Normal	2	Normal	2	Normal	2	Normal	5	High	2	Normal	2	Normal	5	High	6	High	3	High	6	High	7	High	2	Normal	9	High	2	Normal	6	High	7	High	6	High	4	Normal	8	High	2	Normal	10	0	0	0	0.725586	0.725586
chr2L	468001	2	Normal	2	Normal	2	Normal	2	Normal	5	High	2	Normal	2	Normal	5	High	6	High	3	High	6	High	7	High	2	Normal	9	High	2	Normal	6	High	7	High	6	High	4	Normal	8	High	2	Normal	10	0	0	0	0.725586	0.725586
chr2L	469001	2	Normal	2	Normal	2	Normal	2	Normal	5	High	2	Normal	2	Normal	5	High	6	High	3	High	6	High	7	High	2	Normal	9	High	2	Normal	6	High	7	High	6	High	4	Normal	13	High	2	Normal	10	0	0	0	0.725586	0.725586
chr2L	470001	2	Normal	2	Normal	2	Normal	2	Normal	5	High	2	Normal	2	Normal	5	High	6	High	3	High	6	High	7	High	2	Normal	9	High	2	Normal	6	High	7	High	6	High	4	Normal	13	High	2	Normal	10	0	0	0	0.725586	0.725586
chr2L	471001	2	Normal	2	Normal	2	Normal	2	Normal	5	High	2	Normal	2	Normal	5	High	6	High	3	High	6	High	7	High	2	Normal	9	High	2	Normal	6	High	7	High	6	High	4	Normal	13	High	2	Normal	10	0	0	0	0.725586	0.725586
chr2L	472001	2	Normal	2	Normal	2	Normal	2	Normal	5	High	2	Normal	2	Normal	5	High	6	High	3	High	6	High	7	High	2	Normal	9	High	2	Normal	6	High	7	High	6	High	4	Normal	13	High	2	Normal	10	0	0	0	0.725586	0.725586
chr2L	473001	2	Normal	2	Normal	2	Normal	2	Normal	5	High	2	Normal	2	Normal	5	High	6	High	3	High	6	High	7	High	2	Normal	9	High	2	Normal	6	High	7	High	9	High	4	Normal	13	High	2	Normal	10	0	0	0	0.725586	0.725586
chr2L	474001	2	Normal	2	Normal	2	Normal	2	Normal	5	High	2	Normal	2	Normal	5	High	6	High	3	High	6	High	7	High	2	Normal	9	High	2	Normal	6	High	7	High	9	High	4	Normal	13	High	2	Normal	10	0	0	0	0.725586	0.725586
chr2L	475001	2	Normal	2	Normal	2	Normal	2	Normal	5	High	2	Normal	2	Normal	5	High	6	High	3	High	6	High	7	High	2	Normal	9	High	2	Normal	6	High	7	High	9	High	4	Normal	13	High	2	Normal	10	0	0	0	0.725586	0.725586
chr2L	476001	2	Normal	2	Normal	2	Normal	2	Normal	5	High	2	Normal	2	Normal	5	High	6	High	3	High	6	High	7	High	2	Normal	9	High	2	Normal	6	High	7	High	9	High	4	Normal	13	High	2	Normal	10	0	0	0	0.725586	0.725586
chr2L	477001	2	Normal	2	Normal	2	Normal	2	Normal	5	High	2	Normal	2	Normal	5	High	6	High	3	High	6	High	7	High	2	Normal	9	High	2	Normal	6	High	7	High	9	High	4	Normal	13	High	2	Normal	10	0	0	0	0.725586	0.725586
chr2L	478001	2	Normal	2	Normal	2	Normal	2	Normal	5	High	2	Normal	2	Normal	5	High	6	High	3	High	6	High	7	High	2	Normal	9	High	2	Normal	6	High	7	High	9	High	4	Normal	13	High	2	Normal	10	0	0	0	0.725586	0.725586
chr2L	479001	2	Normal	2	Normal	2	Normal	2	Normal	5	High	2	Normal	2	Normal	5	High	6	High	3	High	6	High	7	High	2	Normal	9	High	2	Normal	6	High	7	High	9	High	4	Normal	13	High	2	Normal	10	0	0	0	0.725586	0.725586
chr2L	480001	2	Normal	2	Normal	2	Normal	2	Normal	5	High	2	Normal	2	Normal	5	High	6	High	3	High	6	High	7	High	2	Normal	9	High	2	Normal	6	High	9	High	9	High	4	Normal	13	High	2	Normal	10	0	0	0	0.725586	0.725586
chr2L	481001	2	Normal	2	Normal	2	Normal	2	Normal	5	High	2	Normal	2	Normal	5	High	6	High	3	High	6	High	7	High	2	Normal	9	High	2	Normal	10	High	9	High	9	High	4	Normal	13	High	2	Normal	10	0	0	0	0.725586	0.725586
chr2L	482001	2	Normal	2	Normal	2	Normal	2	Normal	5	High	2	Normal	2	Normal	5	High	6	High	3	High	6	High	7	High	2	Normal	9	High	2	Normal	10	High	9	High	9	High	4	Normal	13	High	2	Normal	10	0	0	0	0.725586	0.725586
chr2L	483001	2	Normal	2	Normal	2	Normal	2	Normal	5	High	2	Normal	2	Normal	5	High	6	High	3	High	6	High	7	High	2	Normal	9	High	2	Normal	10	High	9	High	9	High	4	Normal	13	High	2	Normal	10	0	0	0	0.725586	0.725586
chr2L	484001	2	Normal	2	Normal	2	Normal	2	Normal	5	High	2	Normal	2	Normal	5	High	6	High	3	High	6	High	7	High	2	Normal	9	High	2	Normal	10	High	9	High	9	High	4	Normal	13	High	2	Normal	10	0	0	0	0.725586	0.725586
chr2L	485001	2	Normal	2	Normal	2	Normal	2	Normal	5	High	2	Normal	2	Normal	5	High	6	High	3	High	6	High	7	High	2	Normal	9	High	2	Normal	10	High	9	High	9	High	4	Normal	8	High	2	Normal	10	0	0	0	0.725586	0.725586
chr2L	486001	2	Normal	2	Normal	2	Normal	2	Normal	5	High	2	Normal	2	Normal	5	High	6	High	3	High	6	High	7	High	2	Normal	9	High	2	Normal	10	High	9	High	9	High	4	Normal	8	High	2	Normal	10	0	0	0	0.725586	0.725586
chr2L	487001	2	Normal	2	Normal	2	Normal	2	Normal	5	High	2	Normal	2	Normal	5	High	6	High	3	High	6	High	7	High	2	Normal	9	High	2	Normal	10	High	9	High	9	High	4	Normal	8	High	2	Normal	10	0	0	0	0.725586	0.725586
chr2L	488001	2	Normal	2	Normal	2	Normal	2	Normal	5	High	2	Normal	2	Normal	5	High	6	High	3	High	6	High	7	High	2	Normal	9	High	2	Normal	10	High	9	High	9	High	4	Normal	8	High	2	Normal	10	0	0	0	0.725586	0.725586
chr2L	489001	2	Normal	2	Normal	2	Normal	2	Normal	5	High	2	Normal	2	Normal	4	Normal	6	High	3	High	6	High	7	High	2	Normal	9	High	2	Normal	10	High	9	High	9	High	4	Normal	8	High	2	Normal	9	0	2e-06	8.43025e-05	0.725586	0.725586
chr2L	490001	2	Normal	2	Normal	2	Normal	2	Normal	5	High	2	Normal	2	Normal	4	Normal	6	High	3	High	6	High	7	High	2	Normal	9	High	2	Normal	10	High	9	High	9	High	4	Normal	8	High	2	Normal	9	0	2e-06	8.43025e-05	0.725586	0.725586
chr2L	491001	2	Normal	2	Normal	2	Normal	2	Normal	5	High	2	Normal	2	Normal	4	Normal	6	High	3	High	6	High	7	High	2	Normal	9	High	2	Normal	10	High	9	High	13	High	4	Normal	8	High	2	Normal	9	0	2e-06	8.43025e-05	0.725586	0.725586
chr2L	492001	2	Normal	2	Normal	2	Normal	2	Normal	5	High	2	Normal	2	Normal	4	Normal	6	High	3	High	6	High	7	High	2	Normal	9	High	2	Normal	10	High	9	High	13	High	4	Normal	8	High	2	Normal	9	0	2e-06	8.43025e-05	0.725586	0.725586
chr2L	493001	2	Normal	2	Normal	2	Normal	2	Normal	5	High	2	Normal	2	Normal	4	Normal	6	High	3	High	6	High	7	High	2	Normal	9	High	2	Normal	10	High	9	High	13	High	4	Normal	8	High	2	Normal	9	0	2e-06	8.43025e-05	0.725586	0.725586
chr2L	494001	2	Normal	2	Normal	2	Normal	2	Normal	5	High	2	Normal	2	Normal	4	Normal	6	High	3	High	6	High	7	High	2	Normal	9	High	2	Normal	10	High	9	High	13	High	4	Normal	8	High	2	Normal	9	0	2e-06	8.43025e-05	0.725586	0.725586
chr2L	495001	2	Normal	2	Normal	2	Normal	2	Normal	5	High	2	Normal	2	Normal	4	Normal	6	High	3	High	6	High	7	High	2	Normal	9	High	2	Normal	10	High	9	High	13	High	4	Normal	8	High	2	Normal	9	0	2e-06	8.43025e-05	0.725586	0.725586
chr2L	496001	2	Normal	2	Normal	2	Normal	2	Normal	5	High	2	Normal	2	Normal	4	Normal	6	High	3	High	6	High	7	High	2	Normal	9	High	2	Normal	10	High	9	High	13	High	4	Normal	8	High	2	Normal	9	0	2e-06	8.43025e-05	0.725586	0.725586
chr2L	497001	2	Normal	2	Normal	2	Normal	2	Normal	5	High	2	Normal	2	Normal	4	Normal	6	High	3	High	6	High	7	High	2	Normal	9	High	2	Normal	10	High	9	High	13	High	4	Normal	8	High	2	Normal	9	0	2e-06	8.43025e-05	0.725586	0.725586
chr2L	498001	2	Normal	2	Normal	2	Normal	2	Normal	5	High	2	Normal	2	Normal	4	Normal	6	High	3	High	6	High	7	High	2	Normal	9	High	2	Normal	10	High	9	High	13	High	4	Normal	8	High	2	Normal	9	0	2e-06	8.43025e-05	0.725586	0.725586
chr2L	499001	2	Normal	2	Normal	2	Normal	2	Normal	5	High	2	Normal	2	Normal	4	Normal	6	High	3	High	6	High	7	High	2	Normal	9	High	2	Normal	10	High	9	High	13	High	4	Normal	8	High	2	Normal	9	0	2e-06	8.43025e-05	0.725586	0.725586
chr2L	500001	2	Normal	2	Normal	2	Normal	2	Normal	5	High	2	Normal	2	Normal	4	Normal	6	High	3	High	5	High	7	High	2	Normal	9	High	2	Normal	10	High	9	High	13	High	4	Normal	8	High	2	Normal	9	0	2e-06	8.43025e-05	0.725586	0.725586
chr2L	501001	2	Normal	2	Normal	2	Normal	2	Normal	5	High	2	Normal	2	Normal	4	Normal	6	High	3	High	5	High	7	High	2	Normal	9	High	2	Normal	10	High	9	High	13	High	4	Normal	8	High	2	Normal	9	0	2e-06	8.43025e-05	0.725586	0.725586
chr2L	502001	2	Normal	2	Normal	2	Normal	2	Normal	5	High	2	Normal	2	Normal	4	Normal	6	High	3	High	5	High	7	High	2	Normal	9	High	2	Normal	10	High	9	High	13	High	4	Normal	8	High	2	Normal	9	0	2e-06	8.43025e-05	0.725586	0.725586
chr2L	503001	2	Normal	2	Normal	2	Normal	2	Normal	5	High	2	Normal	2	Normal	4	Normal	6	High	3	High	5	High	7	High	2	Normal	9	High	2	Normal	10	High	9	High	13	High	4	Normal	8	High	2	Normal	9	0	2e-06	8.43025e-05	0.725586	0.725586
chr2L	504001	2	Normal	2	Normal	2	Normal	2	Normal	5	High	2	Normal	2	Normal	4	Normal	6	High	3	High	5	High	7	High	2	Normal	5	High	2	Normal	10	High	9	High	13	High	4	Normal	4	Normal	2	Normal	8	0	6.1e-05	0.00181409	0.725586	0.725586
chr2L	505001	2	Normal	2	Normal	2	Normal	2	Normal	5	High	2	Normal	2	Normal	4	Normal	6	High	3	High	5	High	7	High	2	Normal	5	High	2	Normal	10	High	9	High	13	High	4	Normal	4	Normal	2	Normal	8	0	6.1e-05	0.00181409	0.725586	0.725586
chr2L	506001	2	Normal	2	Normal	2	Normal	2	Normal	5	High	2	Normal	2	Normal	4	Normal	6	High	3	High	5	High	7	High	2	Normal	5	High	2	Normal	5	High	9	High	13	High	4	Normal	4	Normal	2	Normal	8	0	6.1e-05	0.00181409	0.725586	0.725586
chr2L	507001	2	Normal	2	Normal	2	Normal	2	Normal	5	High	2	Normal	2	Normal	4	Normal	6	High	3	High	5	High	7	High	2	Normal	5	High	2	Normal	5	High	9	High	13	High	4	Normal	4	Normal	2	Normal	8	0	6.1e-05	0.00181409	0.725586	0.725586
chr2L	508001	2	Normal	2	Normal	2	Normal	2	Normal	5	High	2	Normal	2	Normal	4	Normal	6	High	3	High	5	High	7	High	2	Normal	5	High	2	Normal	5	High	9	High	5	High	4	Normal	8	High	2	Normal	9	0	2e-06	8.43025e-05	0.725586	0.725586
chr2L	509001	2	Normal	2	Normal	2	Normal	2	Normal	5	High	2	Normal	2	Normal	4	Normal	6	High	3	High	5	High	7	High	2	Normal	5	High	2	Normal	5	High	9	High	5	High	4	Normal	8	High	2	Normal	9	0	2e-06	8.43025e-05	0.725586	0.725586
chr2L	510001	2	Normal	2	Normal	2	Normal	2	Normal	5	High	2	Normal	2	Normal	4	Normal	6	High	3	High	5	High	7	High	2	Normal	5	High	2	Normal	5	High	9	High	5	High	4	Normal	8	High	2	Normal	9	0	2e-06	8.43025e-05	0.725586	0.725586
chr2L	511001	2	Normal	2	Normal	2	Normal	2	Normal	5	High	2	Normal	2	Normal	4	Normal	6	High	3	High	5	High	7	High	2	Normal	5	High	2	Normal	5	High	9	High	5	High	4	Normal	8	High	2	Normal	9	0	2e-06	8.43025e-05	0.725586	0.725586
chr2L	512001	2	Normal	2	Normal	2	Normal	2	Normal	5	High	2	Normal	2	Normal	4	Normal	6	High	3	High	5	High	7	High	2	Normal	5	High	2	Normal	5	High	9	High	5	High	4	Normal	8	High	2	Normal	9	0	2e-06	8.43025e-05	0.725586	0.725586
chr2L	513001	2	Normal	2	Normal	2	Normal	2	Normal	5	High	2	Normal	2	Normal	4	Normal	6	High	3	High	5	High	7	High	2	Normal	5	High	2	Normal	5	High	9	High	5	High	4	Normal	8	High	2	Normal	9	0	2e-06	8.43025e-05	0.725586	0.725586
chr2L	514001	2	Normal	2	Normal	2	Normal	2	Normal	5	High	2	Normal	2	Normal	4	Normal	6	High	3	High	5	High	7	High	2	Normal	5	High	2	Normal	5	High	9	High	5	High	4	Normal	8	High	2	Normal	9	0	2e-06	8.43025e-05	0.725586	0.725586
chr2L	515001	2	Normal	2	Normal	2	Normal	2	Normal	5	High	2	Normal	2	Normal	4	Normal	6	High	3	High	5	High	7	High	2	Normal	5	High	2	Normal	5	High	9	High	5	High	4	Normal	8	High	2	Normal	9	0	2e-06	8.43025e-05	0.725586	0.725586
chr2L	516001	2	Normal	2	Normal	2	Normal	2	Normal	5	High	2	Normal	2	Normal	4	Normal	6	High	3	High	5	High	7	High	2	Normal	5	High	2	Normal	5	High	9	High	5	High	4	Normal	8	High	2	Normal	9	0	2e-06	8.43025e-05	0.725586	0.725586
chr2L	517001	2	Normal	2	Normal	2	Normal	2	Normal	5	High	2	Normal	2	Normal	4	Normal	6	High	3	High	5	High	7	High	2	Normal	5	High	2	Normal	5	High	9	High	5	High	4	Normal	8	High	2	Normal	9	0	2e-06	8.43025e-05	0.725586	0.725586
chr2L	518001	2	Normal	2	Normal	2	Normal	2	Normal	5	High	2	Normal	2	Normal	4	Normal	6	High	3	High	5	High	7	High	2	Normal	5	High	2	Normal	5	High	9	High	5	High	4	Normal	8	High	2	Normal	9	0	2e-06	8.43025e-05	0.725586	0.725586
chr2L	519001	2	Normal	2	Normal	2	Normal	2	Normal	5	High	2	Normal	2	Normal	4	Normal	6	High	3	High	5	High	7	High	2	Normal	5	High	2	Normal	5	High	9	High	5	High	4	Normal	8	High	2	Normal	9	0	2e-06	8.43025e-05	0.725586	0.725586
chr2L	520001	2	Normal	2	Normal	2	Normal	2	Normal	5	High	2	Normal	2	Normal	4	Normal	6	High	3	High	5	High	7	High	2	Normal	5	High	2	Normal	5	High	9	High	5	High	4	Normal	8	High	2	Normal	9	0	2e-06	8.43025e-05	0.725586	0.725586
chr2L	521001	2	Normal	2	Normal	2	Normal	2	Normal	5	High	2	Normal	2	Normal	4	Normal	6	High	3	High	5	High	7	High	2	Normal	5	High	2	Normal	5	High	9	High	5	High	4	Normal	8	High	2	Normal	9	0	2e-06	8.43025e-05	0.725586	0.725586
chr2L	522001	2	Normal	2	Normal	2	Normal	2	Normal	5	High	2	Normal	2	Normal	4	Normal	6	High	3	High	5	High	7	High	2	Normal	5	High	2	Normal	5	High	3	Low	5	High	4	Normal	8	High	2	Normal	9	0	2e-06	8.43025e-05	0.725586	0.725586
chr2L	523001	2	Normal	2	Normal	2	Normal	2	Normal	5	High	2	Normal	2	Normal	4	Normal	6	High	3	High	5	High	7	High	2	Normal	5	High	2	Normal	5	High	3	Low	5	High	4	Normal	8	High	2	Normal	9	0	2e-06	8.43025e-05	0.725586	0.725586
chr2L	524001	2	Normal	2	Normal	2	Normal	2	Normal	5	High	2	Normal	2	Normal	4	Normal	6	High	3	High	5	High	7	High	2	Normal	5	High	2	Normal	5	High	3	Low	5	High	4	Normal	8	High	2	Normal	9	0	2e-06	8.43025e-05	0.725586	0.725586
chr2L	525001	2	Normal	2	Normal	2	Normal	2	Normal	5	High	2	Normal	2	Normal	4	Normal	6	High	3	High	5	High	7	High	2	Normal	5	High	2	Normal	5	High	3	Low	3	Low	4	Normal	8	High	2	Normal	8	1	6.1e-05	0.00181409	0.340133	0.544357
chr2L	526001	2	Normal	2	Normal	2	Normal	2	Normal	5	High	2	Normal	2	Normal	4	Normal	6	High	3	High	5	High	7	High	2	Normal	5	High	2	Normal	5	High	3	Low	3	Low	4	Normal	4	Normal	2	Normal	7	1	0.000546	0.0112802	0.340133	0.544357
chr2L	527001	2	Normal	2	Normal	2	Normal	2	Normal	5	High	2	Normal	2	Normal	4	Normal	6	High	3	High	5	High	7	High	2	Normal	5	High	2	Normal	5	High	3	Low	3	Low	4	Normal	4	Normal	2	Normal	7	1	0.000546	0.0112802	0.340133	0.544357
chr2L	528001	2	Normal	2	Normal	2	Normal	2	Normal	5	High	2	Normal	2	Normal	4	Normal	6	High	3	High	5	High	7	High	2	Normal	5	High	2	Normal	5	High	3	Low	3	Low	4	Normal	4	Normal	2	Normal	7	1	0.000546	0.0112802	0.340133	0.544357
chr2L	529001	2	Normal	2	Normal	2	Normal	2	Normal	5	High	2	Normal	2	Normal	4	Normal	6	High	3	High	5	High	7	High	2	Normal	5	High	2	Normal	5	High	3	Low	3	Low	4	Normal	4	Normal	2	Normal	7	1	0.000546	0.0112802	0.340133	0.544357
chr2L	530001	2	Normal	2	Normal	2	Normal	2	Normal	5	High	2	Normal	2	Normal	4	Normal	6	High	3	High	5	High	7	High	2	Normal	5	High	2	Normal	5	High	3	Low	3	Low	4	Normal	4	Normal	2	Normal	7	1	0.000546	0.0112802	0.340133	0.544357
chr2L	531001	2	Normal	4	High	2	Normal	2	Normal	5	High	2	Normal	2	Normal	4	Normal	6	High	3	High	5	High	7	High	2	Normal	5	High	2	Normal	32	High	3	Low	3	Low	4	Normal	4	Normal	2	Normal	8	1	6.1e-05	0.00181409	0.340133	0.544357
chr2L	532001	2	Normal	2	Normal	2	Normal	2	Normal	5	High	2	Normal	2	Normal	4	Normal	6	High	3	High	5	High	7	High	2	Normal	5	High	2	Normal	2	Low	3	Low	3	Low	4	Normal	4	Normal	2	Normal	6	2	0.003708	0.0479313	0.104519	0.316221
chr2L	533001	2	Normal	2	Normal	2	Normal	2	Normal	5	High	2	Normal	2	Normal	4	Normal	6	High	3	High	5	High	7	High	2	Normal	5	High	2	Normal	2	Low	3	Low	3	Low	4	Normal	4	Normal	2	Normal	6	2	0.003708	0.0479313	0.104519	0.316221
chr2L	534001	2	Normal	2	Normal	2	Normal	2	Normal	5	High	2	Normal	2	Normal	4	Normal	6	High	3	High	5	High	7	High	2	Normal	5	High	2	Normal	2	Low	3	Low	3	Low	4	Normal	4	Normal	2	Normal	6	2	0.003708	0.0479313	0.104519	0.316221
chr2L	535001	2	Normal	2	Normal	2	Normal	2	Normal	5	High	2	Normal	2	Normal	4	Normal	6	High	3	High	5	High	7	High	2	Normal	5	High	2	Normal	2	Low	3	Low	3	Low	4	Normal	4	Normal	2	Normal	6	2	0.003708	0.0479313	0.104519	0.316221
chr2L	536001	2	Normal	2	Normal	2	Normal	2	Normal	5	High	2	Normal	2	Normal	4	Normal	6	High	3	High	5	High	7	High	2	Normal	5	High	2	Normal	2	Low	3	Low	3	Low	4	Normal	4	Normal	2	Normal	6	2	0.003708	0.0479313	0.104519	0.316221
chr2L	537001	2	Normal	2	Normal	2	Normal	2	Normal	5	High	2	Normal	2	Normal	4	Normal	6	High	3	High	5	High	7	High	2	Normal	5	High	2	Normal	2	Low	3	Low	3	Low	4	Normal	4	Normal	2	Normal	6	2	0.003708	0.0479313	0.104519	0.316221
chr2L	538001	2	Normal	2	Normal	2	Normal	2	Normal	5	High	2	Normal	2	Normal	4	Normal	6	High	3	High	5	High	7	High	2	Normal	5	High	2	Normal	2	Low	3	Low	3	Low	4	Normal	4	Normal	2	Normal	6	2	0.003708	0.0479313	0.104519	0.316221
chr2L	539001	2	Normal	2	Normal	2	Normal	2	Normal	5	High	2	Normal	2	Normal	4	Normal	6	High	3	High	5	High	7	High	2	Normal	5	High	2	Normal	2	Low	3	Low	3	Low	4	Normal	4	Normal	2	Normal	6	2	0.003708	0.0479313	0.104519	0.316221
chr2L	540001	2	Normal	2	Normal	2	Normal	2	Normal	5	High	2	Normal	2	Normal	4	Normal	6	High	3	High	5	High	7	High	2	Normal	5	High	2	Normal	2	Low	3	Low	3	Low	4	Normal	4	Normal	2	Normal	6	2	0.003708	0.0479313	0.104519	0.316221
chr2L	541001	2	Normal	2	Normal	2	Normal	2	Normal	5	High	2	Normal	2	Normal	4	Normal	6	High	3	High	5	High	7	High	2	Normal	5	High	2	Normal	2	Low	3	Low	3	Low	4	Normal	4	Normal	2	Normal	6	2	0.003708	0.0479313	0.104519	0.316221
chr2L	542001	2	Normal	2	Normal	2	Normal	2	Normal	5	High	2	Normal	2	Normal	4	Normal	6	High	3	High	5	High	7	High	2	Normal	5	High	2	Normal	2	Low	3	Low	3	Low	4	Normal	4	Normal	2	Normal	6	2	0.003708	0.0479313	0.104519	0.316221
chr2L	543001	2	Normal	2	Normal	2	Normal	2	Normal	5	High	2	Normal	2	Normal	4	Normal	6	High	3	High	5	High	7	High	2	Normal	5	High	2	Normal	2	Low	3	Low	3	Low	4	Normal	4	Normal	2	Normal	6	2	0.003708	0.0479313	0.104519	0.316221
chr2L	544001	2	Normal	2	Normal	2	Normal	2	Normal	5	High	2	Normal	2	Normal	4	Normal	6	High	3	High	5	High	7	High	2	Normal	5	High	2	Normal	2	Low	3	Low	3	Low	4	Normal	4	Normal	2	Normal	6	2	0.003708	0.0479313	0.104519	0.316221
chr2L	545001	2	Normal	2	Normal	2	Normal	2	Normal	5	High	2	Normal	2	Normal	4	Normal	6	High	3	High	5	High	7	High	2	Normal	5	High	2	Normal	2	Low	3	Low	3	Low	4	Normal	4	Normal	2	Normal	6	2	0.003708	0.0479313	0.104519	0.316221
chr2L	546001	2	Normal	2	Normal	2	Normal	2	Normal	5	High	2	Normal	2	Normal	4	Normal	6	High	3	High	5	High	7	High	2	Normal	5	High	2	Normal	2	Low	3	Low	3	Low	4	Normal	4	Normal	2	Normal	6	2	0.003708	0.0479313	0.104519	0.316221
chr2L	547001	2	Normal	2	Normal	2	Normal	2	Normal	5	High	2	Normal	2	Normal	4	Normal	6	High	3	High	5	High	7	High	2	Normal	5	High	2	Normal	2	Low	3	Low	3	Low	4	Normal	4	Normal	2	Normal	6	2	0.003708	0.0479313	0.104519	0.316221
chr2L	548001	2	Normal	2	Normal	2	Normal	2	Normal	5	High	2	Normal	2	Normal	4	Normal	6	High	3	High	5	High	7	High	2	Normal	5	High	2	Normal	2	Low	3	Low	3	Low	4	Normal	4	Normal	2	Normal	6	2	0.003708	0.0479313	0.104519	0.316221
chr2L	549001	2	Normal	2	Normal	2	Normal	2	Normal	5	High	2	Normal	2	Normal	4	Normal	6	High	3	High	5	High	7	High	2	Normal	5	High	2	Normal	2	Low	3	Low	3	Low	4	Normal	4	Normal	2	Normal	6	2	0.003708	0.0479313	0.104519	0.316221
chr2L	550001	2	Normal	2	Normal	2	Normal	2	Normal	5	High	2	Normal	2	Normal	4	Normal	6	High	3	High	5	High	7	High	2	Normal	5	High	2	Normal	2	Low	3	Low	3	Low	4	Normal	4	Normal	2	Normal	6	2	0.003708	0.0479313	0.104519	0.316221
chr2L	551001	2	Normal	2	Normal	2	Normal	2	Normal	5	High	2	Normal	2	Normal	4	Normal	6	High	3	High	5	High	7	High	2	Normal	5	High	2	Normal	2	Low	3	Low	3	Low	4	Normal	4	Normal	2	Normal	6	2	0.003708	0.0479313	0.104519	0.316221
chr2L	552001	2	Normal	2	Normal	2	Normal	2	Normal	5	High	2	Normal	2	Normal	4	Normal	6	High	3	High	5	High	7	High	2	Normal	5	High	2	Normal	2	Low	3	Low	3	Low	4	Normal	4	Normal	2	Normal	6	2	0.003708	0.0479313	0.104519	0.316221
chr2L	553001	2	Normal	2	Normal	2	Normal	2	Normal	5	High	2	Normal	2	Normal	4	Normal	6	High	3	High	5	High	7	High	2	Normal	5	High	2	Normal	2	Low	3	Low	3	Low	4	Normal	4	Normal	2	Normal	6	2	0.003708	0.0479313	0.104519	0.316221
chr2L	554001	2	Normal	2	Normal	2	Normal	2	Normal	5	High	2	Normal	2	Normal	4	Normal	6	High	3	High	5	High	7	High	2	Normal	5	High	2	Normal	2	Low	3	Low	3	Low	4	Normal	4	Normal	2	Normal	6	2	0.003708	0.0479313	0.104519	0.316221
chr2L	555001	2	Normal	2	Normal	2	Normal	2	Normal	5	High	2	Normal	2	Normal	4	Normal	6	High	3	High	5	High	7	High	2	Normal	5	High	2	Normal	2	Low	3	Low	3	Low	4	Normal	4	Normal	2	Normal	6	2	0.003708	0.0479313	0.104519	0.316221
chr2L	556001	2	Normal	2	Normal	2	Normal	2	Normal	5	High	2	Normal	2	Normal	4	Normal	6	High	3	High	5	High	7	High	2	Normal	5	High	2	Normal	2	Low	3	Low	3	Low	4	Normal	4	Normal	2	Normal	6	2	0.003708	0.0479313	0.104519	0.316221
chr2L	557001	2	Normal	2	Normal	2	Normal	2	Normal	5	High	2	Normal	2	Normal	4	Normal	6	High	3	High	5	High	7	High	2	Normal	5	High	2	Normal	2	Low	3	Low	3	Low	4	Normal	4	Normal	2	Normal	6	2	0.003708	0.0479313	0.104519	0.316221
chr2L	558001	2	Normal	2	Normal	2	Normal	2	Normal	5	High	2	Normal	2	Normal	4	Normal	6	High	3	High	5	High	7	High	2	Normal	5	High	2	Normal	2	Low	3	Low	3	Low	4	Normal	4	Normal	2	Normal	6	2	0.003708	0.0479313	0.104519	0.316221
chr2L	559001	2	Normal	2	Normal	2	Normal	2	Normal	5	High	2	Normal	2	Normal	4	Normal	6	High	3	High	5	High	7	High	2	Normal	5	High	2	Normal	2	Low	3	Low	3	Low	4	Normal	4	Normal	2	Normal	6	2	0.003708	0.0479313	0.104519	0.316221
chr2L	560001	2	Normal	2	Normal	2	Normal	2	Normal	5	High	2	Normal	2	Normal	4	Normal	6	High	3	High	5	High	7	High	2	Normal	5	High	2	Normal	2	Low	3	Low	3	Low	4	Normal	4	Normal	2	Normal	6	2	0.003708	0.0479313	0.104519	0.316221
chr2L	561001	2	Normal	2	Normal	2	Normal	2	Normal	5	High	2	Normal	2	Normal	4	Normal	6	High	3	High	5	High	7	High	2	Normal	5	High	2	Normal	2	Low	3	Low	3	Low	4	Normal	4	Normal	2	Normal	6	2	0.003708	0.0479313	0.104519	0.316221
chr2L	562001	2	Normal	2	Normal	2	Normal	2	Normal	5	High	2	Normal	2	Normal	4	Normal	6	High	3	High	5	High	7	High	2	Normal	5	High	2	Normal	2	Low	3	Low	3	Low	4	Normal	4	Normal	2	Normal	6	2	0.003708	0.0479313	0.104519	0.316221
chr2L	563001	2	Normal	2	Normal	2	Normal	2	Normal	5	High	2	Normal	2	Normal	4	Normal	6	High	3	High	5	High	7	High	2	Normal	5	High	2	Normal	2	Low	3	Low	3	Low	4	Normal	4	Normal	2	Normal	6	2	0.003708	0.0479313	0.104519	0.316221
chr2L	564001	2	Normal	2	Normal	2	Normal	2	Normal	5	High	2	Normal	2	Normal	4	Normal	6	High	3	High	5	High	7	High	2	Normal	5	High	2	Normal	2	Low	3	Low	3	Low	4	Normal	4	Normal	2	Normal	6	2	0.003708	0.0479313	0.104519	0.316221
chr2L	565001	2	Normal	2	Normal	2	Normal	2	Normal	5	High	2	Normal	2	Normal	4	Normal	6	High	3	High	5	High	7	High	2	Normal	5	High	2	Normal	2	Low	3	Low	3	Low	4	Normal	4	Normal	2	Normal	6	2	0.003708	0.0479313	0.104519	0.316221
chr2L	566001	2	Normal	2	Normal	2	Normal	2	Normal	5	High	2	Normal	2	Normal	4	Normal	6	High	3	High	5	High	7	High	2	Normal	5	High	2	Normal	2	Low	3	Low	3	Low	4	Normal	4	Normal	2	Normal	6	2	0.003708	0.0479313	0.104519	0.316221
chr2L	567001	2	Normal	2	Normal	2	Normal	2	Normal	5	High	2	Normal	2	Normal	4	Normal	6	High	3	High	5	High	7	High	2	Normal	5	High	2	Normal	2	Low	3	Low	3	Low	4	Normal	4	Normal	2	Normal	6	2	0.003708	0.0479313	0.104519	0.316221
chr2L	568001	2	Normal	2	Normal	2	Normal	2	Normal	5	High	2	Normal	2	Normal	4	Normal	6	High	3	High	5	High	7	High	2	Normal	5	High	2	Normal	2	Low	3	Low	3	Low	4	Normal	4	Normal	2	Normal	6	2	0.003708	0.0479313	0.104519	0.316221
chr2L	569001	2	Normal	2	Normal	2	Normal	2	Normal	5	High	2	Normal	2	Normal	4	Normal	6	High	3	High	5	High	7	High	2	Normal	5	High	2	Normal	2	Low	3	Low	3	Low	4	Normal	4	Normal	2	Normal	6	2	0.003708	0.0479313	0.104519	0.316221
chr2L	570001	2	Normal	2	Normal	2	Normal	2	Normal	5	High	2	Normal	2	Normal	4	Normal	6	High	3	High	5	High	7	High	2	Normal	5	High	2	Normal	2	Low	3	Low	3	Low	4	Normal	4	Normal	2	Normal	6	2	0.003708	0.0479313	0.104519	0.316221
chr2L	571001	2	Normal	2	Normal	2	Normal	2	Normal	5	High	2	Normal	2	Normal	4	Normal	6	High	3	High	5	High	7	High	2	Normal	5	High	2	Normal	2	Low	3	Low	3	Low	4	Normal	4	Normal	2	Normal	6	2	0.003708	0.0479313	0.104519	0.316221
chr2L	572001	2	Normal	2	Normal	2	Normal	2	Normal	5	High	2	Normal	2	Normal	4	Normal	6	High	3	High	5	High	7	High	2	Normal	5	High	2	Normal	2	Low	3	Low	3	Low	4	Normal	4	Normal	2	Normal	6	2	0.003708	0.0479313	0.104519	0.316221
chr2L	573001	2	Normal	2	Normal	2	Normal	2	Normal	5	High	2	Normal	2	Normal	4	Normal	6	High	3	High	5	High	7	High	2	Normal	5	High	2	Normal	2	Low	3	Low	3	Low	4	Normal	4	Normal	2	Normal	6	2	0.003708	0.0479313	0.104519	0.316221
chr2L	574001	2	Normal	2	Normal	2	Normal	2	Normal	5	High	2	Normal	2	Normal	4	Normal	6	High	3	High	5	High	7	High	2	Normal	5	High	2	Normal	2	Low	3	Low	3	Low	4	Normal	4	Normal	2	Normal	6	2	0.003708	0.0479313	0.104519	0.316221
chr2L	575001	2	Normal	2	Normal	2	Normal	2	Normal	5	High	2	Normal	2	Normal	4	Normal	6	High	3	High	5	High	7	High	2	Normal	5	High	2	Normal	2	Low	3	Low	3	Low	4	Normal	4	Normal	2	Normal	6	2	0.003708	0.0479313	0.104519	0.316221
chr2L	576001	2	Normal	2	Normal	2	Normal	2	Normal	5	High	2	Normal	2	Normal	4	Normal	6	High	3	High	5	High	7	High	2	Normal	5	High	2	Normal	2	Low	3	Low	3	Low	4	Normal	4	Normal	2	Normal	6	2	0.003708	0.0479313	0.104519	0.316221
chr2L	577001	2	Normal	2	Normal	2	Normal	2	Normal	5	High	2	Normal	2	Normal	4	Normal	6	High	3	High	5	High	7	High	2	Normal	5	High	2	Normal	2	Low	3	Low	3	Low	4	Normal	4	Normal	2	Normal	6	2	0.003708	0.0479313	0.104519	0.316221
chr2L	578001	2	Normal	2	Normal	2	Normal	2	Normal	5	High	2	Normal	2	Normal	4	Normal	6	High	3	High	5	High	7	High	2	Normal	5	High	2	Normal	2	Low	3	Low	3	Low	4	Normal	4	Normal	2	Normal	6	2	0.003708	0.0479313	0.104519	0.316221
chr2L	579001	2	Normal	2	Normal	2	Normal	2	Normal	5	High	2	Normal	2	Normal	4	Normal	5	High	3	High	5	High	7	High	2	Normal	5	High	2	Normal	2	Low	3	Low	3	Low	4	Normal	4	Normal	2	Normal	6	2	0.003708	0.0479313	0.104519	0.316221
chr2L	580001	2	Normal	2	Normal	2	Normal	2	Normal	5	High	2	Normal	2	Normal	4	Normal	5	High	3	High	5	High	7	High	2	Normal	5	High	2	Normal	2	Low	3	Low	3	Low	4	Normal	4	Normal	2	Normal	6	2	0.003708	0.0479313	0.104519	0.316221
chr2L	581001	2	Normal	2	Normal	2	Normal	2	Normal	5	High	2	Normal	2	Normal	4	Normal	5	High	3	High	5	High	7	High	2	Normal	5	High	2	Normal	2	Low	3	Low	3	Low	4	Normal	4	Normal	2	Normal	6	2	0.003708	0.0479313	0.104519	0.316221
chr2L	582001	2	Normal	2	Normal	2	Normal	2	Normal	5	High	2	Normal	2	Normal	4	Normal	5	High	3	High	5	High	7	High	2	Normal	5	High	2	Normal	2	Low	3	Low	3	Low	4	Normal	4	Normal	2	Normal	6	2	0.003708	0.0479313	0.104519	0.316221
chr2L	583001	2	Normal	2	Normal	2	Normal	2	Normal	5	High	2	Normal	2	Normal	4	Normal	5	High	3	High	5	High	7	High	2	Normal	5	High	2	Normal	2	Low	3	Low	3	Low	4	Normal	4	Normal	2	Normal	6	2	0.003708	0.0479313	0.104519	0.316221
chr2L	584001	2	Normal	2	Normal	2	Normal	2	Normal	5	High	2	Normal	2	Normal	4	Normal	5	High	3	High	5	High	7	High	2	Normal	5	High	2	Normal	2	Low	3	Low	3	Low	4	Normal	4	Normal	2	Normal	6	2	0.003708	0.0479313	0.104519	0.316221
chr2L	585001	2	Normal	2	Normal	2	Normal	2	Normal	5	High	2	Normal	2	Normal	4	Normal	5	High	3	High	5	High	7	High	2	Normal	5	High	2	Normal	2	Low	3	Low	3	Low	4	Normal	4	Normal	2	Normal	6	2	0.003708	0.0479313	0.104519	0.316221
chr2L	586001	2	Normal	2	Normal	2	Normal	2	Normal	5	High	2	Normal	2	Normal	4	Normal	5	High	3	High	5	High	7	High	2	Normal	5	High	2	Normal	2	Low	3	Low	3	Low	4	Normal	4	Normal	2	Normal	6	2	0.003708	0.0479313	0.104519	0.316221
chr2L	587001	2	Normal	2	Normal	2	Normal	2	Normal	5	High	2	Normal	2	Normal	4	Normal	5	High	3	High	5	High	7	High	2	Normal	5	High	2	Normal	2	Low	3	Low	3	Low	4	Normal	4	Normal	2	Normal	6	2	0.003708	0.0479313	0.104519	0.316221
chr2L	588001	2	Normal	2	Normal	2	Normal	2	Normal	5	High	2	Normal	2	Normal	4	Normal	5	High	3	High	5	High	7	High	2	Normal	5	High	2	Normal	2	Low	3	Low	3	Low	4	Normal	4	Normal	2	Normal	6	2	0.003708	0.0479313	0.104519	0.316221
chr2L	589001	2	Normal	2	Normal	2	Normal	2	Normal	5	High	2	Normal	2	Normal	4	Normal	5	High	3	High	5	High	7	High	2	Normal	5	High	2	Normal	2	Low	3	Low	3	Low	4	Normal	4	Normal	2	Normal	6	2	0.003708	0.0479313	0.104519	0.316221
chr2L	590001	2	Normal	2	Normal	2	Normal	2	Normal	5	High	2	Normal	2	Normal	4	Normal	5	High	3	High	5	High	7	High	2	Normal	5	High	2	Normal	2	Low	3	Low	3	Low	4	Normal	4	Normal	2	Normal	6	2	0.003708	0.0479313	0.104519	0.316221
chr2L	591001	2	Normal	2	Normal	2	Normal	2	Normal	5	High	2	Normal	2	Normal	4	Normal	5	High	3	High	5	High	7	High	2	Normal	5	High	2	Normal	2	Low	3	Low	3	Low	4	Normal	4	Normal	2	Normal	6	2	0.003708	0.0479313	0.104519	0.316221
chr2L	592001	2	Normal	2	Normal	2	Normal	2	Normal	5	High	2	Normal	2	Normal	4	Normal	5	High	3	High	5	High	7	High	2	Normal	5	High	2	Normal	2	Low	3	Low	3	Low	4	Normal	4	Normal	2	Normal	6	2	0.003708	0.0479313	0.104519	0.316221
chr2L	593001	2	Normal	2	Normal	2	Normal	2	Normal	5	High	2	Normal	2	Normal	4	Normal	5	High	3	High	5	High	7	High	2	Normal	5	High	2	Normal	2	Low	3	Low	3	Low	4	Normal	4	Normal	2	Normal	6	2	0.003708	0.0479313	0.104519	0.316221
chr2L	594001	2	Normal	2	Normal	2	Normal	2	Normal	5	High	2	Normal	2	Normal	4	Normal	5	High	3	High	5	High	7	High	2	Normal	5	High	2	Normal	2	Low	3	Low	3	Low	4	Normal	4	Normal	2	Normal	6	2	0.003708	0.0479313	0.104519	0.316221
chr2L	595001	2	Normal	2	Normal	2	Normal	2	Normal	5	High	2	Normal	2	Normal	4	Normal	5	High	3	High	5	High	7	High	2	Normal	5	High	2	Normal	2	Low	3	Low	3	Low	4	Normal	4	Normal	2	Normal	6	2	0.003708	0.0479313	0.104519	0.316221
chr2L	596001	2	Normal	2	Normal	2	Normal	2	Normal	5	High	2	Normal	2	Normal	4	Normal	5	High	3	High	5	High	7	High	2	Normal	5	High	2	Normal	2	Low	3	Low	3	Low	4	Normal	4	Normal	2	Normal	6	2	0.003708	0.0479313	0.104519	0.316221
chr2L	597001	2	Normal	2	Normal	2	Normal	2	Normal	5	High	2	Normal	2	Normal	4	Normal	5	High	3	High	5	High	7	High	2	Normal	5	High	2	Normal	2	Low	3	Low	3	Low	4	Normal	4	Normal	2	Normal	6	2	0.003708	0.0479313	0.104519	0.316221
chr2L	598001	2	Normal	2	Normal	2	Normal	2	Normal	5	High	2	Normal	2	Normal	4	Normal	5	High	3	High	5	High	7	High	2	Normal	5	High	2	Normal	2	Low	3	Low	3	Low	4	Normal	4	Normal	2	Normal	6	2	0.003708	0.0479313	0.104519	0.316221
chr2L	599001	2	Normal	2	Normal	2	Normal	2	Normal	5	High	2	Normal	2	Normal	4	Normal	5	High	3	High	5	High	7	High	2	Normal	5	High	2	Normal	2	Low	3	Low	3	Low	4	Normal	4	Normal	2	Normal	6	2	0.003708	0.0479313	0.104519	0.316221
chr2L	600001	2	Normal	2	Normal	2	Normal	2	Normal	5	High	2	Normal	2	Normal	4	Normal	5	High	3	High	5	High	7	High	2	Normal	5	High	2	Normal	2	Low	3	Low	3	Low	4	Normal	4	Normal	2	Normal	6	2	0.003708	0.0479313	0.104519	0.316221
chr2L	601001	2	Normal	2	Normal	2	Normal	2	Normal	5	High	2	Normal	2	Normal	4	Normal	5	High	3	High	5	High	7	High	2	Normal	5	High	2	Normal	2	Low	3	Low	3	Low	4	Normal	4	Normal	2	Normal	6	2	0.003708	0.0479313	0.104519	0.316221
chr2L	602001	2	Normal	2	Normal	2	Normal	2	Normal	5	High	2	Normal	2	Normal	4	Normal	5	High	3	High	5	High	7	High	2	Normal	5	High	2	Normal	2	Low	3	Low	3	Low	4	Normal	4	Normal	2	Normal	6	2	0.003708	0.0479313	0.104519	0.316221
chr2L	603001	2	Normal	2	Normal	2	Normal	2	Normal	5	High	2	Normal	2	Normal	4	Normal	5	High	3	High	5	High	7	High	2	Normal	5	High	2	Normal	2	Low	3	Low	3	Low	4	Normal	4	Normal	2	Normal	6	2	0.003708	0.0479313	0.104519	0.316221
chr2L	604001	2	Normal	2	Normal	2	Normal	2	Normal	5	High	2	Normal	2	Normal	4	Normal	5	High	3	High	5	High	7	High	2	Normal	5	High	2	Normal	2	Low	3	Low	3	Low	4	Normal	4	Normal	2	Normal	6	2	0.003708	0.0479313	0.104519	0.316221
chr2L	605001	2	Normal	2	Normal	2	Normal	2	Normal	5	High	2	Normal	2	Normal	4	Normal	5	High	3	High	5	High	7	High	2	Normal	5	High	2	Normal	2	Low	3	Low	3	Low	4	Normal	4	Normal	2	Normal	6	2	0.003708	0.0479313	0.104519	0.316221
chr2L	606001	2	Normal	2	Normal	2	Normal	2	Normal	5	High	2	Normal	2	Normal	4	Normal	5	High	3	High	5	High	7	High	2	Normal	5	High	2	Normal	2	Low	3	Low	3	Low	4	Normal	4	Normal	2	Normal	6	2	0.003708	0.0479313	0.104519	0.316221
chr2L	607001	2	Normal	2	Normal	2	Normal	2	Normal	5	High	2	Normal	2	Normal	4	Normal	5	High	3	High	5	High	7	High	2	Normal	5	High	2	Normal	2	Low	3	Low	3	Low	4	Normal	4	Normal	2	Normal	6	2	0.003708	0.0479313	0.104519	0.316221
chr2L	608001	2	Normal	2	Normal	2	Normal	2	Normal	5	High	2	Normal	2	Normal	4	Normal	5	High	3	High	5	High	7	High	2	Normal	5	High	2	Normal	2	Low	3	Low	3	Low	4	Normal	4	Normal	2	Normal	6	2	0.003708	0.0479313	0.104519	0.316221
chr2L	609001	2	Normal	2	Normal	2	Normal	2	Normal	5	High	2	Normal	2	Normal	4	Normal	5	High	3	High	5	High	7	High	2	Normal	5	High	2	Normal	2	Low	3	Low	3	Low	4	Normal	4	Normal	2	Normal	6	2	0.003708	0.0479313	0.104519	0.316221
chr2L	610001	2	Normal	2	Normal	2	Normal	2	Normal	5	High	2	Normal	2	Normal	4	Normal	5	High	3	High	5	High	7	High	2	Normal	5	High	2	Normal	2	Low	3	Low	3	Low	4	Normal	4	Normal	2	Normal	6	2	0.003708	0.0479313	0.104519	0.316221
chr2L	611001	2	Normal	2	Normal	2	Normal	2	Normal	5	High	2	Normal	2	Normal	4	Normal	5	High	3	High	5	High	7	High	2	Normal	5	High	2	Normal	2	Low	3	Low	3	Low	4	Normal	4	Normal	2	Normal	6	2	0.003708	0.0479313	0.104519	0.316221
chr2L	612001	2	Normal	2	Normal	2	Normal	2	Normal	5	High	2	Normal	2	Normal	4	Normal	5	High	3	High	5	High	7	High	2	Normal	5	High	2	Normal	2	Low	3	Low	3	Low	4	Normal	4	Normal	2	Normal	6	2	0.003708	0.0479313	0.104519	0.316221
chr2L	613001	2	Normal	2	Normal	2	Normal	2	Normal	5	High	2	Normal	2	Normal	4	Normal	5	High	3	High	5	High	7	High	2	Normal	5	High	2	Normal	2	Low	3	Low	3	Low	4	Normal	4	Normal	2	Normal	6	2	0.003708	0.0479313	0.104519	0.316221
chr2L	614001	2	Normal	2	Normal	2	Normal	2	Normal	5	High	2	Normal	2	Normal	4	Normal	5	High	3	High	5	High	7	High	2	Normal	5	High	2	Normal	2	Low	3	Low	3	Low	4	Normal	4	Normal	2	Normal	6	2	0.003708	0.0479313	0.104519	0.316221
chr2L	615001	2	Normal	2	Normal	2	Normal	2	Normal	5	High	2	Normal	2	Normal	4	Normal	5	High	3	High	5	High	7	High	2	Normal	5	High	2	Normal	2	Low	3	Low	3	Low	4	Normal	4	Normal	2	Normal	6	2	0.003708	0.0479313	0.104519	0.316221
chr2L	616001	2	Normal	2	Normal	2	Normal	2	Normal	5	High	2	Normal	2	Normal	4	Normal	5	High	3	High	5	High	7	High	2	Normal	5	High	2	Normal	2	Low	3	Low	3	Low	4	Normal	4	Normal	2	Normal	6	2	0.003708	0.0479313	0.104519	0.316221
chr2L	617001	2	Normal	2	Normal	2	Normal	2	Normal	5	High	2	Normal	2	Normal	4	Normal	5	High	3	High	5	High	7	High	2	Normal	5	High	2	Normal	2	Low	3	Low	3	Low	4	Normal	4	Normal	2	Normal	6	2	0.003708	0.0479313	0.104519	0.316221
chr2L	618001	2	Normal	2	Normal	2	Normal	2	Normal	5	High	2	Normal	2	Normal	4	Normal	5	High	3	High	5	High	7	High	2	Normal	5	High	2	Normal	2	Low	3	Low	3	Low	4	Normal	4	Normal	2	Normal	6	2	0.003708	0.0479313	0.104519	0.316221
chr2L	619001	2	Normal	2	Normal	2	Normal	2	Normal	5	High	2	Normal	2	Normal	4	Normal	5	High	3	High	5	High	7	High	2	Normal	5	High	2	Normal	2	Low	3	Low	3	Low	4	Normal	4	Normal	2	Normal	6	2	0.003708	0.0479313	0.104519	0.316221
chr2L	620001	2	Normal	2	Normal	2	Normal	2	Normal	5	High	2	Normal	2	Normal	4	Normal	5	High	3	High	5	High	7	High	2	Normal	5	High	2	Normal	2	Low	3	Low	3	Low	4	Normal	4	Normal	2	Normal	6	2	0.003708	0.0479313	0.104519	0.316221
chr2L	621001	2	Normal	2	Normal	2	Normal	2	Normal	5	High	2	Normal	2	Normal	4	Normal	5	High	3	High	5	High	7	High	2	Normal	5	High	2	Normal	2	Low	3	Low	3	Low	4	Normal	4	Normal	2	Normal	6	2	0.003708	0.0479313	0.104519	0.316221
chr2L	622001	2	Normal	2	Normal	2	Normal	2	Normal	5	High	2	Normal	2	Normal	4	Normal	5	High	3	High	5	High	7	High	2	Normal	5	High	2	Normal	2	Low	3	Low	3	Low	4	Normal	4	Normal	2	Normal	6	2	0.003708	0.0479313	0.104519	0.316221
chr2L	623001	2	Normal	2	Normal	2	Normal	2	Normal	5	High	2	Normal	2	Normal	4	Normal	5	High	3	High	5	High	7	High	2	Normal	5	High	2	Normal	2	Low	3	Low	3	Low	4	Normal	4	Normal	2	Normal	6	2	0.003708	0.0479313	0.104519	0.316221
chr2L	624001	2	Normal	2	Normal	2	Normal	2	Normal	5	High	2	Normal	2	Normal	4	Normal	5	High	3	High	5	High	7	High	2	Normal	5	High	2	Normal	2	Low	3	Low	3	Low	4	Normal	4	Normal	2	Normal	6	2	0.003708	0.0479313	0.104519	0.316221
chr2L	625001	2	Normal	2	Normal	2	Normal	2	Normal	5	High	2	Normal	2	Normal	4	Normal	5	High	3	High	5	High	7	High	2	Normal	5	High	2	Normal	2	Low	3	Low	3	Low	4	Normal	4	Normal	2	Normal	6	2	0.003708	0.0479313	0.104519	0.316221
chr2L	626001	2	Normal	2	Normal	2	Normal	2	Normal	5	High	2	Normal	2	Normal	4	Normal	5	High	3	High	5	High	7	High	2	Normal	5	High	2	Normal	2	Low	3	Low	3	Low	4	Normal	4	Normal	2	Normal	6	2	0.003708	0.0479313	0.104519	0.316221
chr2L	627001	2	Normal	2	Normal	2	Normal	2	Normal	5	High	2	Normal	2	Normal	4	Normal	5	High	3	High	5	High	7	High	2	Normal	5	High	2	Normal	2	Low	3	Low	3	Low	4	Normal	4	Normal	2	Normal	6	2	0.003708	0.0479313	0.104519	0.316221
chr2L	628001	2	Normal	2	Normal	2	Normal	2	Normal	5	High	2	Normal	2	Normal	4	Normal	5	High	3	High	5	High	7	High	2	Normal	5	High	2	Normal	2	Low	3	Low	3	Low	4	Normal	4	Normal	2	Normal	6	2	0.003708	0.0479313	0.104519	0.316221
chr2L	629001	2	Normal	2	Normal	2	Normal	2	Normal	5	High	2	Normal	2	Normal	4	Normal	5	High	3	High	5	High	7	High	2	Normal	5	High	2	Normal	2	Low	3	Low	3	Low	4	Normal	4	Normal	2	Normal	6	2	0.003708	0.0479313	0.104519	0.316221
chr2L	630001	2	Normal	2	Normal	2	Normal	2	Normal	5	High	2	Normal	2	Normal	4	Normal	5	High	3	High	5	High	7	High	2	Normal	5	High	2	Normal	2	Low	3	Low	3	Low	4	Normal	4	Normal	2	Normal	6	2	0.003708	0.0479313	0.104519	0.316221
chr2L	631001	2	Normal	2	Normal	2	Normal	2	Normal	5	High	2	Normal	2	Normal	4	Normal	5	High	3	High	5	High	7	High	2	Normal	5	High	2	Normal	2	Low	3	Low	3	Low	4	Normal	4	Normal	2	Normal	6	2	0.003708	0.0479313	0.104519	0.316221
chr2L	632001	2	Normal	2	Normal	2	Normal	2	Normal	5	High	2	Normal	2	Normal	4	Normal	5	High	3	High	5	High	7	High	2	Normal	5	High	2	Normal	2	Low	3	Low	3	Low	4	Normal	4	Normal	2	Normal	6	2	0.003708	0.0479313	0.104519	0.316221
chr2L	633001	2	Normal	2	Normal	2	Normal	2	Normal	5	High	2	Normal	2	Normal	4	Normal	5	High	3	High	5	High	7	High	2	Normal	5	High	2	Normal	2	Low	3	Low	3	Low	4	Normal	4	Normal	2	Normal	6	2	0.003708	0.0479313	0.104519	0.316221
chr2L	634001	2	Normal	2	Normal	2	Normal	2	Normal	5	High	2	Normal	2	Normal	4	Normal	5	High	3	High	5	High	7	High	2	Normal	5	High	2	Normal	2	Low	2	Low	3	Low	4	Normal	4	Normal	2	Normal	6	2	0.003708	0.0479313	0.104519	0.316221
chr2L	635001	2	Normal	2	Normal	2	Normal	2	Normal	5	High	2	Normal	2	Normal	4	Normal	5	High	3	High	5	High	7	High	2	Normal	5	High	2	Normal	2	Low	2	Low	3	Low	4	Normal	4	Normal	2	Normal	6	2	0.003708	0.0479313	0.104519	0.316221
chr2L	636001	2	Normal	2	Normal	2	Normal	2	Normal	5	High	2	Normal	2	Normal	4	Normal	5	High	3	High	5	High	7	High	2	Normal	5	High	2	Normal	2	Low	2	Low	3	Low	4	Normal	4	Normal	2	Normal	6	2	0.003708	0.0479313	0.104519	0.316221
chr2L	637001	2	Normal	2	Normal	2	Normal	2	Normal	5	High	2	Normal	2	Normal	4	Normal	5	High	3	High	5	High	7	High	2	Normal	5	High	2	Normal	2	Low	2	Low	3	Low	4	Normal	4	Normal	2	Normal	6	2	0.003708	0.0479313	0.104519	0.316221
chr2L	638001	2	Normal	2	Normal	2	Normal	2	Normal	5	High	2	Normal	2	Normal	4	Normal	5	High	3	High	5	High	7	High	2	Normal	5	High	2	Normal	2	Low	2	Low	3	Low	4	Normal	4	Normal	2	Normal	6	2	0.003708	0.0479313	0.104519	0.316221
chr2L	639001	2	Normal	2	Normal	2	Normal	2	Normal	5	High	2	Normal	2	Normal	4	Normal	5	High	3	High	5	High	7	High	2	Normal	5	High	2	Normal	2	Low	2	Low	3	Low	4	Normal	4	Normal	2	Normal	6	2	0.003708	0.0479313	0.104519	0.316221
chr2L	640001	2	Normal	2	Normal	2	Normal	2	Normal	5	High	2	Normal	2	Normal	4	Normal	5	High	3	High	5	High	7	High	2	Normal	5	High	2	Normal	2	Low	2	Low	3	Low	4	Normal	4	Normal	2	Normal	6	2	0.003708	0.0479313	0.104519	0.316221
chr2L	641001	2	Normal	2	Normal	2	Normal	2	Normal	5	High	2	Normal	2	Normal	4	Normal	5	High	3	High	5	High	7	High	2	Normal	5	High	2	Normal	2	Low	2	Low	3	Low	4	Normal	4	Normal	2	Normal	6	2	0.003708	0.0479313	0.104519	0.316221
chr2L	642001	2	Normal	2	Normal	2	Normal	2	Normal	5	High	2	Normal	2	Normal	4	Normal	5	High	3	High	5	High	7	High	2	Normal	5	High	2	Normal	2	Low	2	Low	3	Low	4	Normal	4	Normal	2	Normal	6	2	0.003708	0.0479313	0.104519	0.316221
chr2L	643001	2	Normal	2	Normal	2	Normal	2	Normal	5	High	2	Normal	2	Normal	4	Normal	5	High	3	High	5	High	7	High	2	Normal	5	High	2	Normal	2	Low	2	Low	3	Low	4	Normal	4	Normal	2	Normal	6	2	0.003708	0.0479313	0.104519	0.316221
chr2L	644001	2	Normal	2	Normal	2	Normal	2	Normal	5	High	2	Normal	2	Normal	4	Normal	5	High	3	High	5	High	7	High	2	Normal	5	High	2	Normal	2	Low	2	Low	3	Low	4	Normal	4	Normal	2	Normal	6	2	0.003708	0.0479313	0.104519	0.316221
chr2L	645001	2	Normal	2	Normal	2	Normal	2	Normal	5	High	2	Normal	2	Normal	4	Normal	5	High	3	High	5	High	7	High	2	Normal	5	High	2	Normal	2	Low	2	Low	3	Low	4	Normal	4	Normal	2	Normal	6	2	0.003708	0.0479313	0.104519	0.316221
chr2L	646001	2	Normal	2	Normal	2	Normal	2	Normal	5	High	2	Normal	2	Normal	4	Normal	5	High	3	High	5	High	7	High	2	Normal	5	High	2	Normal	2	Low	2	Low	3	Low	4	Normal	4	Normal	2	Normal	6	2	0.003708	0.0479313	0.104519	0.316221
chr2L	647001	2	Normal	2	Normal	2	Normal	2	Normal	5	High	2	Normal	2	Normal	4	Normal	5	High	3	High	5	High	7	High	2	Normal	5	High	2	Normal	2	Low	2	Low	3	Low	4	Normal	4	Normal	2	Normal	6	2	0.003708	0.0479313	0.104519	0.316221
chr2L	648001	2	Normal	2	Normal	2	Normal	2	Normal	5	High	2	Normal	2	Normal	4	Normal	5	High	3	High	5	High	7	High	2	Normal	5	High	2	Normal	2	Low	2	Low	3	Low	4	Normal	4	Normal	2	Normal	6	2	0.003708	0.0479313	0.104519	0.316221
chr2L	649001	2	Normal	2	Normal	2	Normal	2	Normal	5	High	2	Normal	2	Normal	4	Normal	5	High	3	High	5	High	7	High	2	Normal	5	High	2	Normal	2	Low	2	Low	3	Low	4	Normal	4	Normal	2	Normal	6	2	0.003708	0.0479313	0.104519	0.316221
chr2L	650001	2	Normal	2	Normal	2	Normal	2	Normal	5	High	2	Normal	2	Normal	4	Normal	5	High	3	High	5	High	7	High	2	Normal	5	High	2	Normal	2	Low	2	Low	3	Low	4	Normal	4	Normal	2	Normal	6	2	0.003708	0.0479313	0.104519	0.316221
chr2L	651001	2	Normal	2	Normal	2	Normal	2	Normal	5	High	2	Normal	2	Normal	4	Normal	5	High	3	High	5	High	7	High	2	Normal	5	High	2	Normal	2	Low	2	Low	3	Low	4	Normal	4	Normal	2	Normal	6	2	0.003708	0.0479313	0.104519	0.316221
chr2L	652001	2	Normal	2	Normal	2	Normal	2	Normal	5	High	2	Normal	2	Normal	4	Normal	5	High	3	High	5	High	7	High	2	Normal	5	High	2	Normal	2	Low	2	Low	3	Low	4	Normal	4	Normal	2	Normal	6	2	0.003708	0.0479313	0.104519	0.316221
chr2L	653001	2	Normal	2	Normal	2	Normal	2	Normal	5	High	2	Normal	2	Normal	4	Normal	5	High	3	High	5	High	7	High	2	Normal	5	High	2	Normal	2	Low	2	Low	3	Low	4	Normal	4	Normal	2	Normal	6	2	0.003708	0.0479313	0.104519	0.316221
chr2L	654001	2	Normal	2	Normal	2	Normal	2	Normal	5	High	2	Normal	2	Normal	4	Normal	5	High	3	High	5	High	7	High	2	Normal	5	High	2	Normal	2	Low	2	Low	3	Low	4	Normal	4	Normal	2	Normal	6	2	0.003708	0.0479313	0.104519	0.316221
chr2L	655001	2	Normal	2	Normal	2	Normal	2	Normal	5	High	2	Normal	2	Normal	4	Normal	5	High	3	High	5	High	7	High	2	Normal	5	High	2	Normal	2	Low	2	Low	3	Low	4	Normal	4	Normal	2	Normal	6	2	0.003708	0.0479313	0.104519	0.316221
chr2L	656001	2	Normal	2	Normal	2	Normal	2	Normal	5	High	2	Normal	2	Normal	4	Normal	5	High	3	High	5	High	7	High	2	Normal	5	High	2	Normal	2	Low	2	Low	3	Low	4	Normal	4	Normal	2	Normal	6	2	0.003708	0.0479313	0.104519	0.316221
chr2L	657001	2	Normal	2	Normal	2	Normal	2	Normal	5	High	2	Normal	2	Normal	4	Normal	5	High	3	High	5	High	7	High	2	Normal	5	High	2	Normal	2	Low	2	Low	3	Low	4	Normal	4	Normal	2	Normal	6	2	0.003708	0.0479313	0.104519	0.316221
chr2L	658001	2	Normal	2	Normal	2	Normal	2	Normal	5	High	2	Normal	2	Normal	4	Normal	5	High	3	High	5	High	7	High	2	Normal	5	High	2	Normal	2	Low	2	Low	3	Low	4	Normal	4	Normal	2	Normal	6	2	0.003708	0.0479313	0.104519	0.316221
chr2L	659001	2	Normal	2	Normal	2	Normal	2	Normal	5	High	2	Normal	2	Normal	4	Normal	5	High	3	High	5	High	7	High	2	Normal	5	High	2	Normal	2	Low	2	Low	3	Low	4	Normal	4	Normal	2	Normal	6	2	0.003708	0.0479313	0.104519	0.316221
chr2L	660001	2	Normal	2	Normal	2	Normal	2	Normal	5	High	2	Normal	2	Normal	4	Normal	5	High	3	High	5	High	7	High	2	Normal	5	High	2	Normal	2	Low	2	Low	3	Low	4	Normal	4	Normal	2	Normal	6	2	0.003708	0.0479313	0.104519	0.316221
chr2L	661001	2	Normal	2	Normal	2	Normal	2	Normal	5	High	2	Normal	2	Normal	4	Normal	5	High	3	High	5	High	7	High	2	Normal	5	High	2	Normal	2	Low	2	Low	3	Low	4	Normal	4	Normal	2	Normal	6	2	0.003708	0.0479313	0.104519	0.316221
chr2L	662001	2	Normal	2	Normal	2	Normal	2	Normal	5	High	2	Normal	2	Normal	4	Normal	5	High	3	High	5	High	7	High	2	Normal	5	High	2	Normal	2	Low	2	Low	3	Low	4	Normal	4	Normal	2	Normal	6	2	0.003708	0.0479313	0.104519	0.316221
chr2L	663001	2	Normal	2	Normal	2	Normal	2	Normal	5	High	2	Normal	2	Normal	4	Normal	5	High	3	High	5	High	7	High	2	Normal	5	High	2	Normal	2	Low	2	Low	3	Low	4	Normal	4	Normal	2	Normal	6	2	0.003708	0.0479313	0.104519	0.316221
chr2L	664001	2	Normal	2	Normal	2	Normal	2	Normal	5	High	2	Normal	2	Normal	4	Normal	5	High	3	High	5	High	7	High	2	Normal	5	High	2	Normal	2	Low	2	Low	3	Low	4	Normal	4	Normal	2	Normal	6	2	0.003708	0.0479313	0.104519	0.316221
chr2L	665001	2	Normal	2	Normal	2	Normal	2	Normal	5	High	2	Normal	2	Normal	4	Normal	5	High	3	High	5	High	7	High	2	Normal	5	High	2	Normal	2	Low	2	Low	3	Low	4	Normal	4	Normal	2	Normal	6	2	0.003708	0.0479313	0.104519	0.316221
chr2L	666001	2	Normal	2	Normal	2	Normal	2	Normal	5	High	2	Normal	2	Normal	4	Normal	5	High	3	High	5	High	7	High	2	Normal	5	High	2	Normal	2	Low	2	Low	3	Low	4	Normal	4	Normal	2	Normal	6	2	0.003708	0.0479313	0.104519	0.316221
chr2L	667001	2	Normal	2	Normal	2	Normal	2	Normal	5	High	2	Normal	2	Normal	4	Normal	5	High	3	High	5	High	7	High	2	Normal	5	High	2	Normal	2	Low	2	Low	3	Low	4	Normal	4	Normal	2	Normal	6	2	0.003708	0.0479313	0.104519	0.316221
chr2L	668001	2	Normal	2	Normal	2	Normal	2	Normal	5	High	2	Normal	2	Normal	4	Normal	5	High	3	High	5	High	7	High	2	Normal	5	High	2	Normal	2	Low	2	Low	3	Low	4	Normal	4	Normal	2	Normal	6	2	0.003708	0.0479313	0.104519	0.316221
chr2L	669001	2	Normal	2	Normal	2	Normal	2	Normal	5	High	2	Normal	2	Normal	4	Normal	5	High	3	High	5	High	7	High	2	Normal	5	High	2	Normal	2	Low	2	Low	3	Low	4	Normal	4	Normal	2	Normal	6	2	0.003708	0.0479313	0.104519	0.316221
chr2L	670001	2	Normal	2	Normal	2	Normal	2	Normal	5	High	2	Normal	2	Normal	4	Normal	5	High	3	High	5	High	7	High	2	Normal	5	High	2	Normal	2	Low	2	Low	3	Low	4	Normal	4	Normal	2	Normal	6	2	0.003708	0.0479313	0.104519	0.316221
chr2L	671001	2	Normal	2	Normal	2	Normal	2	Normal	5	High	2	Normal	2	Normal	4	Normal	5	High	3	High	5	High	7	High	2	Normal	5	High	2	Normal	2	Low	2	Low	3	Low	4	Normal	4	Normal	2	Normal	6	2	0.003708	0.0479313	0.104519	0.316221
chr2L	672001	2	Normal	2	Normal	2	Normal	2	Normal	5	High	2	Normal	2	Normal	4	Normal	5	High	3	High	5	High	7	High	2	Normal	5	High	2	Normal	2	Low	2	Low	3	Low	4	Normal	4	Normal	2	Normal	6	2	0.003708	0.0479313	0.104519	0.316221
chr2L	673001	2	Normal	2	Normal	2	Normal	2	Normal	5	High	2	Normal	2	Normal	4	Normal	5	High	3	High	5	High	7	High	2	Normal	5	High	2	Normal	2	Low	2	Low	3	Low	4	Normal	4	Normal	2	Normal	6	2	0.003708	0.0479313	0.104519	0.316221
chr2L	674001	2	Normal	2	Normal	2	Normal	2	Normal	5	High	2	Normal	2	Normal	4	Normal	5	High	3	High	5	High	7	High	2	Normal	5	High	2	Normal	2	Low	2	Low	3	Low	4	Normal	4	Normal	2	Normal	6	2	0.003708	0.0479313	0.104519	0.316221
chr2L	675001	2	Normal	2	Normal	2	Normal	2	Normal	5	High	2	Normal	2	Normal	4	Normal	5	High	3	High	5	High	7	High	2	Normal	5	High	2	Normal	2	Low	2	Low	3	Low	4	Normal	4	Normal	2	Normal	6	2	0.003708	0.0479313	0.104519	0.316221
chr2L	676001	2	Normal	2	Normal	2	Normal	2	Normal	5	High	2	Normal	2	Normal	4	Normal	5	High	3	High	5	High	7	High	2	Normal	5	High	2	Normal	2	Low	2	Low	3	Low	4	Normal	4	Normal	2	Normal	6	2	0.003708	0.0479313	0.104519	0.316221
chr2L	677001	2	Normal	2	Normal	2	Normal	2	Normal	5	High	2	Normal	2	Normal	4	Normal	5	High	3	High	5	High	7	High	2	Normal	5	High	2	Normal	2	Low	2	Low	3	Low	4	Normal	4	Normal	2	Normal	6	2	0.003708	0.0479313	0.104519	0.316221
chr2L	678001	2	Normal	2	Normal	2	Normal	2	Normal	5	High	2	Normal	2	Normal	4	Normal	5	High	3	High	5	High	7	High	2	Normal	5	High	2	Normal	2	Low	2	Low	3	Low	4	Normal	4	Normal	2	Normal	6	2	0.003708	0.0479313	0.104519	0.316221
chr2L	679001	2	Normal	2	Normal	2	Normal	2	Normal	5	High	2	Normal	2	Normal	4	Normal	5	High	3	High	5	High	7	High	2	Normal	5	High	2	Normal	2	Low	2	Low	3	Low	4	Normal	4	Normal	2	Normal	6	2	0.003708	0.0479313	0.104519	0.316221
chr2L	680001	2	Normal	2	Normal	2	Normal	2	Normal	5	High	2	Normal	2	Normal	4	Normal	5	High	3	High	5	High	7	High	2	Normal	5	High	2	Normal	2	Low	2	Low	3	Low	4	Normal	4	Normal	2	Normal	6	2	0.003708	0.0479313	0.104519	0.316221
chr2L	681001	2	Normal	2	Normal	2	Normal	2	Normal	5	High	2	Normal	2	Normal	4	Normal	5	High	3	High	5	High	7	High	2	Normal	5	High	2	Normal	2	Low	2	Low	3	Low	4	Normal	4	Normal	2	Normal	6	2	0.003708	0.0479313	0.104519	0.316221
chr2L	682001	2	Normal	2	Normal	2	Normal	2	Normal	5	High	2	Normal	2	Normal	4	Normal	5	High	3	High	5	High	7	High	2	Normal	5	High	2	Normal	5	High	5	High	3	Low	4	Normal	4	Normal	2	Normal	7	1	0.000546	0.0112802	0.340133	0.544357
chr2L	683001	2	Normal	2	Normal	2	Normal	2	Normal	5	High	2	Normal	2	Normal	4	Normal	5	High	3	High	5	High	7	High	2	Normal	5	High	2	Normal	5	High	5	High	3	Low	4	Normal	4	Normal	2	Normal	7	1	0.000546	0.0112802	0.340133	0.544357
chr2L	684001	2	Normal	2	Normal	2	Normal	2	Normal	5	High	2	Normal	2	Normal	4	Normal	5	High	3	High	5	High	7	High	2	Normal	5	High	2	Normal	5	High	5	High	3	Low	4	Normal	4	Normal	2	Normal	7	1	0.000546	0.0112802	0.340133	0.544357
chr2L	685001	2	Normal	2	Normal	2	Normal	2	Normal	5	High	2	Normal	2	Normal	4	Normal	5	High	3	High	5	High	7	High	2	Normal	5	High	2	Normal	5	High	5	High	3	Low	4	Normal	4	Normal	2	Normal	7	1	0.000546	0.0112802	0.340133	0.544357
chr2L	686001	2	Normal	2	Normal	2	Normal	2	Normal	5	High	2	Normal	2	Normal	4	Normal	5	High	3	High	5	High	7	High	2	Normal	5	High	2	Normal	5	High	5	High	3	Low	4	Normal	4	Normal	2	Normal	7	1	0.000546	0.0112802	0.340133	0.544357
chr2L	687001	2	Normal	2	Normal	2	Normal	2	Normal	5	High	2	Normal	2	Normal	4	Normal	5	High	3	High	5	High	7	High	2	Normal	5	High	2	Normal	5	High	5	High	3	Low	4	Normal	4	Normal	2	Normal	7	1	0.000546	0.0112802	0.340133	0.544357
chr2L	688001	2	Normal	2	Normal	2	Normal	2	Normal	5	High	2	Normal	2	Normal	4	Normal	5	High	3	High	5	High	7	High	2	Normal	5	High	2	Normal	5	High	5	High	3	Low	4	Normal	4	Normal	2	Normal	7	1	0.000546	0.0112802	0.340133	0.544357
chr2L	689001	2	Normal	2	Normal	2	Normal	2	Normal	5	High	2	Normal	2	Normal	4	Normal	5	High	3	High	5	High	7	High	2	Normal	5	High	2	Normal	5	High	5	High	3	Low	4	Normal	4	Normal	2	Normal	7	1	0.000546	0.0112802	0.340133	0.544357
chr2L	690001	2	Normal	2	Normal	2	Normal	2	Normal	5	High	2	Normal	2	Normal	4	Normal	5	High	3	High	5	High	7	High	2	Normal	5	High	2	Normal	5	High	5	High	3	Low	4	Normal	4	Normal	2	Normal	7	1	0.000546	0.0112802	0.340133	0.544357
chr2L	691001	2	Normal	2	Normal	2	Normal	2	Normal	5	High	2	Normal	2	Normal	4	Normal	5	High	3	High	5	High	7	High	2	Normal	5	High	2	Normal	5	High	5	High	3	Low	4	Normal	4	Normal	2	Normal	7	1	0.000546	0.0112802	0.340133	0.544357
chr2L	692001	2	Normal	2	Normal	2	Normal	2	Normal	5	High	2	Normal	2	Normal	4	Normal	5	High	3	High	5	High	7	High	2	Normal	5	High	2	Normal	5	High	5	High	3	Low	4	Normal	4	Normal	2	Normal	7	1	0.000546	0.0112802	0.340133	0.544357
chr2L	693001	2	Normal	2	Normal	2	Normal	2	Normal	5	High	2	Normal	2	Normal	4	Normal	5	High	3	High	5	High	7	High	2	Normal	5	High	2	Normal	5	High	5	High	3	Low	4	Normal	4	Normal	2	Normal	7	1	0.000546	0.0112802	0.340133	0.544357
chr2L	694001	2	Normal	2	Normal	2	Normal	2	Normal	5	High	2	Normal	2	Normal	4	Normal	5	High	3	High	5	High	7	High	2	Normal	5	High	2	Normal	5	High	5	High	3	Low	4	Normal	4	Normal	2	Normal	7	1	0.000546	0.0112802	0.340133	0.544357
chr2L	695001	2	Normal	2	Normal	2	Normal	2	Normal	5	High	2	Normal	2	Normal	4	Normal	5	High	3	High	5	High	7	High	2	Normal	5	High	2	Normal	5	High	5	High	3	Low	4	Normal	4	Normal	2	Normal	7	1	0.000546	0.0112802	0.340133	0.544357
chr2L	696001	2	Normal	2	Normal	2	Normal	2	Normal	5	High	2	Normal	2	Normal	4	Normal	5	High	3	High	5	High	7	High	2	Normal	5	High	2	Normal	5	High	5	High	3	Low	4	Normal	4	Normal	2	Normal	7	1	0.000546	0.0112802	0.340133	0.544357
chr2L	697001	2	Normal	2	Normal	2	Normal	2	Normal	5	High	2	Normal	2	Normal	4	Normal	5	High	3	High	5	High	7	High	2	Normal	5	High	2	Normal	5	High	5	High	3	Low	4	Normal	4	Normal	2	Normal	7	1	0.000546	0.0112802	0.340133	0.544357
chr2L	698001	2	Normal	2	Normal	2	Normal	2	Normal	5	High	2	Normal	2	Normal	4	Normal	5	High	3	High	5	High	7	High	2	Normal	5	High	2	Normal	5	High	5	High	3	Low	4	Normal	4	Normal	2	Normal	7	1	0.000546	0.0112802	0.340133	0.544357
chr2L	699001	2	Normal	2	Normal	2	Normal	2	Normal	5	High	2	Normal	2	Normal	4	Normal	5	High	3	High	5	High	7	High	2	Normal	5	High	2	Normal	5	High	5	High	3	Low	4	Normal	4	Normal	2	Normal	7	1	0.000546	0.0112802	0.340133	0.544357
chr2L	700001	2	Normal	2	Normal	2	Normal	2	Normal	5	High	2	Normal	2	Normal	4	Normal	5	High	3	High	5	High	7	High	2	Normal	5	High	2	Normal	5	High	5	High	3	Low	4	Normal	4	Normal	2	Normal	7	1	0.000546	0.0112802	0.340133	0.544357
chr2L	701001	2	Normal	2	Normal	2	Normal	2	Normal	5	High	2	Normal	2	Normal	4	Normal	5	High	3	High	5	High	7	High	2	Normal	5	High	2	Normal	5	High	5	High	3	Low	4	Normal	4	Normal	2	Normal	7	1	0.000546	0.0112802	0.340133	0.544357
chr2L	702001	2	Normal	2	Normal	2	Normal	2	Normal	5	High	2	Normal	2	Normal	4	Normal	5	High	3	High	5	High	7	High	2	Normal	5	High	2	Normal	5	High	5	High	3	Low	4	Normal	4	Normal	2	Normal	7	1	0.000546	0.0112802	0.340133	0.544357
chr2L	703001	2	Normal	2	Normal	2	Normal	2	Normal	5	High	2	Normal	2	Normal	4	Normal	5	High	3	High	5	High	7	High	2	Normal	5	High	2	Normal	5	High	5	High	3	Low	4	Normal	4	Normal	2	Normal	7	1	0.000546	0.0112802	0.340133	0.544357
chr2L	704001	2	Normal	2	Normal	2	Normal	2	Normal	5	High	2	Normal	2	Normal	4	Normal	7	High	3	High	5	High	7	High	2	Normal	5	High	2	Normal	5	High	5	High	3	Low	4	Normal	4	Normal	2	Normal	7	1	0.000546	0.0112802	0.340133	0.544357
chr2L	705001	2	Normal	2	Normal	2	Normal	2	Normal	5	High	2	Normal	2	Normal	4	Normal	7	High	3	High	5	High	7	High	2	Normal	5	High	2	Normal	5	High	5	High	3	Low	4	Normal	4	Normal	2	Normal	7	1	0.000546	0.0112802	0.340133	0.544357
chr2L	706001	2	Normal	2	Normal	2	Normal	2	Normal	5	High	2	Normal	2	Normal	4	Normal	7	High	3	High	5	High	7	High	2	Normal	5	High	2	Normal	5	High	5	High	3	Low	4	Normal	4	Normal	2	Normal	7	1	0.000546	0.0112802	0.340133	0.544357
chr2L	707001	2	Normal	2	Normal	2	Normal	2	Normal	5	High	2	Normal	2	Normal	4	Normal	7	High	3	High	5	High	7	High	2	Normal	5	High	2	Normal	5	High	5	High	3	Low	4	Normal	4	Normal	2	Normal	7	1	0.000546	0.0112802	0.340133	0.544357
chr2L	708001	2	Normal	2	Normal	2	Normal	2	Normal	5	High	2	Normal	2	Normal	4	Normal	7	High	3	High	5	High	7	High	2	Normal	5	High	2	Normal	5	High	5	High	3	Low	4	Normal	4	Normal	2	Normal	7	1	0.000546	0.0112802	0.340133	0.544357
chr2L	709001	2	Normal	2	Normal	2	Normal	2	Normal	5	High	2	Normal	2	Normal	4	Normal	7	High	3	High	5	High	7	High	2	Normal	5	High	2	Normal	5	High	5	High	3	Low	4	Normal	4	Normal	2	Normal	7	1	0.000546	0.0112802	0.340133	0.544357
chr2L	710001	2	Normal	2	Normal	2	Normal	2	Normal	5	High	2	Normal	2	Normal	4	Normal	7	High	3	High	5	High	7	High	2	Normal	5	High	2	Normal	5	High	5	High	3	Low	4	Normal	4	Normal	2	Normal	7	1	0.000546	0.0112802	0.340133	0.544357
chr2L	711001	2	Normal	2	Normal	2	Normal	2	Normal	5	High	2	Normal	2	Normal	4	Normal	7	High	3	High	5	High	7	High	2	Normal	5	High	2	Normal	5	High	5	High	3	Low	4	Normal	4	Normal	2	Normal	7	1	0.000546	0.0112802	0.340133	0.544357
chr2L	712001	2	Normal	2	Normal	2	Normal	2	Normal	5	High	2	Normal	2	Normal	4	Normal	7	High	3	High	5	High	7	High	2	Normal	5	High	2	Normal	5	High	5	High	3	Low	4	Normal	4	Normal	2	Normal	7	1	0.000546	0.0112802	0.340133	0.544357
chr2L	713001	2	Normal	2	Normal	2	Normal	2	Normal	5	High	2	Normal	2	Normal	4	Normal	7	High	3	High	5	High	7	High	2	Normal	5	High	2	Normal	5	High	5	High	3	Low	4	Normal	4	Normal	2	Normal	7	1	0.000546	0.0112802	0.340133	0.544357
chr2L	714001	2	Normal	2	Normal	2	Normal	2	Normal	5	High	2	Normal	2	Normal	4	Normal	7	High	3	High	5	High	7	High	2	Normal	5	High	2	Normal	5	High	5	High	3	Low	4	Normal	4	Normal	2	Normal	7	1	0.000546	0.0112802	0.340133	0.544357
chr2L	715001	2	Normal	2	Normal	2	Normal	2	Normal	5	High	2	Normal	2	Normal	4	Normal	7	High	3	High	5	High	7	High	2	Normal	5	High	2	Normal	5	High	5	High	3	Low	4	Normal	4	Normal	2	Normal	7	1	0.000546	0.0112802	0.340133	0.544357
chr2L	716001	2	Normal	2	Normal	2	Normal	2	Normal	5	High	2	Normal	2	Normal	4	Normal	7	High	3	High	5	High	7	High	2	Normal	5	High	2	Normal	5	High	5	High	3	Low	4	Normal	4	Normal	2	Normal	7	1	0.000546	0.0112802	0.340133	0.544357
chr2L	717001	2	Normal	2	Normal	2	Normal	2	Normal	5	High	2	Normal	2	Normal	4	Normal	7	High	3	High	5	High	7	High	2	Normal	5	High	2	Normal	5	High	5	High	3	Low	4	Normal	4	Normal	2	Normal	7	1	0.000546	0.0112802	0.340133	0.544357
chr2L	718001	2	Normal	2	Normal	2	Normal	2	Normal	5	High	2	Normal	2	Normal	4	Normal	7	High	3	High	5	High	7	High	2	Normal	5	High	2	Normal	5	High	5	High	3	Low	4	Normal	4	Normal	2	Normal	7	1	0.000546	0.0112802	0.340133	0.544357
chr2L	719001	2	Normal	2	Normal	2	Normal	2	Normal	5	High	2	Normal	2	Normal	4	Normal	7	High	3	High	5	High	7	High	2	Normal	5	High	2	Normal	5	High	5	High	3	Low	4	Normal	4	Normal	2	Normal	7	1	0.000546	0.0112802	0.340133	0.544357
chr2L	720001	2	Normal	2	Normal	2	Normal	2	Normal	5	High	2	Normal	2	Normal	4	Normal	7	High	3	High	5	High	7	High	2	Normal	5	High	2	Normal	5	High	5	High	3	Low	4	Normal	4	Normal	2	Normal	7	1	0.000546	0.0112802	0.340133	0.544357
chr2L	721001	2	Normal	2	Normal	2	Normal	2	Normal	5	High	2	Normal	2	Normal	4	Normal	7	High	3	High	5	High	7	High	2	Normal	5	High	2	Normal	5	High	5	High	3	Low	4	Normal	4	Normal	2	Normal	7	1	0.000546	0.0112802	0.340133	0.544357
chr2L	722001	2	Normal	2	Normal	2	Normal	2	Normal	5	High	2	Normal	2	Normal	4	Normal	7	High	3	High	5	High	7	High	2	Normal	5	High	2	Normal	5	High	5	High	3	Low	4	Normal	4	Normal	2	Normal	7	1	0.000546	0.0112802	0.340133	0.544357
chr2L	723001	2	Normal	2	Normal	2	Normal	2	Normal	5	High	2	Normal	2	Normal	4	Normal	7	High	3	High	5	High	7	High	2	Normal	5	High	2	Normal	5	High	5	High	3	Low	4	Normal	4	Normal	2	Normal	7	1	0.000546	0.0112802	0.340133	0.544357
chr2L	724001	2	Normal	2	Normal	2	Normal	2	Normal	5	High	2	Normal	2	Normal	4	Normal	7	High	3	High	5	High	7	High	2	Normal	5	High	2	Normal	5	High	5	High	3	Low	4	Normal	4	Normal	2	Normal	7	1	0.000546	0.0112802	0.340133	0.544357
chr2L	725001	2	Normal	2	Normal	2	Normal	2	Normal	5	High	2	Normal	2	Normal	4	Normal	7	High	3	High	5	High	7	High	2	Normal	5	High	2	Normal	5	High	5	High	3	Low	4	Normal	4	Normal	2	Normal	7	1	0.000546	0.0112802	0.340133	0.544357
chr2L	726001	2	Normal	2	Normal	2	Normal	2	Normal	5	High	2	Normal	2	Normal	4	Normal	7	High	3	High	5	High	7	High	2	Normal	5	High	2	Normal	5	High	5	High	3	Low	4	Normal	4	Normal	2	Normal	7	1	0.000546	0.0112802	0.340133	0.544357
chr2L	727001	2	Normal	2	Normal	2	Normal	2	Normal	5	High	2	Normal	2	Normal	4	Normal	7	High	3	High	5	High	7	High	2	Normal	5	High	2	Normal	5	High	5	High	3	Low	4	Normal	4	Normal	2	Normal	7	1	0.000546	0.0112802	0.340133	0.544357
chr2L	728001	2	Normal	2	Normal	2	Normal	2	Normal	5	High	2	Normal	2	Normal	4	Normal	7	High	3	High	5	High	7	High	2	Normal	5	High	2	Normal	5	High	5	High	3	Low	4	Normal	4	Normal	2	Normal	7	1	0.000546	0.0112802	0.340133	0.544357
chr2L	729001	2	Normal	2	Normal	2	Normal	2	Normal	5	High	2	Normal	2	Normal	4	Normal	7	High	3	High	5	High	7	High	2	Normal	5	High	2	Normal	5	High	5	High	3	Low	4	Normal	4	Normal	2	Normal	7	1	0.000546	0.0112802	0.340133	0.544357
chr2L	730001	2	Normal	2	Normal	2	Normal	2	Normal	5	High	2	Normal	2	Normal	4	Normal	7	High	3	High	5	High	7	High	2	Normal	5	High	2	Normal	5	High	5	High	3	Low	4	Normal	4	Normal	2	Normal	7	1	0.000546	0.0112802	0.340133	0.544357
chr2L	731001	2	Normal	2	Normal	2	Normal	2	Normal	5	High	2	Normal	2	Normal	4	Normal	7	High	3	High	5	High	7	High	2	Normal	5	High	2	Normal	5	High	5	High	3	Low	4	Normal	4	Normal	2	Normal	7	1	0.000546	0.0112802	0.340133	0.544357
chr2L	732001	2	Normal	2	Normal	2	Normal	2	Normal	5	High	2	Normal	2	Normal	4	Normal	7	High	3	High	5	High	7	High	2	Normal	5	High	2	Normal	5	High	5	High	3	Low	4	Normal	4	Normal	2	Normal	7	1	0.000546	0.0112802	0.340133	0.544357
chr2L	733001	2	Normal	2	Normal	2	Normal	2	Normal	5	High	2	Normal	2	Normal	4	Normal	7	High	3	High	5	High	7	High	2	Normal	5	High	2	Normal	5	High	5	High	3	Low	4	Normal	4	Normal	2	Normal	7	1	0.000546	0.0112802	0.340133	0.544357
chr2L	734001	2	Normal	2	Normal	2	Normal	2	Normal	5	High	2	Normal	2	Normal	4	Normal	7	High	3	High	5	High	7	High	2	Normal	5	High	2	Normal	5	High	5	High	3	Low	4	Normal	4	Normal	2	Normal	7	1	0.000546	0.0112802	0.340133	0.544357
chr2L	735001	2	Normal	2	Normal	2	Normal	2	Normal	5	High	2	Normal	2	Normal	4	Normal	7	High	3	High	5	High	7	High	2	Normal	5	High	2	Normal	5	High	5	High	3	Low	4	Normal	4	Normal	2	Normal	7	1	0.000546	0.0112802	0.340133	0.544357
chr2L	736001	2	Normal	2	Normal	2	Normal	2	Normal	5	High	2	Normal	2	Normal	4	Normal	7	High	3	High	5	High	7	High	2	Normal	5	High	2	Normal	5	High	5	High	3	Low	4	Normal	4	Normal	2	Normal	7	1	0.000546	0.0112802	0.340133	0.544357
chr2L	737001	2	Normal	2	Normal	2	Normal	2	Normal	5	High	2	Normal	2	Normal	4	Normal	7	High	3	High	5	High	7	High	2	Normal	5	High	2	Normal	5	High	5	High	3	Low	4	Normal	4	Normal	2	Normal	7	1	0.000546	0.0112802	0.340133	0.544357
chr2L	738001	2	Normal	2	Normal	2	Normal	2	Normal	5	High	2	Normal	2	Normal	4	Normal	7	High	3	High	5	High	7	High	2	Normal	5	High	2	Normal	5	High	5	High	3	Low	4	Normal	4	Normal	2	Normal	7	1	0.000546	0.0112802	0.340133	0.544357
chr2L	739001	2	Normal	2	Normal	2	Normal	2	Normal	5	High	2	Normal	2	Normal	4	Normal	7	High	3	High	5	High	7	High	2	Normal	5	High	2	Normal	5	High	5	High	3	Low	4	Normal	4	Normal	2	Normal	7	1	0.000546	0.0112802	0.340133	0.544357
chr2L	740001	2	Normal	2	Normal	2	Normal	2	Normal	5	High	2	Normal	2	Normal	4	Normal	7	High	3	High	5	High	7	High	2	Normal	5	High	2	Normal	5	High	5	High	3	Low	4	Normal	4	Normal	2	Normal	7	1	0.000546	0.0112802	0.340133	0.544357
chr2L	741001	2	Normal	2	Normal	2	Normal	2	Normal	5	High	2	Normal	2	Normal	4	Normal	7	High	3	High	5	High	7	High	2	Normal	5	High	2	Normal	5	High	5	High	3	Low	4	Normal	4	Normal	2	Normal	7	1	0.000546	0.0112802	0.340133	0.544357
chr2L	742001	2	Normal	2	Normal	2	Normal	2	Normal	5	High	2	Normal	2	Normal	4	Normal	7	High	3	High	5	High	7	High	2	Normal	5	High	2	Normal	5	High	5	High	3	Low	4	Normal	4	Normal	2	Normal	7	1	0.000546	0.0112802	0.340133	0.544357
chr2L	743001	2	Normal	2	Normal	2	Normal	2	Normal	5	High	2	Normal	2	Normal	4	Normal	7	High	3	High	5	High	7	High	2	Normal	5	High	2	Normal	5	High	5	High	3	Low	4	Normal	4	Normal	2	Normal	7	1	0.000546	0.0112802	0.340133	0.544357
chr2L	744001	2	Normal	2	Normal	2	Normal	2	Normal	5	High	2	Normal	2	Normal	4	Normal	7	High	3	High	5	High	7	High	2	Normal	5	High	2	Normal	5	High	5	High	3	Low	4	Normal	4	Normal	2	Normal	7	1	0.000546	0.0112802	0.340133	0.544357
chr2L	745001	2	Normal	2	Normal	2	Normal	2	Normal	5	High	2	Normal	2	Normal	4	Normal	7	High	3	High	5	High	7	High	2	Normal	5	High	2	Normal	5	High	5	High	3	Low	4	Normal	4	Normal	2	Normal	7	1	0.000546	0.0112802	0.340133	0.544357
chr2L	746001	2	Normal	2	Normal	2	Normal	2	Normal	5	High	2	Normal	2	Normal	4	Normal	7	High	3	High	5	High	7	High	2	Normal	5	High	2	Normal	5	High	5	High	3	Low	4	Normal	4	Normal	2	Normal	7	1	0.000546	0.0112802	0.340133	0.544357
chr2L	747001	2	Normal	2	Normal	2	Normal	2	Normal	5	High	2	Normal	2	Normal	4	Normal	7	High	3	High	5	High	7	High	2	Normal	5	High	2	Normal	5	High	5	High	3	Low	4	Normal	4	Normal	2	Normal	7	1	0.000546	0.0112802	0.340133	0.544357
chr2L	748001	2	Normal	2	Normal	2	Normal	2	Normal	5	High	2	Normal	2	Normal	4	Normal	7	High	3	High	5	High	7	High	2	Normal	5	High	2	Normal	5	High	5	High	3	Low	4	Normal	4	Normal	2	Normal	7	1	0.000546	0.0112802	0.340133	0.544357
chr2L	749001	2	Normal	2	Normal	2	Normal	2	Normal	5	High	2	Normal	2	Normal	4	Normal	7	High	3	High	5	High	7	High	2	Normal	5	High	2	Normal	5	High	5	High	3	Low	4	Normal	4	Normal	2	Normal	7	1	0.000546	0.0112802	0.340133	0.544357
chr2L	750001	2	Normal	2	Normal	2	Normal	2	Normal	5	High	2	Normal	2	Normal	4	Normal	7	High	3	High	5	High	7	High	2	Normal	5	High	2	Normal	5	High	5	High	3	Low	4	Normal	4	Normal	2	Normal	7	1	0.000546	0.0112802	0.340133	0.544357
chr2L	751001	2	Normal	2	Normal	2	Normal	2	Normal	5	High	2	Normal	2	Normal	4	Normal	7	High	3	High	5	High	7	High	2	Normal	5	High	2	Normal	5	High	5	High	3	Low	4	Normal	4	Normal	2	Normal	7	1	0.000546	0.0112802	0.340133	0.544357
chr2L	752001	2	Normal	2	Normal	2	Normal	2	Normal	5	High	2	Normal	2	Normal	4	Normal	7	High	3	High	5	High	7	High	2	Normal	5	High	2	Normal	5	High	5	High	3	Low	4	Normal	4	Normal	2	Normal	7	1	0.000546	0.0112802	0.340133	0.544357
chr2L	753001	2	Normal	2	Normal	2	Normal	2	Normal	5	High	2	Normal	2	Normal	4	Normal	7	High	3	High	5	High	7	High	2	Normal	5	High	2	Normal	5	High	5	High	3	Low	4	Normal	4	Normal	2	Normal	7	1	0.000546	0.0112802	0.340133	0.544357
chr2L	754001	2	Normal	2	Normal	2	Normal	2	Normal	5	High	2	Normal	2	Normal	4	Normal	7	High	3	High	5	High	7	High	2	Normal	5	High	2	Normal	5	High	5	High	3	Low	4	Normal	4	Normal	2	Normal	7	1	0.000546	0.0112802	0.340133	0.544357
chr2L	755001	2	Normal	2	Normal	2	Normal	2	Normal	5	High	2	Normal	2	Normal	4	Normal	7	High	3	High	5	High	7	High	2	Normal	5	High	2	Normal	5	High	5	High	3	Low	4	Normal	4	Normal	2	Normal	7	1	0.000546	0.0112802	0.340133	0.544357
chr2L	756001	2	Normal	2	Normal	2	Normal	2	Normal	5	High	2	Normal	2	Normal	4	Normal	7	High	3	High	5	High	7	High	2	Normal	5	High	2	Normal	5	High	5	High	3	Low	4	Normal	4	Normal	2	Normal	7	1	0.000546	0.0112802	0.340133	0.544357
chr2L	757001	2	Normal	2	Normal	2	Normal	2	Normal	5	High	2	Normal	2	Normal	4	Normal	7	High	3	High	5	High	7	High	2	Normal	5	High	2	Normal	5	High	5	High	3	Low	4	Normal	4	Normal	2	Normal	7	1	0.000546	0.0112802	0.340133	0.544357
chr2L	758001	2	Normal	2	Normal	2	Normal	2	Normal	5	High	2	Normal	2	Normal	4	Normal	7	High	3	High	5	High	7	High	2	Normal	5	High	2	Normal	5	High	5	High	3	Low	4	Normal	4	Normal	2	Normal	7	1	0.000546	0.0112802	0.340133	0.544357
chr2L	759001	2	Normal	2	Normal	2	Normal	2	Normal	5	High	2	Normal	2	Normal	4	Normal	7	High	3	High	5	High	7	High	2	Normal	5	High	2	Normal	5	High	5	High	3	Low	4	Normal	4	Normal	2	Normal	7	1	0.000546	0.0112802	0.340133	0.544357
chr2L	760001	2	Normal	2	Normal	2	Normal	2	Normal	5	High	2	Normal	2	Normal	4	Normal	7	High	3	High	5	High	7	High	2	Normal	5	High	2	Normal	5	High	5	High	3	Low	4	Normal	4	Normal	2	Normal	7	1	0.000546	0.0112802	0.340133	0.544357
chr2L	761001	2	Normal	2	Normal	2	Normal	2	Normal	5	High	2	Normal	2	Normal	4	Normal	7	High	3	High	5	High	7	High	2	Normal	5	High	2	Normal	5	High	5	High	3	Low	4	Normal	4	Normal	2	Normal	7	1	0.000546	0.0112802	0.340133	0.544357
chr2L	762001	2	Normal	2	Normal	2	Normal	2	Normal	5	High	2	Normal	2	Normal	4	Normal	7	High	3	High	5	High	7	High	2	Normal	5	High	2	Normal	5	High	5	High	3	Low	4	Normal	4	Normal	2	Normal	7	1	0.000546	0.0112802	0.340133	0.544357
chr2L	763001	2	Normal	2	Normal	2	Normal	2	Normal	5	High	2	Normal	2	Normal	4	Normal	7	High	3	High	5	High	7	High	2	Normal	5	High	2	Normal	5	High	5	High	3	Low	4	Normal	4	Normal	2	Normal	7	1	0.000546	0.0112802	0.340133	0.544357
chr2L	764001	2	Normal	2	Normal	2	Normal	2	Normal	5	High	2	Normal	2	Normal	4	Normal	7	High	3	High	5	High	7	High	2	Normal	5	High	2	Normal	5	High	5	High	3	Low	4	Normal	4	Normal	2	Normal	7	1	0.000546	0.0112802	0.340133	0.544357
chr2L	765001	2	Normal	2	Normal	2	Normal	2	Normal	5	High	2	Normal	2	Normal	4	Normal	7	High	3	High	5	High	7	High	2	Normal	5	High	2	Normal	5	High	5	High	3	Low	4	Normal	4	Normal	2	Normal	7	1	0.000546	0.0112802	0.340133	0.544357
chr2L	766001	2	Normal	2	Normal	2	Normal	2	Normal	5	High	2	Normal	2	Normal	4	Normal	7	High	3	High	5	High	7	High	2	Normal	5	High	2	Normal	5	High	5	High	3	Low	4	Normal	4	Normal	2	Normal	7	1	0.000546	0.0112802	0.340133	0.544357
chr2L	767001	2	Normal	2	Normal	2	Normal	2	Normal	5	High	2	Normal	2	Normal	4	Normal	7	High	3	High	5	High	7	High	2	Normal	5	High	2	Normal	5	High	5	High	3	Low	4	Normal	4	Normal	2	Normal	7	1	0.000546	0.0112802	0.340133	0.544357
chr2L	768001	2	Normal	2	Normal	2	Normal	2	Normal	5	High	2	Normal	2	Normal	4	Normal	7	High	3	High	5	High	7	High	2	Normal	5	High	2	Normal	5	High	5	High	3	Low	4	Normal	4	Normal	2	Normal	7	1	0.000546	0.0112802	0.340133	0.544357
chr2L	769001	2	Normal	2	Normal	2	Normal	2	Normal	5	High	2	Normal	2	Normal	4	Normal	7	High	3	High	5	High	7	High	2	Normal	5	High	2	Normal	5	High	5	High	3	Low	4	Normal	4	Normal	2	Normal	7	1	0.000546	0.0112802	0.340133	0.544357
chr2L	770001	2	Normal	2	Normal	2	Normal	2	Normal	5	High	2	Normal	2	Normal	4	Normal	7	High	3	High	5	High	7	High	2	Normal	5	High	2	Normal	5	High	5	High	3	Low	4	Normal	4	Normal	2	Normal	7	1	0.000546	0.0112802	0.340133	0.544357
chr2L	771001	2	Normal	2	Normal	2	Normal	2	Normal	5	High	2	Normal	2	Normal	4	Normal	7	High	3	High	5	High	7	High	2	Normal	5	High	2	Normal	5	High	5	High	3	Low	4	Normal	4	Normal	2	Normal	7	1	0.000546	0.0112802	0.340133	0.544357
chr2L	772001	2	Normal	2	Normal	2	Normal	2	Normal	5	High	2	Normal	2	Normal	4	Normal	7	High	3	High	5	High	7	High	2	Normal	5	High	2	Normal	5	High	5	High	3	Low	4	Normal	4	Normal	2	Normal	7	1	0.000546	0.0112802	0.340133	0.544357
chr2L	773001	2	Normal	2	Normal	2	Normal	2	Normal	5	High	2	Normal	2	Normal	4	Normal	7	High	3	High	5	High	7	High	2	Normal	5	High	2	Normal	5	High	5	High	3	Low	4	Normal	4	Normal	2	Normal	7	1	0.000546	0.0112802	0.340133	0.544357
chr2L	774001	2	Normal	2	Normal	2	Normal	2	Normal	5	High	2	Normal	2	Normal	4	Normal	7	High	3	High	5	High	7	High	2	Normal	5	High	2	Normal	5	High	5	High	3	Low	4	Normal	4	Normal	2	Normal	7	1	0.000546	0.0112802	0.340133	0.544357
chr2L	775001	2	Normal	2	Normal	2	Normal	2	Normal	5	High	2	Normal	2	Normal	4	Normal	7	High	3	High	5	High	7	High	2	Normal	5	High	2	Normal	5	High	5	High	3	Low	4	Normal	4	Normal	2	Normal	7	1	0.000546	0.0112802	0.340133	0.544357
chr2L	776001	2	Normal	2	Normal	2	Normal	2	Normal	5	High	2	Normal	2	Normal	4	Normal	7	High	3	High	5	High	7	High	2	Normal	5	High	2	Normal	5	High	5	High	3	Low	4	Normal	4	Normal	2	Normal	7	1	0.000546	0.0112802	0.340133	0.544357
chr2L	777001	2	Normal	2	Normal	2	Normal	2	Normal	5	High	2	Normal	2	Normal	4	Normal	7	High	3	High	5	High	7	High	2	Normal	5	High	2	Normal	5	High	5	High	3	Low	4	Normal	4	Normal	2	Normal	7	1	0.000546	0.0112802	0.340133	0.544357
chr2L	778001	2	Normal	2	Normal	2	Normal	2	Normal	5	High	2	Normal	2	Normal	4	Normal	7	High	3	High	5	High	7	High	2	Normal	5	High	2	Normal	5	High	5	High	3	Low	4	Normal	4	Normal	2	Normal	7	1	0.000546	0.0112802	0.340133	0.544357
chr2L	779001	2	Normal	2	Normal	2	Normal	2	Normal	5	High	2	Normal	2	Normal	4	Normal	7	High	3	High	5	High	7	High	2	Normal	5	High	2	Normal	5	High	5	High	3	Low	4	Normal	4	Normal	2	Normal	7	1	0.000546	0.0112802	0.340133	0.544357
chr2L	780001	2	Normal	2	Normal	2	Normal	2	Normal	5	High	2	Normal	2	Normal	4	Normal	7	High	3	High	5	High	7	High	2	Normal	5	High	2	Normal	5	High	5	High	3	Low	4	Normal	4	Normal	2	Normal	7	1	0.000546	0.0112802	0.340133	0.544357
chr2L	781001	2	Normal	2	Normal	2	Normal	2	Normal	5	High	2	Normal	2	Normal	4	Normal	7	High	3	High	5	High	7	High	2	Normal	5	High	2	Normal	5	High	5	High	3	Low	4	Normal	4	Normal	2	Normal	7	1	0.000546	0.0112802	0.340133	0.544357
chr2L	782001	2	Normal	2	Normal	2	Normal	2	Normal	5	High	2	Normal	2	Normal	4	Normal	7	High	3	High	5	High	7	High	2	Normal	5	High	2	Normal	5	High	5	High	3	Low	4	Normal	4	Normal	2	Normal	7	1	0.000546	0.0112802	0.340133	0.544357
chr2L	783001	2	Normal	2	Normal	2	Normal	2	Normal	5	High	2	Normal	2	Normal	4	Normal	7	High	3	High	5	High	7	High	2	Normal	5	High	2	Normal	5	High	5	High	3	Low	4	Normal	4	Normal	2	Normal	7	1	0.000546	0.0112802	0.340133	0.544357
chr2L	784001	2	Normal	2	Normal	2	Normal	2	Normal	5	High	2	Normal	2	Normal	4	Normal	7	High	3	High	5	High	7	High	2	Normal	5	High	2	Normal	5	High	5	High	3	Low	4	Normal	4	Normal	2	Normal	7	1	0.000546	0.0112802	0.340133	0.544357
chr2L	785001	2	Normal	2	Normal	2	Normal	2	Normal	5	High	2	Normal	2	Normal	4	Normal	7	High	3	High	5	High	7	High	2	Normal	5	High	2	Normal	5	High	5	High	3	Low	4	Normal	4	Normal	2	Normal	7	1	0.000546	0.0112802	0.340133	0.544357
chr2L	786001	2	Normal	2	Normal	2	Normal	2	Normal	5	High	2	Normal	2	Normal	4	Normal	7	High	3	High	5	High	7	High	2	Normal	5	High	2	Normal	5	High	5	High	3	Low	4	Normal	4	Normal	2	Normal	7	1	0.000546	0.0112802	0.340133	0.544357
chr2L	787001	2	Normal	2	Normal	2	Normal	2	Normal	5	High	2	Normal	2	Normal	4	Normal	7	High	3	High	5	High	7	High	2	Normal	5	High	2	Normal	5	High	5	High	3	Low	4	Normal	4	Normal	2	Normal	7	1	0.000546	0.0112802	0.340133	0.544357
chr2L	788001	2	Normal	2	Normal	2	Normal	2	Normal	5	High	2	Normal	2	Normal	4	Normal	7	High	3	High	5	High	7	High	2	Normal	5	High	2	Normal	5	High	5	High	3	Low	4	Normal	4	Normal	2	Normal	7	1	0.000546	0.0112802	0.340133	0.544357
chr2L	789001	2	Normal	2	Normal	2	Normal	2	Normal	5	High	2	Normal	2	Normal	4	Normal	7	High	3	High	5	High	7	High	2	Normal	5	High	2	Normal	5	High	5	High	3	Low	4	Normal	4	Normal	2	Normal	7	1	0.000546	0.0112802	0.340133	0.544357
chr2L	790001	2	Normal	2	Normal	2	Normal	2	Normal	5	High	2	Normal	2	Normal	4	Normal	7	High	3	High	5	High	7	High	2	Normal	5	High	2	Normal	5	High	5	High	3	Low	4	Normal	4	Normal	2	Normal	7	1	0.000546	0.0112802	0.340133	0.544357
chr2L	791001	2	Normal	2	Normal	2	Normal	2	Normal	5	High	2	Normal	2	Normal	4	Normal	7	High	3	High	5	High	7	High	2	Normal	5	High	2	Normal	5	High	5	High	3	Low	4	Normal	4	Normal	2	Normal	7	1	0.000546	0.0112802	0.340133	0.544357
chr2L	792001	2	Normal	2	Normal	2	Normal	2	Normal	5	High	2	Normal	2	Normal	4	Normal	7	High	3	High	5	High	7	High	2	Normal	5	High	2	Normal	5	High	5	High	3	Low	4	Normal	4	Normal	2	Normal	7	1	0.000546	0.0112802	0.340133	0.544357
chr2L	793001	2	Normal	2	Normal	2	Normal	2	Normal	5	High	2	Normal	2	Normal	4	Normal	7	High	3	High	5	High	7	High	2	Normal	5	High	2	Normal	5	High	5	High	3	Low	4	Normal	4	Normal	2	Normal	7	1	0.000546	0.0112802	0.340133	0.544357
chr2L	794001	2	Normal	2	Normal	2	Normal	2	Normal	5	High	2	Normal	2	Normal	4	Normal	7	High	3	High	5	High	7	High	2	Normal	5	High	2	Normal	5	High	5	High	3	Low	4	Normal	4	Normal	2	Normal	7	1	0.000546	0.0112802	0.340133	0.544357
chr2L	795001	2	Normal	2	Normal	2	Normal	2	Normal	5	High	2	Normal	2	Normal	4	Normal	7	High	3	High	5	High	7	High	2	Normal	5	High	2	Normal	5	High	5	High	3	Low	4	Normal	4	Normal	2	Normal	7	1	0.000546	0.0112802	0.340133	0.544357
chr2L	796001	2	Normal	2	Normal	2	Normal	2	Normal	5	High	2	Normal	2	Normal	4	Normal	7	High	3	High	5	High	7	High	2	Normal	5	High	2	Normal	5	High	5	High	3	Low	4	Normal	4	Normal	2	Normal	7	1	0.000546	0.0112802	0.340133	0.544357
chr2L	797001	2	Normal	2	Normal	2	Normal	2	Normal	5	High	2	Normal	2	Normal	4	Normal	7	High	3	High	5	High	7	High	2	Normal	5	High	2	Normal	5	High	5	High	3	Low	4	Normal	4	Normal	2	Normal	7	1	0.000546	0.0112802	0.340133	0.544357
chr2L	798001	2	Normal	2	Normal	2	Normal	2	Normal	5	High	2	Normal	2	Normal	4	Normal	7	High	3	High	5	High	7	High	2	Normal	5	High	2	Normal	5	High	5	High	3	Low	4	Normal	4	Normal	2	Normal	7	1	0.000546	0.0112802	0.340133	0.544357
chr2L	799001	2	Normal	2	Normal	2	Normal	2	Normal	5	High	2	Normal	2	Normal	4	Normal	7	High	3	High	5	High	7	High	2	Normal	5	High	2	Normal	5	High	5	High	3	Low	4	Normal	4	Normal	2	Normal	7	1	0.000546	0.0112802	0.340133	0.544357
chr2L	800001	2	Normal	2	Normal	2	Normal	2	Normal	5	High	2	Normal	2	Normal	4	Normal	7	High	3	High	5	High	7	High	2	Normal	5	High	2	Normal	5	High	5	High	3	Low	4	Normal	4	Normal	2	Normal	7	1	0.000546	0.0112802	0.340133	0.544357
chr2L	801001	2	Normal	2	Normal	2	Normal	2	Normal	5	High	2	Normal	2	Normal	4	Normal	7	High	3	High	5	High	7	High	2	Normal	5	High	2	Normal	5	High	5	High	3	Low	4	Normal	4	Normal	2	Normal	7	1	0.000546	0.0112802	0.340133	0.544357
chr2L	802001	2	Normal	2	Normal	2	Normal	2	Normal	5	High	2	Normal	2	Normal	4	Normal	7	High	3	High	5	High	7	High	2	Normal	5	High	2	Normal	5	High	5	High	3	Low	4	Normal	4	Normal	2	Normal	7	1	0.000546	0.0112802	0.340133	0.544357
chr2L	803001	2	Normal	2	Normal	2	Normal	2	Normal	5	High	2	Normal	2	Normal	4	Normal	7	High	3	High	5	High	7	High	2	Normal	5	High	2	Normal	5	High	5	High	3	Low	4	Normal	4	Normal	2	Normal	7	1	0.000546	0.0112802	0.340133	0.544357
chr2L	804001	2	Normal	2	Normal	2	Normal	2	Normal	5	High	2	Normal	2	Normal	4	Normal	7	High	3	High	5	High	7	High	2	Normal	5	High	2	Normal	5	High	5	High	3	Low	4	Normal	4	Normal	2	Normal	7	1	0.000546	0.0112802	0.340133	0.544357
chr2L	805001	2	Normal	2	Normal	2	Normal	2	Normal	5	High	2	Normal	2	Normal	4	Normal	7	High	3	High	5	High	7	High	2	Normal	5	High	2	Normal	5	High	5	High	3	Low	4	Normal	4	Normal	2	Normal	7	1	0.000546	0.0112802	0.340133	0.544357
chr2L	806001	2	Normal	2	Normal	2	Normal	2	Normal	5	High	2	Normal	2	Normal	4	Normal	7	High	3	High	5	High	7	High	2	Normal	5	High	2	Normal	5	High	5	High	3	Low	4	Normal	4	Normal	2	Normal	7	1	0.000546	0.0112802	0.340133	0.544357
chr2L	807001	2	Normal	2	Normal	2	Normal	2	Normal	5	High	2	Normal	2	Normal	4	Normal	7	High	3	High	5	High	7	High	2	Normal	5	High	2	Normal	5	High	5	High	3	Low	4	Normal	4	Normal	2	Normal	7	1	0.000546	0.0112802	0.340133	0.544357
chr2L	808001	2	Normal	2	Normal	2	Normal	2	Normal	5	High	2	Normal	2	Normal	4	Normal	7	High	3	High	5	High	7	High	2	Normal	5	High	2	Normal	5	High	5	High	3	Low	4	Normal	4	Normal	2	Normal	7	1	0.000546	0.0112802	0.340133	0.544357
chr2L	809001	2	Normal	2	Normal	2	Normal	2	Normal	5	High	2	Normal	2	Normal	4	Normal	7	High	3	High	5	High	7	High	2	Normal	5	High	2	Normal	5	High	5	High	3	Low	4	Normal	4	Normal	2	Normal	7	1	0.000546	0.0112802	0.340133	0.544357
chr2L	810001	2	Normal	2	Normal	2	Normal	2	Normal	5	High	2	Normal	2	Normal	4	Normal	7	High	3	High	5	High	7	High	2	Normal	5	High	2	Normal	5	High	5	High	3	Low	4	Normal	4	Normal	2	Normal	7	1	0.000546	0.0112802	0.340133	0.544357
chr2L	811001	2	Normal	2	Normal	2	Normal	2	Normal	5	High	2	Normal	2	Normal	4	Normal	7	High	3	High	5	High	7	High	2	Normal	5	High	2	Normal	5	High	5	High	3	Low	4	Normal	4	Normal	2	Normal	7	1	0.000546	0.0112802	0.340133	0.544357
chr2L	812001	2	Normal	2	Normal	2	Normal	2	Normal	5	High	2	Normal	2	Normal	4	Normal	7	High	3	High	5	High	7	High	2	Normal	5	High	2	Normal	5	High	5	High	3	Low	4	Normal	4	Normal	2	Normal	7	1	0.000546	0.0112802	0.340133	0.544357
chr2L	813001	2	Normal	2	Normal	2	Normal	2	Normal	5	High	2	Normal	2	Normal	4	Normal	7	High	3	High	5	High	7	High	2	Normal	5	High	2	Normal	5	High	5	High	3	Low	4	Normal	4	Normal	2	Normal	7	1	0.000546	0.0112802	0.340133	0.544357
chr2L	814001	2	Normal	2	Normal	2	Normal	2	Normal	5	High	2	Normal	2	Normal	4	Normal	7	High	3	High	5	High	7	High	2	Normal	5	High	2	Normal	5	High	5	High	3	Low	4	Normal	4	Normal	2	Normal	7	1	0.000546	0.0112802	0.340133	0.544357
chr2L	815001	2	Normal	2	Normal	2	Normal	2	Normal	5	High	2	Normal	2	Normal	4	Normal	7	High	3	High	5	High	7	High	2	Normal	5	High	2	Normal	5	High	5	High	3	Low	4	Normal	4	Normal	2	Normal	7	1	0.000546	0.0112802	0.340133	0.544357
chr2L	816001	2	Normal	2	Normal	2	Normal	2	Normal	5	High	2	Normal	2	Normal	4	Normal	7	High	3	High	5	High	7	High	2	Normal	5	High	2	Normal	5	High	5	High	3	Low	4	Normal	4	Normal	2	Normal	7	1	0.000546	0.0112802	0.340133	0.544357
chr2L	817001	2	Normal	2	Normal	2	Normal	2	Normal	5	High	2	Normal	2	Normal	4	Normal	7	High	3	High	5	High	7	High	2	Normal	5	High	2	Normal	5	High	5	High	3	Low	4	Normal	4	Normal	2	Normal	7	1	0.000546	0.0112802	0.340133	0.544357
chr2L	818001	2	Normal	2	Normal	2	Normal	2	Normal	5	High	2	Normal	2	Normal	4	Normal	7	High	3	High	5	High	7	High	2	Normal	5	High	2	Normal	5	High	5	High	3	Low	4	Normal	4	Normal	2	Normal	7	1	0.000546	0.0112802	0.340133	0.544357
chr2L	819001	2	Normal	2	Normal	2	Normal	2	Normal	5	High	2	Normal	2	Normal	4	Normal	4	Normal	3	High	5	High	7	High	2	Normal	5	High	2	Normal	5	High	5	High	3	Low	4	Normal	4	Normal	2	Normal	6	1	0.003708	0.0479313	0.340133	0.544357
chr2L	820001	2	Normal	2	Normal	2	Normal	2	Normal	5	High	2	Normal	2	Normal	4	Normal	4	Normal	3	High	5	High	7	High	2	Normal	5	High	2	Normal	5	High	5	High	3	Low	4	Normal	4	Normal	2	Normal	6	1	0.003708	0.0479313	0.340133	0.544357
chr2L	821001	2	Normal	2	Normal	2	Normal	2	Normal	5	High	2	Normal	2	Normal	4	Normal	4	Normal	3	High	5	High	7	High	2	Normal	5	High	2	Normal	5	High	5	High	3	Low	4	Normal	4	Normal	2	Normal	6	1	0.003708	0.0479313	0.340133	0.544357
chr2L	822001	2	Normal	2	Normal	2	Normal	2	Normal	5	High	2	Normal	2	Normal	4	Normal	4	Normal	3	High	5	High	7	High	2	Normal	5	High	2	Normal	5	High	5	High	3	Low	4	Normal	4	Normal	2	Normal	6	1	0.003708	0.0479313	0.340133	0.544357
chr2L	823001	2	Normal	2	Normal	2	Normal	2	Normal	5	High	2	Normal	2	Normal	4	Normal	4	Normal	3	High	5	High	7	High	2	Normal	5	High	2	Normal	5	High	5	High	3	Low	4	Normal	4	Normal	2	Normal	6	1	0.003708	0.0479313	0.340133	0.544357
chr2L	824001	2	Normal	2	Normal	2	Normal	2	Normal	5	High	2	Normal	2	Normal	4	Normal	4	Normal	3	High	5	High	7	High	2	Normal	5	High	2	Normal	5	High	5	High	3	Low	4	Normal	4	Normal	2	Normal	6	1	0.003708	0.0479313	0.340133	0.544357
chr2L	825001	2	Normal	2	Normal	2	Normal	2	Normal	5	High	2	Normal	2	Normal	4	Normal	4	Normal	3	High	5	High	7	High	2	Normal	5	High	2	Normal	5	High	5	High	3	Low	4	Normal	4	Normal	2	Normal	6	1	0.003708	0.0479313	0.340133	0.544357
chr2L	826001	2	Normal	2	Normal	2	Normal	2	Normal	5	High	2	Normal	2	Normal	4	Normal	4	Normal	3	High	5	High	7	High	2	Normal	5	High	2	Normal	5	High	5	High	3	Low	4	Normal	4	Normal	2	Normal	6	1	0.003708	0.0479313	0.340133	0.544357
chr2L	827001	2	Normal	2	Normal	2	Normal	2	Normal	5	High	2	Normal	2	Normal	4	Normal	4	Normal	3	High	5	High	7	High	2	Normal	5	High	2	Normal	5	High	5	High	3	Low	4	Normal	4	Normal	2	Normal	6	1	0.003708	0.0479313	0.340133	0.544357
chr2L	828001	2	Normal	2	Normal	2	Normal	2	Normal	5	High	2	Normal	2	Normal	4	Normal	4	Normal	3	High	5	High	7	High	2	Normal	5	High	2	Normal	5	High	5	High	3	Low	4	Normal	4	Normal	2	Normal	6	1	0.003708	0.0479313	0.340133	0.544357
chr2L	829001	2	Normal	2	Normal	2	Normal	2	Normal	5	High	2	Normal	2	Normal	4	Normal	4	Normal	3	High	5	High	7	High	2	Normal	5	High	2	Normal	5	High	5	High	3	Low	4	Normal	4	Normal	2	Normal	6	1	0.003708	0.0479313	0.340133	0.544357
chr2L	830001	2	Normal	2	Normal	2	Normal	2	Normal	5	High	2	Normal	2	Normal	4	Normal	4	Normal	3	High	5	High	7	High	2	Normal	5	High	2	Normal	5	High	5	High	3	Low	4	Normal	4	Normal	2	Normal	6	1	0.003708	0.0479313	0.340133	0.544357
chr2L	831001	2	Normal	2	Normal	2	Normal	2	Normal	5	High	2	Normal	2	Normal	4	Normal	4	Normal	3	High	5	High	7	High	2	Normal	5	High	2	Normal	5	High	5	High	3	Low	4	Normal	4	Normal	2	Normal	6	1	0.003708	0.0479313	0.340133	0.544357
chr2L	832001	2	Normal	2	Normal	2	Normal	2	Normal	5	High	2	Normal	2	Normal	4	Normal	4	Normal	3	High	5	High	7	High	2	Normal	5	High	2	Normal	5	High	5	High	3	Low	4	Normal	4	Normal	2	Normal	6	1	0.003708	0.0479313	0.340133	0.544357
chr2L	833001	2	Normal	2	Normal	2	Normal	2	Normal	5	High	2	Normal	2	Normal	4	Normal	4	Normal	3	High	5	High	7	High	2	Normal	5	High	2	Normal	5	High	5	High	3	Low	4	Normal	4	Normal	2	Normal	6	1	0.003708	0.0479313	0.340133	0.544357
chr2L	834001	2	Normal	2	Normal	2	Normal	2	Normal	5	High	2	Normal	2	Normal	4	Normal	4	Normal	3	High	5	High	7	High	2	Normal	5	High	2	Normal	5	High	5	High	3	Low	4	Normal	4	Normal	2	Normal	6	1	0.003708	0.0479313	0.340133	0.544357
chr2L	835001	2	Normal	2	Normal	2	Normal	2	Normal	5	High	2	Normal	2	Normal	4	Normal	4	Normal	3	High	5	High	7	High	2	Normal	5	High	2	Normal	5	High	5	High	3	Low	4	Normal	4	Normal	2	Normal	6	1	0.003708	0.0479313	0.340133	0.544357
chr2L	836001	2	Normal	2	Normal	2	Normal	2	Normal	5	High	2	Normal	2	Normal	4	Normal	6	High	3	High	5	High	7	High	2	Normal	5	High	2	Normal	5	High	5	High	3	Low	4	Normal	4	Normal	2	Normal	7	1	0.000546	0.0112802	0.340133	0.544357
chr2L	837001	2	Normal	2	Normal	2	Normal	2	Normal	5	High	2	Normal	2	Normal	4	Normal	6	High	3	High	5	High	7	High	2	Normal	5	High	2	Normal	5	High	5	High	3	Low	4	Normal	4	Normal	2	Normal	7	1	0.000546	0.0112802	0.340133	0.544357
chr2L	838001	2	Normal	2	Normal	2	Normal	2	Normal	5	High	2	Normal	2	Normal	4	Normal	6	High	3	High	5	High	7	High	2	Normal	5	High	2	Normal	5	High	5	High	3	Low	4	Normal	4	Normal	2	Normal	7	1	0.000546	0.0112802	0.340133	0.544357
chr2L	839001	2	Normal	2	Normal	2	Normal	2	Normal	5	High	2	Normal	2	Normal	4	Normal	6	High	3	High	5	High	7	High	2	Normal	5	High	2	Normal	5	High	5	High	3	Low	4	Normal	4	Normal	2	Normal	7	1	0.000546	0.0112802	0.340133	0.544357
chr2L	840001	2	Normal	2	Normal	2	Normal	2	Normal	5	High	2	Normal	2	Normal	4	Normal	6	High	3	High	5	High	7	High	2	Normal	5	High	2	Normal	5	High	5	High	3	Low	4	Normal	4	Normal	2	Normal	7	1	0.000546	0.0112802	0.340133	0.544357
chr2L	841001	2	Normal	2	Normal	2	Normal	2	Normal	5	High	2	Normal	2	Normal	4	Normal	6	High	3	High	5	High	7	High	2	Normal	5	High	2	Normal	5	High	5	High	3	Low	4	Normal	4	Normal	2	Normal	7	1	0.000546	0.0112802	0.340133	0.544357
chr2L	842001	2	Normal	2	Normal	2	Normal	2	Normal	5	High	2	Normal	2	Normal	4	Normal	6	High	3	High	5	High	7	High	2	Normal	5	High	2	Normal	5	High	5	High	3	Low	4	Normal	4	Normal	2	Normal	7	1	0.000546	0.0112802	0.340133	0.544357
chr2L	843001	2	Normal	2	Normal	2	Normal	2	Normal	5	High	2	Normal	2	Normal	4	Normal	6	High	3	High	5	High	7	High	2	Normal	5	High	2	Normal	5	High	5	High	3	Low	4	Normal	4	Normal	2	Normal	7	1	0.000546	0.0112802	0.340133	0.544357
chr2L	844001	2	Normal	2	Normal	2	Normal	2	Normal	5	High	2	Normal	2	Normal	4	Normal	6	High	3	High	5	High	7	High	2	Normal	5	High	2	Normal	5	High	5	High	3	Low	4	Normal	4	Normal	2	Normal	7	1	0.000546	0.0112802	0.340133	0.544357
chr2L	845001	2	Normal	2	Normal	2	Normal	2	Normal	5	High	2	Normal	2	Normal	4	Normal	6	High	3	High	5	High	7	High	2	Normal	5	High	2	Normal	5	High	5	High	3	Low	4	Normal	4	Normal	2	Normal	7	1	0.000546	0.0112802	0.340133	0.544357
chr2L	846001	2	Normal	2	Normal	2	Normal	2	Normal	5	High	2	Normal	2	Normal	4	Normal	6	High	3	High	5	High	7	High	2	Normal	5	High	2	Normal	5	High	5	High	3	Low	4	Normal	4	Normal	2	Normal	7	1	0.000546	0.0112802	0.340133	0.544357
chr2L	847001	2	Normal	2	Normal	2	Normal	2	Normal	5	High	2	Normal	2	Normal	4	Normal	6	High	3	High	5	High	7	High	2	Normal	5	High	2	Normal	5	High	5	High	3	Low	4	Normal	4	Normal	2	Normal	7	1	0.000546	0.0112802	0.340133	0.544357
chr2L	848001	2	Normal	2	Normal	2	Normal	2	Normal	5	High	2	Normal	2	Normal	4	Normal	6	High	3	High	5	High	7	High	2	Normal	5	High	2	Normal	5	High	5	High	3	Low	4	Normal	4	Normal	2	Normal	7	1	0.000546	0.0112802	0.340133	0.544357
chr2L	849001	2	Normal	2	Normal	2	Normal	2	Normal	5	High	2	Normal	2	Normal	4	Normal	6	High	3	High	5	High	7	High	2	Normal	5	High	2	Normal	5	High	5	High	3	Low	4	Normal	4	Normal	2	Normal	7	1	0.000546	0.0112802	0.340133	0.544357
chr2L	850001	2	Normal	2	Normal	2	Normal	2	Normal	5	High	2	Normal	2	Normal	4	Normal	6	High	3	High	5	High	7	High	2	Normal	5	High	2	Normal	5	High	5	High	3	Low	4	Normal	4	Normal	2	Normal	7	1	0.000546	0.0112802	0.340133	0.544357
chr2L	851001	2	Normal	2	Normal	2	Normal	2	Normal	5	High	2	Normal	2	Normal	4	Normal	6	High	3	High	5	High	7	High	2	Normal	5	High	2	Normal	5	High	5	High	3	Low	4	Normal	4	Normal	2	Normal	7	1	0.000546	0.0112802	0.340133	0.544357
chr2L	852001	2	Normal	2	Normal	2	Normal	2	Normal	5	High	2	Normal	2	Normal	4	Normal	6	High	3	High	5	High	7	High	2	Normal	5	High	2	Normal	5	High	5	High	3	Low	4	Normal	4	Normal	2	Normal	7	1	0.000546	0.0112802	0.340133	0.544357
chr2L	853001	2	Normal	2	Normal	2	Normal	2	Normal	5	High	2	Normal	2	Normal	4	Normal	6	High	3	High	5	High	7	High	2	Normal	5	High	2	Normal	5	High	5	High	3	Low	4	Normal	4	Normal	2	Normal	7	1	0.000546	0.0112802	0.340133	0.544357
chr2L	854001	2	Normal	2	Normal	2	Normal	2	Normal	5	High	2	Normal	2	Normal	4	Normal	6	High	3	High	5	High	7	High	2	Normal	5	High	2	Normal	5	High	5	High	3	Low	4	Normal	4	Normal	2	Normal	7	1	0.000546	0.0112802	0.340133	0.544357
chr2L	855001	2	Normal	2	Normal	2	Normal	2	Normal	5	High	2	Normal	2	Normal	4	Normal	4	Normal	3	High	5	High	7	High	2	Normal	5	High	2	Normal	5	High	5	High	3	Low	4	Normal	4	Normal	2	Normal	6	1	0.003708	0.0479313	0.340133	0.544357
chr2L	856001	2	Normal	2	Normal	2	Normal	2	Normal	5	High	2	Normal	2	Normal	4	Normal	4	Normal	3	High	5	High	7	High	2	Normal	5	High	2	Normal	5	High	5	High	3	Low	4	Normal	4	Normal	2	Normal	6	1	0.003708	0.0479313	0.340133	0.544357
chr2L	857001	2	Normal	2	Normal	2	Normal	2	Normal	5	High	2	Normal	2	Normal	4	Normal	4	Normal	3	High	5	High	7	High	2	Normal	5	High	2	Normal	5	High	5	High	3	Low	4	Normal	4	Normal	2	Normal	6	1	0.003708	0.0479313	0.340133	0.544357
chr2L	858001	2	Normal	2	Normal	2	Normal	2	Normal	5	High	2	Normal	2	Normal	4	Normal	4	Normal	3	High	5	High	7	High	2	Normal	5	High	2	Normal	5	High	5	High	3	Low	4	Normal	4	Normal	2	Normal	6	1	0.003708	0.0479313	0.340133	0.544357
chr2L	859001	2	Normal	2	Normal	2	Normal	2	Normal	5	High	2	Normal	2	Normal	4	Normal	4	Normal	3	High	5	High	7	High	2	Normal	5	High	2	Normal	5	High	5	High	3	Low	4	Normal	4	Normal	2	Normal	6	1	0.003708	0.0479313	0.340133	0.544357
chr2L	860001	2	Normal	2	Normal	2	Normal	2	Normal	5	High	2	Normal	2	Normal	4	Normal	4	Normal	3	High	5	High	7	High	2	Normal	5	High	2	Normal	5	High	5	High	3	Low	4	Normal	4	Normal	2	Normal	6	1	0.003708	0.0479313	0.340133	0.544357
chr2L	861001	2	Normal	2	Normal	2	Normal	2	Normal	5	High	2	Normal	2	Normal	4	Normal	4	Normal	3	High	5	High	7	High	2	Normal	5	High	2	Normal	5	High	5	High	3	Low	4	Normal	4	Normal	2	Normal	6	1	0.003708	0.0479313	0.340133	0.544357
chr2L	862001	2	Normal	2	Normal	2	Normal	2	Normal	5	High	2	Normal	2	Normal	4	Normal	4	Normal	3	High	5	High	7	High	2	Normal	5	High	2	Normal	5	High	5	High	3	Low	4	Normal	4	Normal	2	Normal	6	1	0.003708	0.0479313	0.340133	0.544357
chr2L	863001	3	High	2	Normal	2	Normal	2	Normal	5	High	2	Normal	2	Normal	4	Normal	4	Normal	3	High	5	High	7	High	2	Normal	5	High	2	Normal	5	High	5	High	3	Low	4	Normal	4	Normal	2	Normal	7	1	0.000546	0.0112802	0.340133	0.544357
chr2L	864001	3	High	2	Normal	2	Normal	2	Normal	5	High	2	Normal	2	Normal	4	Normal	4	Normal	3	High	5	High	7	High	2	Normal	5	High	2	Normal	5	High	5	High	3	Low	4	Normal	4	Normal	2	Normal	7	1	0.000546	0.0112802	0.340133	0.544357
chr2L	865001	3	High	2	Normal	2	Normal	2	Normal	5	High	2	Normal	2	Normal	4	Normal	4	Normal	3	High	5	High	7	High	2	Normal	5	High	2	Normal	5	High	5	High	3	Low	4	Normal	4	Normal	2	Normal	7	1	0.000546	0.0112802	0.340133	0.544357
chr2L	866001	3	High	2	Normal	2	Normal	2	Normal	5	High	2	Normal	2	Normal	4	Normal	4	Normal	3	High	5	High	7	High	2	Normal	5	High	2	Normal	5	High	5	High	3	Low	4	Normal	4	Normal	2	Normal	7	1	0.000546	0.0112802	0.340133	0.544357
chr2L	867001	3	High	2	Normal	2	Normal	2	Normal	5	High	2	Normal	2	Normal	4	Normal	4	Normal	3	High	5	High	7	High	2	Normal	5	High	2	Normal	5	High	5	High	3	Low	4	Normal	4	Normal	2	Normal	7	1	0.000546	0.0112802	0.340133	0.544357
chr2L	868001	3	High	2	Normal	2	Normal	2	Normal	5	High	2	Normal	2	Normal	4	Normal	4	Normal	3	High	5	High	7	High	2	Normal	5	High	2	Normal	5	High	5	High	3	Low	4	Normal	4	Normal	2	Normal	7	1	0.000546	0.0112802	0.340133	0.544357
chr2L	869001	3	High	2	Normal	2	Normal	2	Normal	5	High	2	Normal	2	Normal	4	Normal	4	Normal	3	High	5	High	7	High	2	Normal	5	High	2	Normal	5	High	5	High	3	Low	4	Normal	4	Normal	2	Normal	7	1	0.000546	0.0112802	0.340133	0.544357
chr2L	870001	3	High	2	Normal	2	Normal	2	Normal	5	High	2	Normal	2	Normal	4	Normal	4	Normal	3	High	5	High	7	High	2	Normal	5	High	2	Normal	5	High	5	High	3	Low	4	Normal	4	Normal	2	Normal	7	1	0.000546	0.0112802	0.340133	0.544357
chr2L	871001	3	High	2	Normal	2	Normal	2	Normal	5	High	2	Normal	2	Normal	4	Normal	4	Normal	3	High	5	High	7	High	2	Normal	5	High	2	Normal	5	High	5	High	3	Low	4	Normal	4	Normal	2	Normal	7	1	0.000546	0.0112802	0.340133	0.544357
chr2L	872001	3	High	2	Normal	2	Normal	2	Normal	5	High	2	Normal	2	Normal	4	Normal	4	Normal	3	High	5	High	7	High	2	Normal	5	High	2	Normal	5	High	5	High	3	Low	4	Normal	4	Normal	2	Normal	7	1	0.000546	0.0112802	0.340133	0.544357
chr2L	873001	3	High	2	Normal	2	Normal	2	Normal	5	High	2	Normal	2	Normal	4	Normal	4	Normal	3	High	5	High	7	High	2	Normal	5	High	2	Normal	5	High	5	High	3	Low	4	Normal	4	Normal	2	Normal	7	1	0.000546	0.0112802	0.340133	0.544357
chr2L	874001	3	High	2	Normal	2	Normal	2	Normal	5	High	2	Normal	2	Normal	4	Normal	4	Normal	3	High	5	High	7	High	2	Normal	5	High	2	Normal	5	High	5	High	3	Low	4	Normal	4	Normal	2	Normal	7	1	0.000546	0.0112802	0.340133	0.544357
chr2L	875001	3	High	2	Normal	2	Normal	2	Normal	5	High	2	Normal	2	Normal	4	Normal	4	Normal	3	High	5	High	7	High	2	Normal	5	High	2	Normal	5	High	5	High	3	Low	4	Normal	4	Normal	2	Normal	7	1	0.000546	0.0112802	0.340133	0.544357
chr2L	876001	3	High	2	Normal	2	Normal	2	Normal	5	High	2	Normal	2	Normal	4	Normal	4	Normal	3	High	5	High	7	High	2	Normal	5	High	2	Normal	5	High	5	High	3	Low	4	Normal	4	Normal	2	Normal	7	1	0.000546	0.0112802	0.340133	0.544357
chr2L	877001	3	High	2	Normal	2	Normal	2	Normal	5	High	2	Normal	2	Normal	4	Normal	4	Normal	3	High	5	High	7	High	2	Normal	5	High	2	Normal	5	High	5	High	3	Low	4	Normal	4	Normal	2	Normal	7	1	0.000546	0.0112802	0.340133	0.544357
chr2L	878001	3	High	2	Normal	2	Normal	2	Normal	5	High	2	Normal	2	Normal	4	Normal	4	Normal	3	High	5	High	7	High	2	Normal	5	High	2	Normal	5	High	5	High	3	Low	4	Normal	4	Normal	2	Normal	7	1	0.000546	0.0112802	0.340133	0.544357
chr2L	879001	3	High	2	Normal	2	Normal	2	Normal	5	High	2	Normal	2	Normal	4	Normal	4	Normal	3	High	5	High	7	High	2	Normal	5	High	2	Normal	5	High	5	High	3	Low	4	Normal	4	Normal	2	Normal	7	1	0.000546	0.0112802	0.340133	0.544357
chr2L	880001	3	High	2	Normal	2	Normal	2	Normal	5	High	2	Normal	2	Normal	4	Normal	4	Normal	3	High	5	High	7	High	2	Normal	5	High	2	Normal	5	High	5	High	3	Low	4	Normal	4	Normal	2	Normal	7	1	0.000546	0.0112802	0.340133	0.544357
chr2L	881001	3	High	2	Normal	2	Normal	2	Normal	5	High	2	Normal	2	Normal	4	Normal	4	Normal	3	High	5	High	7	High	2	Normal	5	High	2	Normal	5	High	5	High	3	Low	4	Normal	4	Normal	2	Normal	7	1	0.000546	0.0112802	0.340133	0.544357
chr2L	882001	3	High	2	Normal	2	Normal	2	Normal	5	High	2	Normal	2	Normal	4	Normal	4	Normal	3	High	5	High	7	High	2	Normal	5	High	2	Normal	5	High	5	High	3	Low	4	Normal	4	Normal	2	Normal	7	1	0.000546	0.0112802	0.340133	0.544357
chr2L	883001	3	High	2	Normal	2	Normal	2	Normal	5	High	2	Normal	2	Normal	4	Normal	4	Normal	3	High	5	High	7	High	2	Normal	5	High	2	Normal	5	High	5	High	3	Low	4	Normal	4	Normal	2	Normal	7	1	0.000546	0.0112802	0.340133	0.544357
chr2L	884001	3	High	2	Normal	2	Normal	2	Normal	5	High	2	Normal	2	Normal	4	Normal	4	Normal	3	High	5	High	7	High	2	Normal	5	High	2	Normal	5	High	5	High	3	Low	4	Normal	4	Normal	2	Normal	7	1	0.000546	0.0112802	0.340133	0.544357
chr2L	885001	3	High	2	Normal	2	Normal	2	Normal	5	High	2	Normal	2	Normal	4	Normal	4	Normal	3	High	5	High	7	High	2	Normal	5	High	2	Normal	5	High	5	High	3	Low	4	Normal	4	Normal	2	Normal	7	1	0.000546	0.0112802	0.340133	0.544357
chr2L	886001	3	High	2	Normal	2	Normal	2	Normal	5	High	2	Normal	2	Normal	4	Normal	4	Normal	3	High	5	High	7	High	2	Normal	5	High	2	Normal	5	High	5	High	3	Low	4	Normal	4	Normal	2	Normal	7	1	0.000546	0.0112802	0.340133	0.544357
chr2L	887001	3	High	2	Normal	2	Normal	2	Normal	5	High	2	Normal	2	Normal	4	Normal	4	Normal	3	High	5	High	7	High	2	Normal	5	High	2	Normal	5	High	5	High	3	Low	4	Normal	4	Normal	2	Normal	7	1	0.000546	0.0112802	0.340133	0.544357
chr2L	888001	3	High	2	Normal	2	Normal	2	Normal	5	High	2	Normal	2	Normal	4	Normal	4	Normal	3	High	5	High	7	High	2	Normal	5	High	2	Normal	5	High	5	High	3	Low	4	Normal	4	Normal	2	Normal	7	1	0.000546	0.0112802	0.340133	0.544357
chr2L	889001	3	High	2	Normal	2	Normal	2	Normal	5	High	2	Normal	2	Normal	4	Normal	4	Normal	3	High	5	High	7	High	2	Normal	5	High	2	Normal	5	High	5	High	3	Low	4	Normal	4	Normal	2	Normal	7	1	0.000546	0.0112802	0.340133	0.544357
chr2L	890001	3	High	2	Normal	2	Normal	2	Normal	5	High	2	Normal	2	Normal	4	Normal	4	Normal	4	High	6	High	7	High	2	Normal	5	High	2	Normal	5	High	5	High	3	Low	4	Normal	4	Normal	2	Normal	7	1	0.000546	0.0112802	0.340133	0.544357
chr2L	891001	3	High	2	Normal	2	Normal	2	Normal	5	High	2	Normal	2	Normal	4	Normal	4	Normal	4	High	6	High	7	High	2	Normal	5	High	2	Normal	5	High	5	High	3	Low	4	Normal	4	Normal	2	Normal	7	1	0.000546	0.0112802	0.340133	0.544357
chr2L	892001	3	High	2	Normal	2	Normal	2	Normal	5	High	2	Normal	2	Normal	4	Normal	4	Normal	4	High	6	High	7	High	2	Normal	5	High	2	Normal	5	High	5	High	3	Low	4	Normal	4	Normal	2	Normal	7	1	0.000546	0.0112802	0.340133	0.544357
chr2L	893001	3	High	2	Normal	2	Normal	2	Normal	5	High	2	Normal	2	Normal	4	Normal	4	Normal	4	High	6	High	7	High	2	Normal	5	High	2	Normal	5	High	5	High	3	Low	4	Normal	4	Normal	2	Normal	7	1	0.000546	0.0112802	0.340133	0.544357
chr2L	894001	3	High	2	Normal	2	Normal	2	Normal	5	High	2	Normal	2	Normal	4	Normal	4	Normal	4	High	6	High	7	High	2	Normal	5	High	2	Normal	5	High	5	High	3	Low	4	Normal	4	Normal	2	Normal	7	1	0.000546	0.0112802	0.340133	0.544357
chr2L	895001	3	High	2	Normal	2	Normal	2	Normal	5	High	2	Normal	2	Normal	4	Normal	4	Normal	4	High	6	High	7	High	2	Normal	5	High	2	Normal	5	High	5	High	3	Low	4	Normal	4	Normal	2	Normal	7	1	0.000546	0.0112802	0.340133	0.544357
chr2L	896001	3	High	2	Normal	2	Normal	2	Normal	5	High	2	Normal	2	Normal	4	Normal	4	Normal	4	High	6	High	7	High	2	Normal	5	High	2	Normal	5	High	5	High	3	Low	4	Normal	4	Normal	2	Normal	7	1	0.000546	0.0112802	0.340133	0.544357
chr2L	897001	3	High	2	Normal	2	Normal	2	Normal	5	High	2	Normal	2	Normal	4	Normal	4	Normal	4	High	6	High	7	High	2	Normal	5	High	2	Normal	5	High	5	High	3	Low	4	Normal	4	Normal	2	Normal	7	1	0.000546	0.0112802	0.340133	0.544357
chr2L	898001	3	High	2	Normal	2	Normal	2	Normal	5	High	2	Normal	2	Normal	4	Normal	4	Normal	4	High	6	High	7	High	2	Normal	5	High	2	Normal	5	High	5	High	3	Low	4	Normal	4	Normal	2	Normal	7	1	0.000546	0.0112802	0.340133	0.544357
chr2L	899001	3	High	2	Normal	2	Normal	2	Normal	5	High	2	Normal	2	Normal	4	Normal	4	Normal	4	High	6	High	7	High	2	Normal	5	High	2	Normal	5	High	5	High	3	Low	4	Normal	4	Normal	2	Normal	7	1	0.000546	0.0112802	0.340133	0.544357
chr2L	900001	3	High	2	Normal	2	Normal	2	Normal	5	High	2	Normal	2	Normal	4	Normal	4	Normal	4	High	6	High	7	High	2	Normal	5	High	2	Normal	5	High	5	High	3	Low	4	Normal	4	Normal	2	Normal	7	1	0.000546	0.0112802	0.340133	0.544357
chr2L	901001	3	High	2	Normal	2	Normal	2	Normal	5	High	2	Normal	2	Normal	4	Normal	4	Normal	4	High	6	High	7	High	2	Normal	5	High	2	Normal	5	High	5	High	3	Low	4	Normal	4	Normal	2	Normal	7	1	0.000546	0.0112802	0.340133	0.544357
chr2L	902001	3	High	2	Normal	2	Normal	2	Normal	5	High	2	Normal	2	Normal	4	Normal	4	Normal	4	High	6	High	7	High	2	Normal	5	High	2	Normal	5	High	5	High	3	Low	4	Normal	4	Normal	2	Normal	7	1	0.000546	0.0112802	0.340133	0.544357
chr2L	903001	3	High	2	Normal	2	Normal	2	Normal	5	High	2	Normal	2	Normal	4	Normal	4	Normal	4	High	6	High	7	High	2	Normal	5	High	2	Normal	5	High	5	High	3	Low	4	Normal	4	Normal	2	Normal	7	1	0.000546	0.0112802	0.340133	0.544357
chr2L	904001	3	High	2	Normal	2	Normal	2	Normal	5	High	2	Normal	2	Normal	4	Normal	4	Normal	4	High	6	High	7	High	2	Normal	5	High	2	Normal	5	High	5	High	3	Low	4	Normal	4	Normal	2	Normal	7	1	0.000546	0.0112802	0.340133	0.544357
chr2L	905001	3	High	2	Normal	2	Normal	2	Normal	5	High	2	Normal	2	Normal	4	Normal	4	Normal	4	High	6	High	7	High	2	Normal	5	High	2	Normal	5	High	5	High	3	Low	4	Normal	4	Normal	2	Normal	7	1	0.000546	0.0112802	0.340133	0.544357
chr2L	906001	3	High	2	Normal	2	Normal	2	Normal	5	High	2	Normal	2	Normal	4	Normal	4	Normal	4	High	6	High	7	High	2	Normal	5	High	2	Normal	5	High	5	High	3	Low	4	Normal	4	Normal	2	Normal	7	1	0.000546	0.0112802	0.340133	0.544357
chr2L	907001	3	High	2	Normal	2	Normal	2	Normal	5	High	2	Normal	2	Normal	4	Normal	4	Normal	4	High	6	High	7	High	2	Normal	5	High	2	Normal	5	High	5	High	3	Low	4	Normal	4	Normal	2	Normal	7	1	0.000546	0.0112802	0.340133	0.544357
chr2L	908001	2	Normal	2	Normal	2	Normal	2	Normal	5	High	2	Normal	2	Normal	4	Normal	4	Normal	4	High	6	High	7	High	2	Normal	5	High	2	Normal	5	High	5	High	3	Low	4	Normal	4	Normal	2	Normal	6	1	0.003708	0.0479313	0.340133	0.544357
chr2L	909001	2	Normal	2	Normal	2	Normal	2	Normal	5	High	2	Normal	2	Normal	4	Normal	4	Normal	4	High	6	High	7	High	2	Normal	5	High	2	Normal	5	High	5	High	3	Low	4	Normal	4	Normal	2	Normal	6	1	0.003708	0.0479313	0.340133	0.544357
chr2L	910001	2	Normal	2	Normal	2	Normal	2	Normal	5	High	2	Normal	2	Normal	4	Normal	4	Normal	4	High	6	High	7	High	2	Normal	5	High	2	Normal	5	High	5	High	3	Low	4	Normal	4	Normal	2	Normal	6	1	0.003708	0.0479313	0.340133	0.544357
chr2L	911001	2	Normal	2	Normal	2	Normal	2	Normal	5	High	2	Normal	2	Normal	4	Normal	4	Normal	4	High	6	High	7	High	2	Normal	5	High	2	Normal	5	High	5	High	3	Low	4	Normal	4	Normal	2	Normal	6	1	0.003708	0.0479313	0.340133	0.544357
chr2L	912001	2	Normal	2	Normal	2	Normal	2	Normal	5	High	2	Normal	2	Normal	4	Normal	4	Normal	4	High	6	High	7	High	2	Normal	5	High	2	Normal	5	High	5	High	3	Low	4	Normal	4	Normal	2	Normal	6	1	0.003708	0.0479313	0.340133	0.544357
chr2L	913001	2	Normal	2	Normal	2	Normal	2	Normal	5	High	2	Normal	2	Normal	4	Normal	4	Normal	4	High	6	High	7	High	2	Normal	5	High	2	Normal	5	High	5	High	3	Low	4	Normal	4	Normal	2	Normal	6	1	0.003708	0.0479313	0.340133	0.544357
chr2L	914001	2	Normal	2	Normal	2	Normal	2	Normal	5	High	2	Normal	2	Normal	4	Normal	4	Normal	4	High	6	High	7	High	2	Normal	5	High	2	Normal	5	High	5	High	3	Low	4	Normal	4	Normal	2	Normal	6	1	0.003708	0.0479313	0.340133	0.544357
chr2L	915001	2	Normal	2	Normal	2	Normal	2	Normal	5	High	2	Normal	2	Normal	4	Normal	4	Normal	4	High	6	High	7	High	2	Normal	5	High	2	Normal	5	High	5	High	3	Low	4	Normal	4	Normal	2	Normal	6	1	0.003708	0.0479313	0.340133	0.544357
chr2L	916001	2	Normal	2	Normal	2	Normal	2	Normal	5	High	2	Normal	2	Normal	4	Normal	4	Normal	4	High	6	High	7	High	2	Normal	5	High	2	Normal	5	High	5	High	3	Low	4	Normal	4	Normal	2	Normal	6	1	0.003708	0.0479313	0.340133	0.544357
chr2L	917001	2	Normal	2	Normal	2	Normal	2	Normal	5	High	2	Normal	2	Normal	4	Normal	4	Normal	4	High	6	High	7	High	2	Normal	5	High	2	Normal	5	High	5	High	3	Low	4	Normal	4	Normal	2	Normal	6	1	0.003708	0.0479313	0.340133	0.544357
chr2L	918001	2	Normal	2	Normal	2	Normal	2	Normal	5	High	2	Normal	2	Normal	4	Normal	4	Normal	4	High	6	High	7	High	2	Normal	5	High	2	Normal	5	High	5	High	3	Low	4	Normal	4	Normal	2	Normal	6	1	0.003708	0.0479313	0.340133	0.544357
chr2L	919001	2	Normal	2	Normal	2	Normal	2	Normal	5	High	2	Normal	2	Normal	4	Normal	4	Normal	4	High	6	High	7	High	2	Normal	5	High	2	Normal	5	High	5	High	3	Low	4	Normal	4	Normal	2	Normal	6	1	0.003708	0.0479313	0.340133	0.544357
chr2L	920001	2	Normal	2	Normal	2	Normal	2	Normal	5	High	2	Normal	2	Normal	4	Normal	4	Normal	4	High	6	High	7	High	2	Normal	5	High	2	Normal	5	High	5	High	3	Low	4	Normal	4	Normal	2	Normal	6	1	0.003708	0.0479313	0.340133	0.544357
chr2L	921001	2	Normal	2	Normal	2	Normal	2	Normal	5	High	2	Normal	2	Normal	4	Normal	4	Normal	4	High	6	High	7	High	2	Normal	5	High	2	Normal	5	High	5	High	3	Low	4	Normal	4	Normal	2	Normal	6	1	0.003708	0.0479313	0.340133	0.544357
chr2L	922001	2	Normal	2	Normal	2	Normal	2	Normal	5	High	2	Normal	2	Normal	4	Normal	4	Normal	4	High	6	High	7	High	2	Normal	5	High	2	Normal	5	High	5	High	3	Low	4	Normal	4	Normal	2	Normal	6	1	0.003708	0.0479313	0.340133	0.544357
chr2L	923001	2	Normal	2	Normal	2	Normal	2	Normal	5	High	2	Normal	2	Normal	4	Normal	4	Normal	4	High	6	High	7	High	2	Normal	5	High	2	Normal	5	High	5	High	3	Low	4	Normal	4	Normal	2	Normal	6	1	0.003708	0.0479313	0.340133	0.544357
chr2L	924001	2	Normal	2	Normal	2	Normal	2	Normal	5	High	2	Normal	2	Normal	4	Normal	4	Normal	4	High	6	High	7	High	2	Normal	5	High	2	Normal	5	High	5	High	3	Low	4	Normal	4	Normal	2	Normal	6	1	0.003708	0.0479313	0.340133	0.544357
chr2L	925001	2	Normal	2	Normal	2	Normal	2	Normal	5	High	2	Normal	2	Normal	4	Normal	4	Normal	4	High	6	High	7	High	2	Normal	5	High	2	Normal	5	High	5	High	3	Low	4	Normal	4	Normal	2	Normal	6	1	0.003708	0.0479313	0.340133	0.544357
chr2L	926001	2	Normal	2	Normal	2	Normal	2	Normal	5	High	2	Normal	2	Normal	4	Normal	4	Normal	4	High	6	High	7	High	2	Normal	5	High	2	Normal	5	High	5	High	3	Low	4	Normal	4	Normal	2	Normal	6	1	0.003708	0.0479313	0.340133	0.544357
chr2L	927001	2	Normal	2	Normal	2	Normal	2	Normal	5	High	2	Normal	2	Normal	4	Normal	4	Normal	4	High	6	High	7	High	2	Normal	5	High	2	Normal	5	High	5	High	3	Low	4	Normal	4	Normal	2	Normal	6	1	0.003708	0.0479313	0.340133	0.544357
chr2L	928001	2	Normal	2	Normal	2	Normal	2	Normal	5	High	2	Normal	2	Normal	4	Normal	4	Normal	4	High	6	High	7	High	2	Normal	5	High	2	Normal	5	High	5	High	3	Low	4	Normal	4	Normal	2	Normal	6	1	0.003708	0.0479313	0.340133	0.544357
chr2L	929001	2	Normal	2	Normal	2	Normal	2	Normal	5	High	2	Normal	2	Normal	4	Normal	4	Normal	4	High	6	High	7	High	2	Normal	5	High	2	Normal	5	High	5	High	3	Low	4	Normal	4	Normal	2	Normal	6	1	0.003708	0.0479313	0.340133	0.544357
chr2L	930001	2	Normal	2	Normal	2	Normal	2	Normal	5	High	2	Normal	2	Normal	4	Normal	4	Normal	4	High	6	High	7	High	2	Normal	5	High	2	Normal	5	High	5	High	3	Low	4	Normal	4	Normal	2	Normal	6	1	0.003708	0.0479313	0.340133	0.544357
chr2L	931001	2	Normal	2	Normal	2	Normal	2	Normal	5	High	2	Normal	2	Normal	4	Normal	4	Normal	4	High	6	High	7	High	2	Normal	5	High	2	Normal	5	High	5	High	3	Low	4	Normal	4	Normal	2	Normal	6	1	0.003708	0.0479313	0.340133	0.544357
chr2L	932001	2	Normal	2	Normal	2	Normal	2	Normal	5	High	2	Normal	2	Normal	4	Normal	4	Normal	4	High	6	High	6	High	2	Normal	5	High	2	Normal	5	High	5	High	3	Low	4	Normal	4	Normal	2	Normal	6	1	0.003708	0.0479313	0.340133	0.544357
chr2L	933001	2	Normal	2	Normal	2	Normal	2	Normal	5	High	2	Normal	2	Normal	4	Normal	4	Normal	4	High	6	High	6	High	2	Normal	5	High	2	Normal	5	High	5	High	3	Low	4	Normal	4	Normal	2	Normal	6	1	0.003708	0.0479313	0.340133	0.544357
chr2L	934001	2	Normal	2	Normal	2	Normal	2	Normal	5	High	2	Normal	2	Normal	4	Normal	4	Normal	4	High	6	High	6	High	2	Normal	5	High	2	Normal	5	High	5	High	3	Low	4	Normal	4	Normal	2	Normal	6	1	0.003708	0.0479313	0.340133	0.544357
chr2L	935001	2	Normal	2	Normal	2	Normal	2	Normal	5	High	2	Normal	2	Normal	4	Normal	4	Normal	4	High	6	High	6	High	2	Normal	5	High	2	Normal	5	High	5	High	3	Low	4	Normal	4	Normal	2	Normal	6	1	0.003708	0.0479313	0.340133	0.544357
chr2L	936001	2	Normal	2	Normal	2	Normal	2	Normal	5	High	2	Normal	2	Normal	4	Normal	4	Normal	4	High	6	High	6	High	2	Normal	5	High	2	Normal	5	High	5	High	3	Low	4	Normal	4	Normal	2	Normal	6	1	0.003708	0.0479313	0.340133	0.544357
chr2L	937001	2	Normal	2	Normal	2	Normal	2	Normal	5	High	2	Normal	2	Normal	4	Normal	4	Normal	4	High	6	High	6	High	2	Normal	5	High	2	Normal	5	High	5	High	3	Low	4	Normal	4	Normal	2	Normal	6	1	0.003708	0.0479313	0.340133	0.544357
chr2L	938001	2	Normal	2	Normal	2	Normal	2	Normal	5	High	2	Normal	2	Normal	4	Normal	4	Normal	4	High	6	High	6	High	2	Normal	5	High	2	Normal	5	High	5	High	3	Low	4	Normal	4	Normal	2	Normal	6	1	0.003708	0.0479313	0.340133	0.544357
chr2L	939001	2	Normal	2	Normal	2	Normal	2	Normal	5	High	2	Normal	2	Normal	4	Normal	4	Normal	4	High	6	High	6	High	2	Normal	5	High	2	Normal	5	High	5	High	3	Low	4	Normal	4	Normal	2	Normal	6	1	0.003708	0.0479313	0.340133	0.544357
chr2L	940001	2	Normal	2	Normal	2	Normal	2	Normal	5	High	2	Normal	2	Normal	4	Normal	4	Normal	4	High	6	High	6	High	2	Normal	5	High	2	Normal	5	High	5	High	3	Low	4	Normal	4	Normal	2	Normal	6	1	0.003708	0.0479313	0.340133	0.544357
chr2L	941001	2	Normal	2	Normal	2	Normal	2	Normal	5	High	2	Normal	2	Normal	4	Normal	4	Normal	4	High	6	High	6	High	2	Normal	5	High	2	Normal	5	High	5	High	3	Low	4	Normal	4	Normal	2	Normal	6	1	0.003708	0.0479313	0.340133	0.544357
chr2L	942001	2	Normal	2	Normal	2	Normal	2	Normal	5	High	2	Normal	2	Normal	4	Normal	4	Normal	4	High	6	High	6	High	2	Normal	5	High	2	Normal	5	High	5	High	3	Low	4	Normal	4	Normal	2	Normal	6	1	0.003708	0.0479313	0.340133	0.544357
chr2L	943001	2	Normal	2	Normal	2	Normal	2	Normal	5	High	2	Normal	2	Normal	4	Normal	4	Normal	4	High	6	High	6	High	2	Normal	5	High	2	Normal	5	High	5	High	3	Low	4	Normal	4	Normal	2	Normal	6	1	0.003708	0.0479313	0.340133	0.544357
chr2L	944001	2	Normal	2	Normal	2	Normal	2	Normal	5	High	2	Normal	2	Normal	4	Normal	4	Normal	4	High	6	High	6	High	2	Normal	5	High	2	Normal	5	High	5	High	3	Low	4	Normal	4	Normal	2	Normal	6	1	0.003708	0.0479313	0.340133	0.544357
chr2L	945001	2	Normal	2	Normal	2	Normal	2	Normal	5	High	2	Normal	2	Normal	4	Normal	4	Normal	4	High	6	High	6	High	2	Normal	5	High	2	Normal	5	High	5	High	3	Low	4	Normal	4	Normal	2	Normal	6	1	0.003708	0.0479313	0.340133	0.544357
chr2L	946001	2	Normal	2	Normal	2	Normal	2	Normal	5	High	2	Normal	2	Normal	4	Normal	4	Normal	4	High	6	High	6	High	2	Normal	5	High	2	Normal	5	High	5	High	3	Low	4	Normal	4	Normal	2	Normal	6	1	0.003708	0.0479313	0.340133	0.544357
chr2L	947001	2	Normal	2	Normal	2	Normal	2	Normal	5	High	2	Normal	2	Normal	4	Normal	4	Normal	4	High	6	High	6	High	2	Normal	5	High	2	Normal	5	High	5	High	3	Low	4	Normal	4	Normal	2	Normal	6	1	0.003708	0.0479313	0.340133	0.544357
chr2L	948001	2	Normal	2	Normal	2	Normal	2	Normal	5	High	2	Normal	2	Normal	4	Normal	4	Normal	4	High	6	High	6	High	2	Normal	5	High	2	Normal	5	High	5	High	3	Low	4	Normal	4	Normal	2	Normal	6	1	0.003708	0.0479313	0.340133	0.544357
chr2L	949001	2	Normal	2	Normal	2	Normal	2	Normal	5	High	2	Normal	2	Normal	4	Normal	4	Normal	4	High	6	High	6	High	2	Normal	5	High	2	Normal	5	High	5	High	3	Low	4	Normal	4	Normal	2	Normal	6	1	0.003708	0.0479313	0.340133	0.544357
chr2L	950001	2	Normal	2	Normal	2	Normal	2	Normal	5	High	2	Normal	2	Normal	4	Normal	4	Normal	4	High	6	High	6	High	2	Normal	5	High	2	Normal	5	High	5	High	3	Low	4	Normal	4	Normal	2	Normal	6	1	0.003708	0.0479313	0.340133	0.544357
chr2L	951001	2	Normal	2	Normal	2	Normal	2	Normal	5	High	2	Normal	2	Normal	4	Normal	4	Normal	4	High	6	High	6	High	2	Normal	5	High	2	Normal	5	High	5	High	3	Low	4	Normal	4	Normal	2	Normal	6	1	0.003708	0.0479313	0.340133	0.544357
chr2L	952001	2	Normal	2	Normal	2	Normal	2	Normal	5	High	2	Normal	2	Normal	4	Normal	4	Normal	4	High	6	High	6	High	2	Normal	5	High	2	Normal	5	High	5	High	3	Low	4	Normal	4	Normal	2	Normal	6	1	0.003708	0.0479313	0.340133	0.544357
chr2L	953001	2	Normal	2	Normal	2	Normal	2	Normal	5	High	2	Normal	2	Normal	4	Normal	6	High	4	High	6	High	6	High	2	Normal	5	High	2	Normal	5	High	5	High	3	Low	4	Normal	4	Normal	2	Normal	7	1	0.000546	0.0112802	0.340133	0.544357
chr2L	954001	2	Normal	2	Normal	2	Normal	2	Normal	5	High	2	Normal	2	Normal	4	Normal	6	High	4	High	6	High	6	High	2	Normal	5	High	2	Normal	5	High	5	High	3	Low	4	Normal	4	Normal	2	Normal	7	1	0.000546	0.0112802	0.340133	0.544357
chr2L	955001	2	Normal	2	Normal	2	Normal	2	Normal	5	High	2	Normal	2	Normal	4	Normal	6	High	4	High	6	High	6	High	2	Normal	5	High	2	Normal	5	High	5	High	3	Low	4	Normal	4	Normal	2	Normal	7	1	0.000546	0.0112802	0.340133	0.544357
chr2L	956001	2	Normal	2	Normal	2	Normal	2	Normal	5	High	2	Normal	2	Normal	4	Normal	6	High	4	High	6	High	6	High	2	Normal	5	High	2	Normal	5	High	5	High	3	Low	4	Normal	4	Normal	2	Normal	7	1	0.000546	0.0112802	0.340133	0.544357
chr2L	957001	2	Normal	2	Normal	2	Normal	2	Normal	5	High	2	Normal	2	Normal	4	Normal	6	High	4	High	6	High	6	High	2	Normal	5	High	2	Normal	5	High	5	High	3	Low	4	Normal	4	Normal	2	Normal	7	1	0.000546	0.0112802	0.340133	0.544357
chr2L	958001	2	Normal	2	Normal	2	Normal	2	Normal	5	High	2	Normal	2	Normal	4	Normal	6	High	4	High	6	High	6	High	2	Normal	5	High	2	Normal	5	High	5	High	3	Low	4	Normal	4	Normal	2	Normal	7	1	0.000546	0.0112802	0.340133	0.544357
chr2L	959001	2	Normal	2	Normal	2	Normal	2	Normal	5	High	2	Normal	2	Normal	4	Normal	6	High	4	High	6	High	6	High	2	Normal	5	High	2	Normal	5	High	5	High	3	Low	4	Normal	4	Normal	2	Normal	7	1	0.000546	0.0112802	0.340133	0.544357
chr2L	960001	2	Normal	2	Normal	2	Normal	2	Normal	5	High	2	Normal	2	Normal	4	Normal	6	High	4	High	6	High	6	High	2	Normal	5	High	2	Normal	5	High	5	High	3	Low	4	Normal	4	Normal	2	Normal	7	1	0.000546	0.0112802	0.340133	0.544357
chr2L	961001	2	Normal	2	Normal	2	Normal	2	Normal	5	High	2	Normal	2	Normal	4	Normal	6	High	4	High	6	High	6	High	2	Normal	5	High	2	Normal	5	High	5	High	3	Low	4	Normal	4	Normal	2	Normal	7	1	0.000546	0.0112802	0.340133	0.544357
chr2L	962001	2	Normal	2	Normal	2	Normal	2	Normal	5	High	2	Normal	2	Normal	4	Normal	6	High	4	High	6	High	6	High	2	Normal	5	High	2	Normal	5	High	5	High	3	Low	4	Normal	4	Normal	2	Normal	7	1	0.000546	0.0112802	0.340133	0.544357
chr2L	963001	2	Normal	2	Normal	2	Normal	2	Normal	5	High	2	Normal	2	Normal	4	Normal	6	High	4	High	6	High	6	High	2	Normal	5	High	2	Normal	5	High	5	High	3	Low	4	Normal	4	Normal	2	Normal	7	1	0.000546	0.0112802	0.340133	0.544357
chr2L	964001	2	Normal	2	Normal	2	Normal	2	Normal	5	High	2	Normal	2	Normal	4	Normal	6	High	4	High	6	High	6	High	2	Normal	5	High	2	Normal	5	High	5	High	3	Low	4	Normal	4	Normal	2	Normal	7	1	0.000546	0.0112802	0.340133	0.544357
chr2L	965001	2	Normal	2	Normal	2	Normal	2	Normal	5	High	2	Normal	2	Normal	4	Normal	6	High	4	High	6	High	6	High	2	Normal	5	High	2	Normal	5	High	5	High	3	Low	4	Normal	4	Normal	2	Normal	7	1	0.000546	0.0112802	0.340133	0.544357
chr2L	966001	2	Normal	2	Normal	2	Normal	2	Normal	5	High	2	Normal	2	Normal	4	Normal	6	High	4	High	6	High	6	High	2	Normal	5	High	2	Normal	5	High	5	High	3	Low	4	Normal	4	Normal	2	Normal	7	1	0.000546	0.0112802	0.340133	0.544357
chr2L	967001	2	Normal	2	Normal	2	Normal	2	Normal	5	High	2	Normal	2	Normal	4	Normal	6	High	4	High	6	High	6	High	2	Normal	5	High	2	Normal	5	High	5	High	3	Low	4	Normal	4	Normal	2	Normal	7	1	0.000546	0.0112802	0.340133	0.544357
chr2L	968001	2	Normal	2	Normal	2	Normal	2	Normal	5	High	2	Normal	2	Normal	4	Normal	6	High	4	High	6	High	6	High	2	Normal	5	High	2	Normal	5	High	5	High	3	Low	4	Normal	4	Normal	2	Normal	7	1	0.000546	0.0112802	0.340133	0.544357
chr2L	969001	2	Normal	2	Normal	2	Normal	2	Normal	5	High	2	Normal	2	Normal	4	Normal	6	High	4	High	6	High	6	High	2	Normal	5	High	2	Normal	5	High	5	High	3	Low	4	Normal	4	Normal	2	Normal	7	1	0.000546	0.0112802	0.340133	0.544357
chr2L	970001	2	Normal	2	Normal	2	Normal	2	Normal	5	High	2	Normal	2	Normal	4	Normal	6	High	4	High	6	High	6	High	2	Normal	5	High	2	Normal	5	High	5	High	3	Low	4	Normal	4	Normal	2	Normal	7	1	0.000546	0.0112802	0.340133	0.544357
chr2L	971001	2	Normal	2	Normal	2	Normal	2	Normal	5	High	2	Normal	2	Normal	4	Normal	6	High	4	High	6	High	6	High	2	Normal	5	High	2	Normal	5	High	5	High	3	Low	4	Normal	4	Normal	2	Normal	7	1	0.000546	0.0112802	0.340133	0.544357
chr2L	972001	2	Normal	2	Normal	2	Normal	2	Normal	4	Normal	2	Normal	2	Normal	4	Normal	6	High	4	High	6	High	6	High	2	Normal	5	High	2	Normal	5	High	5	High	3	Low	4	Normal	4	Normal	2	Normal	6	1	0.003708	0.0479313	0.340133	0.544357
chr2L	973001	2	Normal	2	Normal	2	Normal	2	Normal	4	Normal	2	Normal	2	Normal	4	Normal	6	High	4	High	6	High	6	High	2	Normal	5	High	2	Normal	5	High	5	High	3	Low	4	Normal	4	Normal	2	Normal	6	1	0.003708	0.0479313	0.340133	0.544357
chr2L	974001	2	Normal	2	Normal	2	Normal	2	Normal	4	Normal	2	Normal	2	Normal	4	Normal	6	High	4	High	6	High	6	High	2	Normal	5	High	2	Normal	5	High	5	High	3	Low	4	Normal	4	Normal	2	Normal	6	1	0.003708	0.0479313	0.340133	0.544357
chr2L	975001	2	Normal	2	Normal	2	Normal	2	Normal	4	Normal	2	Normal	2	Normal	4	Normal	6	High	4	High	6	High	6	High	2	Normal	5	High	2	Normal	5	High	5	High	3	Low	4	Normal	4	Normal	2	Normal	6	1	0.003708	0.0479313	0.340133	0.544357
chr2L	976001	2	Normal	2	Normal	2	Normal	2	Normal	4	Normal	2	Normal	2	Normal	4	Normal	6	High	4	High	6	High	6	High	2	Normal	5	High	2	Normal	5	High	5	High	3	Low	4	Normal	4	Normal	2	Normal	6	1	0.003708	0.0479313	0.340133	0.544357
chr2L	977001	2	Normal	2	Normal	2	Normal	2	Normal	4	Normal	2	Normal	2	Normal	4	Normal	6	High	4	High	6	High	6	High	2	Normal	5	High	2	Normal	5	High	5	High	3	Low	4	Normal	4	Normal	2	Normal	6	1	0.003708	0.0479313	0.340133	0.544357
chr2L	978001	2	Normal	2	Normal	2	Normal	2	Normal	4	Normal	2	Normal	2	Normal	4	Normal	6	High	4	High	6	High	6	High	2	Normal	5	High	2	Normal	5	High	5	High	3	Low	4	Normal	4	Normal	2	Normal	6	1	0.003708	0.0479313	0.340133	0.544357
chr2L	979001	2	Normal	2	Normal	2	Normal	2	Normal	4	Normal	2	Normal	2	Normal	4	Normal	6	High	4	High	6	High	6	High	2	Normal	5	High	2	Normal	5	High	5	High	3	Low	4	Normal	4	Normal	2	Normal	6	1	0.003708	0.0479313	0.340133	0.544357
chr2L	980001	2	Normal	2	Normal	2	Normal	2	Normal	4	Normal	2	Normal	2	Normal	4	Normal	6	High	4	High	6	High	6	High	2	Normal	5	High	2	Normal	5	High	5	High	3	Low	4	Normal	4	Normal	2	Normal	6	1	0.003708	0.0479313	0.340133	0.544357
chr2L	981001	2	Normal	2	Normal	2	Normal	2	Normal	4	Normal	2	Normal	2	Normal	4	Normal	6	High	4	High	6	High	6	High	2	Normal	5	High	2	Normal	5	High	5	High	3	Low	4	Normal	4	Normal	2	Normal	6	1	0.003708	0.0479313	0.340133	0.544357
chr2L	982001	2	Normal	2	Normal	2	Normal	2	Normal	4	Normal	2	Normal	2	Normal	4	Normal	6	High	4	High	6	High	6	High	2	Normal	5	High	2	Normal	5	High	5	High	3	Low	4	Normal	4	Normal	2	Normal	6	1	0.003708	0.0479313	0.340133	0.544357
chr2L	983001	2	Normal	2	Normal	2	Normal	2	Normal	4	Normal	2	Normal	2	Normal	4	Normal	6	High	4	High	6	High	6	High	2	Normal	5	High	2	Normal	5	High	5	High	3	Low	4	Normal	4	Normal	2	Normal	6	1	0.003708	0.0479313	0.340133	0.544357
chr2L	984001	2	Normal	2	Normal	2	Normal	2	Normal	4	Normal	2	Normal	2	Normal	4	Normal	6	High	4	High	6	High	6	High	2	Normal	5	High	2	Normal	5	High	5	High	3	Low	4	Normal	4	Normal	2	Normal	6	1	0.003708	0.0479313	0.340133	0.544357
chr2L	985001	2	Normal	2	Normal	2	Normal	2	Normal	4	Normal	2	Normal	2	Normal	4	Normal	6	High	4	High	6	High	6	High	2	Normal	5	High	2	Normal	5	High	5	High	3	Low	4	Normal	4	Normal	2	Normal	6	1	0.003708	0.0479313	0.340133	0.544357
chr2L	986001	2	Normal	2	Normal	2	Normal	2	Normal	4	Normal	2	Normal	2	Normal	4	Normal	6	High	4	High	6	High	6	High	2	Normal	5	High	2	Normal	5	High	5	High	3	Low	4	Normal	4	Normal	2	Normal	6	1	0.003708	0.0479313	0.340133	0.544357
chr2L	987001	2	Normal	2	Normal	2	Normal	2	Normal	4	Normal	2	Normal	2	Normal	4	Normal	6	High	4	High	6	High	6	High	2	Normal	5	High	2	Normal	5	High	5	High	3	Low	4	Normal	4	Normal	2	Normal	6	1	0.003708	0.0479313	0.340133	0.544357
chr2L	988001	2	Normal	2	Normal	2	Normal	2	Normal	4	Normal	2	Normal	2	Normal	4	Normal	6	High	4	High	6	High	6	High	2	Normal	5	High	2	Normal	5	High	5	High	3	Low	4	Normal	4	Normal	2	Normal	6	1	0.003708	0.0479313	0.340133	0.544357
chr2L	989001	2	Normal	2	Normal	2	Normal	2	Normal	4	Normal	2	Normal	2	Normal	4	Normal	6	High	4	High	6	High	6	High	2	Normal	5	High	2	Normal	5	High	5	High	3	Low	4	Normal	4	Normal	2	Normal	6	1	0.003708	0.0479313	0.340133	0.544357
chr2L	990001	2	Normal	2	Normal	2	Normal	2	Normal	4	Normal	2	Normal	2	Normal	4	Normal	6	High	4	High	6	High	6	High	2	Normal	5	High	2	Normal	5	High	5	High	3	Low	4	Normal	4	Normal	2	Normal	6	1	0.003708	0.0479313	0.340133	0.544357
chr2L	991001	2	Normal	2	Normal	2	Normal	2	Normal	4	Normal	2	Normal	2	Normal	4	Normal	6	High	4	High	6	High	6	High	2	Normal	5	High	2	Normal	5	High	5	High	3	Low	4	Normal	4	Normal	2	Normal	6	1	0.003708	0.0479313	0.340133	0.544357
chr2L	992001	2	Normal	2	Normal	2	Normal	2	Normal	4	Normal	2	Normal	2	Normal	4	Normal	6	High	4	High	6	High	6	High	2	Normal	5	High	2	Normal	5	High	5	High	3	Low	4	Normal	4	Normal	2	Normal	6	1	0.003708	0.0479313	0.340133	0.544357
chr2L	993001	2	Normal	2	Normal	2	Normal	2	Normal	4	Normal	2	Normal	2	Normal	4	Normal	6	High	4	High	6	High	6	High	2	Normal	5	High	2	Normal	5	High	5	High	3	Low	4	Normal	4	Normal	2	Normal	6	1	0.003708	0.0479313	0.340133	0.544357
chr2L	994001	2	Normal	2	Normal	2	Normal	2	Normal	4	Normal	2	Normal	2	Normal	4	Normal	6	High	4	High	6	High	6	High	2	Normal	5	High	2	Normal	5	High	5	High	3	Low	4	Normal	4	Normal	2	Normal	6	1	0.003708	0.0479313	0.340133	0.544357
chr2L	995001	2	Normal	2	Normal	2	Normal	2	Normal	4	Normal	2	Normal	2	Normal	4	Normal	6	High	4	High	6	High	6	High	2	Normal	5	High	2	Normal	5	High	5	High	3	Low	4	Normal	4	Normal	2	Normal	6	1	0.003708	0.0479313	0.340133	0.544357
chr2L	996001	2	Normal	2	Normal	2	Normal	2	Normal	4	Normal	2	Normal	2	Normal	4	Normal	6	High	4	High	6	High	6	High	2	Normal	5	High	2	Normal	5	High	5	High	3	Low	4	Normal	4	Normal	2	Normal	6	1	0.003708	0.0479313	0.340133	0.544357
chr2L	997001	2	Normal	2	Normal	2	Normal	2	Normal	4	Normal	2	Normal	2	Normal	4	Normal	6	High	4	High	6	High	6	High	2	Normal	5	High	2	Normal	5	High	5	High	3	Low	4	Normal	4	Normal	2	Normal	6	1	0.003708	0.0479313	0.340133	0.544357
chr2L	998001	2	Normal	2	Normal	2	Normal	2	Normal	4	Normal	2	Normal	2	Normal	4	Normal	6	High	4	High	6	High	6	High	2	Normal	5	High	2	Normal	5	High	5	High	3	Low	4	Normal	4	Normal	2	Normal	6	1	0.003708	0.0479313	0.340133	0.544357
chr2L	999001	2	Normal	2	Normal	2	Normal	2	Normal	4	Normal	2	Normal	2	Normal	4	Normal	6	High	4	High	6	High	6	High	2	Normal	5	High	2	Normal	5	High	5	High	3	Low	4	Normal	4	Normal	2	Normal	6	1	0.003708	0.0479313	0.340133	0.544357
chr2L	1000001	2	Normal	2	Normal	2	Normal	2	Normal	4	Normal	2	Normal	2	Normal	4	Normal	6	High	4	High	6	High	6	High	2	Normal	5	High	2	Normal	5	High	5	High	3	Low	4	Normal	4	Normal	2	Normal	6	1	0.003708	0.0479313	0.340133	0.544357
chr2L	1001001	2	Normal	2	Normal	2	Normal	2	Normal	4	Normal	2	Normal	2	Normal	4	Normal	6	High	4	High	6	High	6	High	2	Normal	5	High	2	Normal	5	High	5	High	3	Low	4	Normal	4	Normal	2	Normal	6	1	0.003708	0.0479313	0.340133	0.544357
chr2L	1002001	2	Normal	2	Normal	2	Normal	2	Normal	4	Normal	2	Normal	2	Normal	4	Normal	6	High	4	High	6	High	6	High	2	Normal	5	High	2	Normal	5	High	5	High	3	Low	4	Normal	4	Normal	2	Normal	6	1	0.003708	0.0479313	0.340133	0.544357
chr2L	1003001	2	Normal	2	Normal	2	Normal	2	Normal	4	Normal	2	Normal	2	Normal	4	Normal	6	High	4	High	6	High	6	High	2	Normal	5	High	2	Normal	5	High	5	High	3	Low	4	Normal	4	Normal	2	Normal	6	1	0.003708	0.0479313	0.340133	0.544357
chr2L	1004001	2	Normal	2	Normal	2	Normal	2	Normal	4	Normal	2	Normal	2	Normal	4	Normal	6	High	4	High	6	High	6	High	2	Normal	5	High	2	Normal	5	High	5	High	3	Low	4	Normal	4	Normal	2	Normal	6	1	0.003708	0.0479313	0.340133	0.544357
chr2L	1005001	2	Normal	2	Normal	2	Normal	2	Normal	4	Normal	2	Normal	2	Normal	4	Normal	6	High	4	High	6	High	6	High	2	Normal	5	High	2	Normal	5	High	5	High	3	Low	4	Normal	4	Normal	2	Normal	6	1	0.003708	0.0479313	0.340133	0.544357
chr2L	1006001	2	Normal	2	Normal	2	Normal	2	Normal	4	Normal	2	Normal	2	Normal	4	Normal	6	High	4	High	6	High	6	High	2	Normal	5	High	2	Normal	5	High	5	High	3	Low	4	Normal	4	Normal	2	Normal	6	1	0.003708	0.0479313	0.340133	0.544357
chr2L	1007001	2	Normal	2	Normal	2	Normal	2	Normal	4	Normal	2	Normal	2	Normal	4	Normal	6	High	4	High	6	High	6	High	2	Normal	5	High	2	Normal	5	High	5	High	3	Low	4	Normal	4	Normal	2	Normal	6	1	0.003708	0.0479313	0.340133	0.544357
chr2L	1008001	2	Normal	2	Normal	2	Normal	2	Normal	4	Normal	2	Normal	2	Normal	4	Normal	6	High	4	High	6	High	6	High	2	Normal	5	High	2	Normal	5	High	5	High	3	Low	4	Normal	4	Normal	2	Normal	6	1	0.003708	0.0479313	0.340133	0.544357
chr2L	1009001	3	High	2	Normal	2	Normal	2	Normal	4	Normal	2	Normal	2	Normal	4	Normal	6	High	4	High	6	High	6	High	2	Normal	5	High	2	Normal	5	High	5	High	3	Low	4	Normal	4	Normal	2	Normal	7	1	0.000546	0.0112802	0.340133	0.544357
chr2L	1010001	3	High	2	Normal	2	Normal	2	Normal	4	Normal	2	Normal	2	Normal	4	Normal	6	High	4	High	6	High	6	High	2	Normal	5	High	2	Normal	5	High	5	High	3	Low	4	Normal	4	Normal	2	Normal	7	1	0.000546	0.0112802	0.340133	0.544357
chr2L	1011001	3	High	2	Normal	2	Normal	2	Normal	4	Normal	2	Normal	2	Normal	4	Normal	6	High	4	High	6	High	6	High	2	Normal	5	High	2	Normal	5	High	5	High	3	Low	4	Normal	4	Normal	2	Normal	7	1	0.000546	0.0112802	0.340133	0.544357
chr2L	1012001	3	High	2	Normal	2	Normal	2	Normal	4	Normal	2	Normal	2	Normal	4	Normal	6	High	4	High	6	High	6	High	2	Normal	5	High	2	Normal	5	High	5	High	3	Low	4	Normal	4	Normal	2	Normal	7	1	0.000546	0.0112802	0.340133	0.544357
chr2L	1013001	3	High	2	Normal	2	Normal	2	Normal	4	Normal	2	Normal	2	Normal	4	Normal	6	High	4	High	6	High	6	High	2	Normal	5	High	2	Normal	5	High	5	High	3	Low	4	Normal	4	Normal	2	Normal	7	1	0.000546	0.0112802	0.340133	0.544357
chr2L	1014001	2	Normal	2	Normal	2	Normal	2	Normal	4	Normal	2	Normal	2	Normal	4	Normal	6	High	4	High	6	High	6	High	2	Normal	5	High	2	Normal	5	High	5	High	3	Low	4	Normal	4	Normal	2	Normal	6	1	0.003708	0.0479313	0.340133	0.544357
chr2L	1015001	2	Normal	2	Normal	2	Normal	2	Normal	4	Normal	2	Normal	2	Normal	4	Normal	6	High	4	High	6	High	6	High	2	Normal	5	High	2	Normal	5	High	5	High	3	Low	4	Normal	4	Normal	2	Normal	6	1	0.003708	0.0479313	0.340133	0.544357
chr2L	1016001	2	Normal	2	Normal	2	Normal	2	Normal	4	Normal	2	Normal	2	Normal	4	Normal	6	High	4	High	6	High	6	High	2	Normal	5	High	2	Normal	5	High	5	High	3	Low	4	Normal	4	Normal	2	Normal	6	1	0.003708	0.0479313	0.340133	0.544357
chr2L	1017001	2	Normal	2	Normal	2	Normal	2	Normal	4	Normal	2	Normal	2	Normal	4	Normal	6	High	4	High	6	High	6	High	2	Normal	5	High	2	Normal	5	High	5	High	3	Low	4	Normal	4	Normal	2	Normal	6	1	0.003708	0.0479313	0.340133	0.544357
chr2L	1018001	2	Normal	2	Normal	2	Normal	2	Normal	4	Normal	2	Normal	2	Normal	4	Normal	6	High	4	High	6	High	6	High	2	Normal	5	High	2	Normal	5	High	5	High	3	Low	4	Normal	4	Normal	2	Normal	6	1	0.003708	0.0479313	0.340133	0.544357
chr2L	1019001	2	Normal	2	Normal	2	Normal	2	Normal	4	Normal	2	Normal	2	Normal	4	Normal	6	High	4	High	6	High	6	High	2	Normal	5	High	2	Normal	5	High	5	High	3	Low	4	Normal	4	Normal	2	Normal	6	1	0.003708	0.0479313	0.340133	0.544357
chr2L	1020001	2	Normal	2	Normal	2	Normal	2	Normal	4	Normal	2	Normal	2	Normal	4	Normal	6	High	4	High	6	High	6	High	2	Normal	5	High	2	Normal	5	High	5	High	3	Low	4	Normal	4	Normal	2	Normal	6	1	0.003708	0.0479313	0.340133	0.544357
chr2L	1021001	2	Normal	2	Normal	2	Normal	2	Normal	4	Normal	2	Normal	2	Normal	4	Normal	6	High	4	High	6	High	6	High	2	Normal	5	High	2	Normal	5	High	5	High	3	Low	4	Normal	4	Normal	2	Normal	6	1	0.003708	0.0479313	0.340133	0.544357
chr2L	1022001	2	Normal	2	Normal	2	Normal	2	Normal	4	Normal	2	Normal	2	Normal	4	Normal	6	High	4	High	6	High	6	High	2	Normal	5	High	2	Normal	5	High	5	High	3	Low	4	Normal	4	Normal	2	Normal	6	1	0.003708	0.0479313	0.340133	0.544357
chr2L	1023001	2	Normal	2	Normal	2	Normal	2	Normal	4	Normal	2	Normal	2	Normal	4	Normal	6	High	4	High	6	High	6	High	2	Normal	5	High	2	Normal	5	High	5	High	3	Low	4	Normal	4	Normal	2	Normal	6	1	0.003708	0.0479313	0.340133	0.544357
chr2L	1024001	2	Normal	2	Normal	2	Normal	2	Normal	4	Normal	2	Normal	2	Normal	4	Normal	6	High	4	High	6	High	6	High	2	Normal	5	High	2	Normal	5	High	5	High	3	Low	4	Normal	4	Normal	2	Normal	6	1	0.003708	0.0479313	0.340133	0.544357
chr2L	1025001	2	Normal	2	Normal	2	Normal	2	Normal	4	Normal	2	Normal	2	Normal	4	Normal	6	High	4	High	6	High	6	High	2	Normal	5	High	2	Normal	5	High	5	High	3	Low	4	Normal	4	Normal	2	Normal	6	1	0.003708	0.0479313	0.340133	0.544357
chr2L	1026001	2	Normal	2	Normal	2	Normal	2	Normal	4	Normal	2	Normal	2	Normal	4	Normal	6	High	4	High	6	High	6	High	2	Normal	5	High	2	Normal	5	High	5	High	3	Low	4	Normal	4	Normal	2	Normal	6	1	0.003708	0.0479313	0.340133	0.544357
chr2L	1027001	2	Normal	2	Normal	2	Normal	2	Normal	4	Normal	2	Normal	2	Normal	4	Normal	6	High	4	High	6	High	6	High	2	Normal	5	High	2	Normal	5	High	5	High	3	Low	4	Normal	4	Normal	2	Normal	6	1	0.003708	0.0479313	0.340133	0.544357
chr2L	1028001	2	Normal	2	Normal	2	Normal	2	Normal	4	Normal	2	Normal	2	Normal	4	Normal	6	High	4	High	6	High	6	High	2	Normal	5	High	2	Normal	5	High	5	High	3	Low	4	Normal	4	Normal	2	Normal	6	1	0.003708	0.0479313	0.340133	0.544357
chr2L	1029001	2	Normal	2	Normal	2	Normal	2	Normal	4	Normal	2	Normal	2	Normal	4	Normal	6	High	4	High	6	High	6	High	2	Normal	5	High	2	Normal	5	High	5	High	3	Low	4	Normal	4	Normal	2	Normal	6	1	0.003708	0.0479313	0.340133	0.544357
chr2L	1030001	2	Normal	2	Normal	2	Normal	2	Normal	4	Normal	2	Normal	2	Normal	4	Normal	6	High	4	High	6	High	6	High	2	Normal	5	High	2	Normal	5	High	5	High	3	Low	4	Normal	4	Normal	2	Normal	6	1	0.003708	0.0479313	0.340133	0.544357
chr2L	1031001	2	Normal	2	Normal	2	Normal	2	Normal	4	Normal	2	Normal	2	Normal	4	Normal	6	High	4	High	6	High	6	High	2	Normal	5	High	2	Normal	5	High	5	High	3	Low	4	Normal	4	Normal	2	Normal	6	1	0.003708	0.0479313	0.340133	0.544357
chr2L	1032001	2	Normal	2	Normal	2	Normal	2	Normal	4	Normal	2	Normal	2	Normal	4	Normal	6	High	4	High	6	High	6	High	2	Normal	5	High	2	Normal	5	High	5	High	3	Low	4	Normal	4	Normal	2	Normal	6	1	0.003708	0.0479313	0.340133	0.544357
chr2L	1033001	2	Normal	2	Normal	2	Normal	2	Normal	4	Normal	2	Normal	2	Normal	4	Normal	6	High	4	High	6	High	6	High	2	Normal	5	High	2	Normal	5	High	5	High	3	Low	4	Normal	4	Normal	2	Normal	6	1	0.003708	0.0479313	0.340133	0.544357
chr2L	1034001	2	Normal	2	Normal	2	Normal	2	Normal	4	Normal	2	Normal	2	Normal	4	Normal	6	High	4	High	6	High	6	High	2	Normal	5	High	2	Normal	5	High	5	High	3	Low	4	Normal	4	Normal	2	Normal	6	1	0.003708	0.0479313	0.340133	0.544357
chr2L	1035001	2	Normal	2	Normal	2	Normal	2	Normal	4	Normal	2	Normal	2	Normal	4	Normal	6	High	4	High	6	High	6	High	2	Normal	5	High	2	Normal	5	High	5	High	3	Low	4	Normal	4	Normal	2	Normal	6	1	0.003708	0.0479313	0.340133	0.544357
chr2L	1036001	2	Normal	2	Normal	2	Normal	2	Normal	4	Normal	2	Normal	2	Normal	4	Normal	6	High	4	High	6	High	6	High	2	Normal	5	High	2	Normal	5	High	5	High	3	Low	4	Normal	4	Normal	2	Normal	6	1	0.003708	0.0479313	0.340133	0.544357
chr2L	1037001	2	Normal	2	Normal	2	Normal	2	Normal	4	Normal	2	Normal	2	Normal	4	Normal	6	High	4	High	6	High	6	High	2	Normal	5	High	2	Normal	5	High	5	High	3	Low	4	Normal	4	Normal	2	Normal	6	1	0.003708	0.0479313	0.340133	0.544357
chr2L	1038001	2	Normal	2	Normal	2	Normal	2	Normal	4	Normal	2	Normal	2	Normal	4	Normal	6	High	4	High	6	High	6	High	2	Normal	5	High	2	Normal	5	High	5	High	3	Low	4	Normal	4	Normal	2	Normal	6	1	0.003708	0.0479313	0.340133	0.544357
chr2L	1039001	2	Normal	2	Normal	2	Normal	2	Normal	4	Normal	2	Normal	2	Normal	4	Normal	6	High	4	High	6	High	6	High	2	Normal	5	High	2	Normal	5	High	5	High	3	Low	4	Normal	4	Normal	2	Normal	6	1	0.003708	0.0479313	0.340133	0.544357
chr2L	1040001	2	Normal	2	Normal	2	Normal	2	Normal	4	Normal	2	Normal	2	Normal	4	Normal	6	High	4	High	6	High	6	High	2	Normal	5	High	2	Normal	5	High	5	High	3	Low	4	Normal	4	Normal	2	Normal	6	1	0.003708	0.0479313	0.340133	0.544357
chr2L	1041001	2	Normal	2	Normal	2	Normal	2	Normal	4	Normal	2	Normal	2	Normal	4	Normal	6	High	4	High	6	High	6	High	2	Normal	5	High	2	Normal	5	High	5	High	3	Low	4	Normal	4	Normal	2	Normal	6	1	0.003708	0.0479313	0.340133	0.544357
chr2L	1042001	2	Normal	2	Normal	2	Normal	2	Normal	4	Normal	2	Normal	2	Normal	4	Normal	6	High	4	High	6	High	6	High	2	Normal	5	High	2	Normal	5	High	5	High	3	Low	4	Normal	4	Normal	2	Normal	6	1	0.003708	0.0479313	0.340133	0.544357
chr2L	1043001	2	Normal	2	Normal	2	Normal	2	Normal	4	Normal	2	Normal	2	Normal	4	Normal	6	High	4	High	6	High	6	High	2	Normal	5	High	2	Normal	5	High	5	High	3	Low	4	Normal	4	Normal	2	Normal	6	1	0.003708	0.0479313	0.340133	0.544357
chr2L	1044001	2	Normal	2	Normal	2	Normal	2	Normal	4	Normal	2	Normal	2	Normal	4	Normal	6	High	4	High	6	High	6	High	2	Normal	5	High	2	Normal	5	High	5	High	3	Low	4	Normal	4	Normal	2	Normal	6	1	0.003708	0.0479313	0.340133	0.544357
chr2L	1045001	2	Normal	2	Normal	2	Normal	2	Normal	4	Normal	2	Normal	2	Normal	4	Normal	6	High	4	High	6	High	6	High	2	Normal	5	High	2	Normal	5	High	5	High	3	Low	4	Normal	4	Normal	2	Normal	6	1	0.003708	0.0479313	0.340133	0.544357
chr2L	1046001	2	Normal	2	Normal	2	Normal	2	Normal	4	Normal	2	Normal	2	Normal	4	Normal	6	High	4	High	6	High	6	High	2	Normal	5	High	2	Normal	5	High	5	High	3	Low	4	Normal	4	Normal	2	Normal	6	1	0.003708	0.0479313	0.340133	0.544357
chr2L	1047001	2	Normal	2	Normal	2	Normal	2	Normal	4	Normal	2	Normal	2	Normal	4	Normal	6	High	4	High	6	High	6	High	2	Normal	5	High	2	Normal	5	High	5	High	3	Low	4	Normal	4	Normal	2	Normal	6	1	0.003708	0.0479313	0.340133	0.544357
chr2L	1048001	2	Normal	2	Normal	2	Normal	2	Normal	4	Normal	2	Normal	2	Normal	4	Normal	6	High	4	High	6	High	6	High	2	Normal	5	High	2	Normal	5	High	5	High	3	Low	4	Normal	4	Normal	2	Normal	6	1	0.003708	0.0479313	0.340133	0.544357
chr2L	1049001	2	Normal	2	Normal	2	Normal	2	Normal	4	Normal	2	Normal	2	Normal	4	Normal	6	High	4	High	6	High	6	High	2	Normal	5	High	2	Normal	5	High	5	High	3	Low	4	Normal	4	Normal	2	Normal	6	1	0.003708	0.0479313	0.340133	0.544357
chr2L	1050001	2	Normal	2	Normal	2	Normal	2	Normal	4	Normal	2	Normal	2	Normal	4	Normal	6	High	4	High	6	High	7	High	2	Normal	5	High	2	Normal	5	High	5	High	3	Low	4	Normal	4	Normal	2	Normal	6	1	0.003708	0.0479313	0.340133	0.544357
chr2L	1051001	2	Normal	2	Normal	2	Normal	2	Normal	4	Normal	2	Normal	2	Normal	4	Normal	6	High	4	High	6	High	7	High	2	Normal	5	High	2	Normal	5	High	5	High	3	Low	4	Normal	4	Normal	2	Normal	6	1	0.003708	0.0479313	0.340133	0.544357
chr2L	1052001	2	Normal	2	Normal	2	Normal	2	Normal	4	Normal	2	Normal	2	Normal	4	Normal	6	High	4	High	6	High	7	High	2	Normal	5	High	2	Normal	5	High	5	High	3	Low	4	Normal	4	Normal	2	Normal	6	1	0.003708	0.0479313	0.340133	0.544357
chr2L	1053001	2	Normal	2	Normal	2	Normal	2	Normal	4	Normal	2	Normal	2	Normal	4	Normal	6	High	4	High	6	High	7	High	2	Normal	5	High	2	Normal	5	High	5	High	3	Low	4	Normal	4	Normal	2	Normal	6	1	0.003708	0.0479313	0.340133	0.544357
chr2L	1054001	2	Normal	2	Normal	2	Normal	2	Normal	4	Normal	2	Normal	2	Normal	4	Normal	6	High	4	High	6	High	7	High	2	Normal	5	High	2	Normal	5	High	5	High	3	Low	4	Normal	4	Normal	2	Normal	6	1	0.003708	0.0479313	0.340133	0.544357
chr2L	1055001	2	Normal	2	Normal	2	Normal	2	Normal	4	Normal	2	Normal	2	Normal	4	Normal	6	High	4	High	6	High	7	High	2	Normal	5	High	2	Normal	5	High	5	High	3	Low	4	Normal	4	Normal	2	Normal	6	1	0.003708	0.0479313	0.340133	0.544357
chr2L	1056001	2	Normal	2	Normal	2	Normal	2	Normal	4	Normal	2	Normal	2	Normal	4	Normal	6	High	4	High	6	High	7	High	2	Normal	5	High	2	Normal	5	High	5	High	3	Low	4	Normal	4	Normal	2	Normal	6	1	0.003708	0.0479313	0.340133	0.544357
chr2L	1057001	2	Normal	2	Normal	2	Normal	2	Normal	4	Normal	2	Normal	2	Normal	4	Normal	6	High	4	High	6	High	7	High	2	Normal	5	High	2	Normal	5	High	5	High	3	Low	4	Normal	4	Normal	2	Normal	6	1	0.003708	0.0479313	0.340133	0.544357
chr2L	1058001	2	Normal	2	Normal	2	Normal	2	Normal	4	Normal	2	Normal	2	Normal	4	Normal	6	High	4	High	6	High	7	High	2	Normal	5	High	2	Normal	5	High	5	High	3	Low	4	Normal	4	Normal	2	Normal	6	1	0.003708	0.0479313	0.340133	0.544357
chr2L	1059001	2	Normal	2	Normal	2	Normal	2	Normal	4	Normal	2	Normal	2	Normal	4	Normal	6	High	4	High	6	High	7	High	2	Normal	5	High	2	Normal	5	High	5	High	3	Low	4	Normal	4	Normal	2	Normal	6	1	0.003708	0.0479313	0.340133	0.544357
chr2L	1060001	2	Normal	2	Normal	2	Normal	2	Normal	4	Normal	2	Normal	2	Normal	4	Normal	6	High	4	High	6	High	7	High	2	Normal	5	High	2	Normal	5	High	5	High	3	Low	4	Normal	4	Normal	2	Normal	6	1	0.003708	0.0479313	0.340133	0.544357
chr2L	1061001	2	Normal	2	Normal	2	Normal	2	Normal	4	Normal	2	Normal	2	Normal	4	Normal	6	High	4	High	6	High	7	High	2	Normal	5	High	2	Normal	5	High	5	High	3	Low	4	Normal	4	Normal	2	Normal	6	1	0.003708	0.0479313	0.340133	0.544357
chr2L	1062001	2	Normal	2	Normal	2	Normal	2	Normal	4	Normal	2	Normal	2	Normal	4	Normal	6	High	4	High	6	High	7	High	2	Normal	5	High	2	Normal	5	High	5	High	3	Low	4	Normal	4	Normal	2	Normal	6	1	0.003708	0.0479313	0.340133	0.544357
chr2L	1063001	2	Normal	2	Normal	2	Normal	2	Normal	4	Normal	2	Normal	2	Normal	4	Normal	6	High	4	High	6	High	7	High	2	Normal	5	High	2	Normal	5	High	5	High	3	Low	4	Normal	4	Normal	2	Normal	6	1	0.003708	0.0479313	0.340133	0.544357
chr2L	1064001	2	Normal	2	Normal	2	Normal	2	Normal	4	Normal	2	Normal	2	Normal	4	Normal	6	High	4	High	6	High	7	High	2	Normal	5	High	2	Normal	5	High	5	High	3	Low	4	Normal	4	Normal	2	Normal	6	1	0.003708	0.0479313	0.340133	0.544357
chr2L	1065001	2	Normal	2	Normal	2	Normal	2	Normal	4	Normal	2	Normal	2	Normal	4	Normal	6	High	4	High	6	High	7	High	2	Normal	5	High	2	Normal	5	High	5	High	3	Low	4	Normal	4	Normal	2	Normal	6	1	0.003708	0.0479313	0.340133	0.544357
chr2L	1066001	2	Normal	2	Normal	2	Normal	2	Normal	4	Normal	2	Normal	2	Normal	4	Normal	6	High	4	High	6	High	7	High	2	Normal	5	High	2	Normal	5	High	5	High	3	Low	4	Normal	4	Normal	2	Normal	6	1	0.003708	0.0479313	0.340133	0.544357
chr2L	1067001	2	Normal	2	Normal	2	Normal	2	Normal	4	Normal	2	Normal	2	Normal	4	Normal	6	High	4	High	6	High	7	High	2	Normal	5	High	2	Normal	5	High	5	High	3	Low	4	Normal	4	Normal	2	Normal	6	1	0.003708	0.0479313	0.340133	0.544357
chr2L	1068001	2	Normal	2	Normal	2	Normal	2	Normal	4	Normal	2	Normal	2	Normal	4	Normal	6	High	4	High	6	High	7	High	2	Normal	5	High	2	Normal	5	High	5	High	3	Low	4	Normal	4	Normal	2	Normal	6	1	0.003708	0.0479313	0.340133	0.544357
chr2L	1069001	2	Normal	2	Normal	2	Normal	2	Normal	4	Normal	2	Normal	2	Normal	4	Normal	6	High	4	High	6	High	7	High	2	Normal	5	High	2	Normal	5	High	5	High	3	Low	4	Normal	4	Normal	2	Normal	6	1	0.003708	0.0479313	0.340133	0.544357
chr2L	1070001	2	Normal	2	Normal	2	Normal	2	Normal	4	Normal	2	Normal	2	Normal	4	Normal	6	High	4	High	6	High	7	High	2	Normal	5	High	2	Normal	5	High	5	High	3	Low	4	Normal	4	Normal	2	Normal	6	1	0.003708	0.0479313	0.340133	0.544357
chr2L	1071001	2	Normal	2	Normal	2	Normal	2	Normal	4	Normal	2	Normal	2	Normal	4	Normal	6	High	4	High	6	High	7	High	2	Normal	5	High	2	Normal	5	High	5	High	3	Low	4	Normal	4	Normal	2	Normal	6	1	0.003708	0.0479313	0.340133	0.544357
chr2L	1072001	2	Normal	2	Normal	2	Normal	2	Normal	4	Normal	2	Normal	2	Normal	4	Normal	6	High	4	High	6	High	7	High	2	Normal	5	High	2	Normal	5	High	5	High	3	Low	4	Normal	4	Normal	2	Normal	6	1	0.003708	0.0479313	0.340133	0.544357
chr2L	1073001	2	Normal	2	Normal	2	Normal	2	Normal	4	Normal	2	Normal	2	Normal	4	Normal	6	High	4	High	6	High	7	High	2	Normal	5	High	2	Normal	5	High	5	High	3	Low	4	Normal	4	Normal	2	Normal	6	1	0.003708	0.0479313	0.340133	0.544357
chr2L	1074001	2	Normal	2	Normal	2	Normal	2	Normal	4	Normal	2	Normal	2	Normal	4	Normal	6	High	4	High	6	High	7	High	2	Normal	5	High	2	Normal	5	High	5	High	3	Low	4	Normal	4	Normal	2	Normal	6	1	0.003708	0.0479313	0.340133	0.544357
chr2L	1075001	2	Normal	2	Normal	2	Normal	2	Normal	4	Normal	2	Normal	2	Normal	4	Normal	6	High	4	High	6	High	7	High	2	Normal	5	High	2	Normal	5	High	5	High	3	Low	4	Normal	4	Normal	2	Normal	6	1	0.003708	0.0479313	0.340133	0.544357
chr2L	1076001	2	Normal	2	Normal	2	Normal	2	Normal	4	Normal	2	Normal	2	Normal	4	Normal	6	High	4	High	6	High	7	High	2	Normal	5	High	2	Normal	5	High	5	High	3	Low	4	Normal	4	Normal	2	Normal	6	1	0.003708	0.0479313	0.340133	0.544357
chr2L	1077001	2	Normal	2	Normal	2	Normal	2	Normal	4	Normal	2	Normal	2	Normal	4	Normal	6	High	4	High	6	High	7	High	2	Normal	5	High	2	Normal	5	High	5	High	3	Low	4	Normal	4	Normal	2	Normal	6	1	0.003708	0.0479313	0.340133	0.544357
chr2L	1078001	2	Normal	2	Normal	2	Normal	2	Normal	4	Normal	2	Normal	2	Normal	4	Normal	6	High	4	High	6	High	7	High	2	Normal	5	High	2	Normal	5	High	5	High	3	Low	4	Normal	4	Normal	2	Normal	6	1	0.003708	0.0479313	0.340133	0.544357
chr2L	1079001	2	Normal	2	Normal	2	Normal	2	Normal	4	Normal	2	Normal	2	Normal	4	Normal	6	High	4	High	6	High	7	High	2	Normal	5	High	2	Normal	5	High	5	High	3	Low	4	Normal	4	Normal	2	Normal	6	1	0.003708	0.0479313	0.340133	0.544357
chr2L	1080001	2	Normal	2	Normal	2	Normal	2	Normal	4	Normal	2	Normal	2	Normal	4	Normal	6	High	4	High	6	High	7	High	2	Normal	5	High	2	Normal	5	High	5	High	3	Low	4	Normal	4	Normal	2	Normal	6	1	0.003708	0.0479313	0.340133	0.544357
chr2L	1081001	2	Normal	2	Normal	2	Normal	2	Normal	4	Normal	2	Normal	2	Normal	4	Normal	6	High	4	High	6	High	7	High	2	Normal	5	High	2	Normal	5	High	5	High	3	Low	4	Normal	4	Normal	2	Normal	6	1	0.003708	0.0479313	0.340133	0.544357
chr2L	1082001	2	Normal	2	Normal	2	Normal	2	Normal	4	Normal	2	Normal	2	Normal	4	Normal	6	High	4	High	6	High	7	High	2	Normal	5	High	2	Normal	5	High	5	High	3	Low	4	Normal	4	Normal	2	Normal	6	1	0.003708	0.0479313	0.340133	0.544357
chr2L	1083001	2	Normal	2	Normal	2	Normal	2	Normal	4	Normal	2	Normal	2	Normal	4	Normal	6	High	4	High	6	High	7	High	2	Normal	5	High	2	Normal	5	High	5	High	3	Low	4	Normal	4	Normal	2	Normal	6	1	0.003708	0.0479313	0.340133	0.544357
chr2L	1084001	2	Normal	2	Normal	2	Normal	2	Normal	4	Normal	2	Normal	2	Normal	4	Normal	6	High	4	High	6	High	7	High	2	Normal	5	High	2	Normal	5	High	5	High	3	Low	4	Normal	4	Normal	2	Normal	6	1	0.003708	0.0479313	0.340133	0.544357
chr2L	1085001	2	Normal	2	Normal	2	Normal	2	Normal	4	Normal	2	Normal	2	Normal	4	Normal	6	High	4	High	6	High	7	High	2	Normal	5	High	2	Normal	5	High	5	High	3	Low	4	Normal	4	Normal	2	Normal	6	1	0.003708	0.0479313	0.340133	0.544357
chr2L	1086001	2	Normal	2	Normal	2	Normal	2	Normal	4	Normal	2	Normal	2	Normal	4	Normal	6	High	4	High	6	High	7	High	2	Normal	5	High	2	Normal	5	High	5	High	3	Low	4	Normal	4	Normal	2	Normal	6	1	0.003708	0.0479313	0.340133	0.544357
chr2L	1087001	2	Normal	2	Normal	2	Normal	2	Normal	4	Normal	2	Normal	2	Normal	4	Normal	6	High	4	High	6	High	7	High	2	Normal	5	High	2	Normal	5	High	5	High	3	Low	4	Normal	4	Normal	2	Normal	6	1	0.003708	0.0479313	0.340133	0.544357
chr2L	1088001	2	Normal	2	Normal	2	Normal	2	Normal	4	Normal	2	Normal	2	Normal	4	Normal	6	High	4	High	6	High	7	High	2	Normal	5	High	2	Normal	5	High	5	High	3	Low	4	Normal	4	Normal	2	Normal	6	1	0.003708	0.0479313	0.340133	0.544357
chr2L	1089001	2	Normal	2	Normal	2	Normal	2	Normal	4	Normal	2	Normal	2	Normal	4	Normal	6	High	4	High	6	High	7	High	2	Normal	5	High	2	Normal	5	High	5	High	3	Low	4	Normal	4	Normal	2	Normal	6	1	0.003708	0.0479313	0.340133	0.544357
chr2L	1090001	2	Normal	2	Normal	2	Normal	2	Normal	4	Normal	2	Normal	2	Normal	4	Normal	6	High	4	High	6	High	7	High	2	Normal	5	High	2	Normal	5	High	5	High	3	Low	4	Normal	4	Normal	2	Normal	6	1	0.003708	0.0479313	0.340133	0.544357
chr2L	1091001	2	Normal	2	Normal	2	Normal	2	Normal	4	Normal	2	Normal	2	Normal	4	Normal	6	High	4	High	6	High	7	High	2	Normal	5	High	2	Normal	5	High	5	High	3	Low	4	Normal	4	Normal	2	Normal	6	1	0.003708	0.0479313	0.340133	0.544357
chr2L	1092001	2	Normal	2	Normal	2	Normal	2	Normal	4	Normal	2	Normal	2	Normal	4	Normal	6	High	4	High	6	High	7	High	2	Normal	5	High	2	Normal	5	High	5	High	3	Low	4	Normal	4	Normal	2	Normal	6	1	0.003708	0.0479313	0.340133	0.544357
chr2L	1093001	2	Normal	2	Normal	2	Normal	2	Normal	4	Normal	2	Normal	2	Normal	4	Normal	6	High	4	High	6	High	7	High	2	Normal	5	High	2	Normal	5	High	5	High	3	Low	4	Normal	4	Normal	2	Normal	6	1	0.003708	0.0479313	0.340133	0.544357
chr2L	1094001	2	Normal	2	Normal	2	Normal	2	Normal	4	Normal	2	Normal	2	Normal	4	Normal	6	High	4	High	6	High	7	High	2	Normal	5	High	2	Normal	5	High	5	High	3	Low	4	Normal	4	Normal	2	Normal	6	1	0.003708	0.0479313	0.340133	0.544357
chr2L	1095001	2	Normal	2	Normal	2	Normal	2	Normal	4	Normal	2	Normal	2	Normal	4	Normal	6	High	4	High	6	High	7	High	2	Normal	5	High	2	Normal	5	High	5	High	3	Low	4	Normal	4	Normal	2	Normal	6	1	0.003708	0.0479313	0.340133	0.544357
chr2L	1096001	2	Normal	2	Normal	2	Normal	2	Normal	4	Normal	2	Normal	2	Normal	4	Normal	6	High	4	High	6	High	7	High	2	Normal	5	High	2	Normal	5	High	5	High	3	Low	4	Normal	4	Normal	2	Normal	6	1	0.003708	0.0479313	0.340133	0.544357
chr2L	1097001	2	Normal	2	Normal	2	Normal	2	Normal	4	Normal	2	Normal	2	Normal	4	Normal	6	High	4	High	6	High	7	High	2	Normal	5	High	2	Normal	5	High	5	High	3	Low	4	Normal	4	Normal	2	Normal	6	1	0.003708	0.0479313	0.340133	0.544357
chr2L	1098001	2	Normal	2	Normal	2	Normal	2	Normal	4	Normal	2	Normal	2	Normal	4	Normal	6	High	4	High	6	High	7	High	2	Normal	5	High	2	Normal	5	High	5	High	3	Low	4	Normal	4	Normal	2	Normal	6	1	0.003708	0.0479313	0.340133	0.544357
chr2L	1099001	2	Normal	2	Normal	2	Normal	2	Normal	4	Normal	2	Normal	2	Normal	4	Normal	6	High	4	High	6	High	7	High	2	Normal	5	High	2	Normal	5	High	5	High	3	Low	4	Normal	4	Normal	2	Normal	6	1	0.003708	0.0479313	0.340133	0.544357
chr2L	1100001	2	Normal	2	Normal	2	Normal	2	Normal	4	Normal	2	Normal	2	Normal	4	Normal	6	High	4	High	6	High	7	High	2	Normal	5	High	2	Normal	5	High	5	High	3	Low	4	Normal	4	Normal	2	Normal	6	1	0.003708	0.0479313	0.340133	0.544357
chr2L	1101001	2	Normal	2	Normal	2	Normal	2	Normal	4	Normal	2	Normal	2	Normal	4	Normal	6	High	4	High	6	High	7	High	2	Normal	5	High	2	Normal	5	High	5	High	3	Low	4	Normal	4	Normal	2	Normal	6	1	0.003708	0.0479313	0.340133	0.544357
chr2L	1102001	2	Normal	2	Normal	2	Normal	2	Normal	4	Normal	2	Normal	2	Normal	4	Normal	6	High	4	High	6	High	7	High	2	Normal	5	High	2	Normal	5	High	5	High	3	Low	4	Normal	4	Normal	2	Normal	6	1	0.003708	0.0479313	0.340133	0.544357
chr2L	1103001	4	High	2	Normal	2	Normal	2	Normal	4	Normal	2	Normal	2	Normal	4	Normal	6	High	4	High	6	High	7	High	2	Normal	5	High	2	Normal	5	High	5	High	3	Low	4	Normal	4	Normal	2	Normal	7	1	0.000546	0.0112802	0.340133	0.544357
chr2L	1104001	4	High	2	Normal	2	Normal	2	Normal	4	Normal	2	Normal	2	Normal	4	Normal	6	High	4	High	6	High	7	High	2	Normal	5	High	2	Normal	5	High	5	High	3	Low	4	Normal	4	Normal	2	Normal	7	1	0.000546	0.0112802	0.340133	0.544357
chr2L	1105001	4	High	2	Normal	2	Normal	2	Normal	4	Normal	2	Normal	2	Normal	4	Normal	6	High	4	High	6	High	7	High	2	Normal	5	High	2	Normal	5	High	5	High	3	Low	4	Normal	4	Normal	2	Normal	7	1	0.000546	0.0112802	0.340133	0.544357
chr2L	1106001	2	Normal	2	Normal	2	Normal	2	Normal	4	Normal	2	Normal	2	Normal	4	Normal	6	High	4	High	6	High	7	High	2	Normal	5	High	2	Normal	5	High	5	High	3	Low	4	Normal	4	Normal	2	Normal	6	1	0.003708	0.0479313	0.340133	0.544357
chr2L	1107001	2	Normal	2	Normal	2	Normal	2	Normal	4	Normal	2	Normal	2	Normal	4	Normal	6	High	4	High	6	High	7	High	2	Normal	5	High	2	Normal	5	High	5	High	3	Low	4	Normal	4	Normal	2	Normal	6	1	0.003708	0.0479313	0.340133	0.544357
chr2L	1108001	2	Normal	2	Normal	2	Normal	2	Normal	4	Normal	2	Normal	2	Normal	4	Normal	6	High	4	High	6	High	7	High	2	Normal	5	High	2	Normal	5	High	5	High	3	Low	4	Normal	4	Normal	2	Normal	6	1	0.003708	0.0479313	0.340133	0.544357
chr2L	1109001	2	Normal	2	Normal	2	Normal	2	Normal	4	Normal	2	Normal	2	Normal	4	Normal	6	High	4	High	6	High	7	High	2	Normal	5	High	2	Normal	5	High	5	High	3	Low	4	Normal	4	Normal	2	Normal	6	1	0.003708	0.0479313	0.340133	0.544357
chr2L	1110001	2	Normal	2	Normal	2	Normal	2	Normal	4	Normal	2	Normal	2	Normal	4	Normal	6	High	4	High	6	High	7	High	2	Normal	5	High	2	Normal	5	High	5	High	3	Low	4	Normal	4	Normal	2	Normal	6	1	0.003708	0.0479313	0.340133	0.544357
chr2L	1111001	2	Normal	2	Normal	2	Normal	2	Normal	4	Normal	2	Normal	2	Normal	4	Normal	6	High	4	High	6	High	7	High	2	Normal	5	High	2	Normal	5	High	5	High	3	Low	4	Normal	4	Normal	2	Normal	6	1	0.003708	0.0479313	0.340133	0.544357
chr2L	1112001	2	Normal	2	Normal	2	Normal	2	Normal	4	Normal	2	Normal	2	Normal	4	Normal	6	High	4	High	6	High	7	High	2	Normal	5	High	2	Normal	5	High	5	High	3	Low	4	Normal	4	Normal	2	Normal	6	1	0.003708	0.0479313	0.340133	0.544357
chr2L	1113001	2	Normal	2	Normal	2	Normal	2	Normal	4	Normal	2	Normal	2	Normal	4	Normal	6	High	4	High	6	High	7	High	2	Normal	5	High	2	Normal	5	High	5	High	3	Low	4	Normal	4	Normal	2	Normal	6	1	0.003708	0.0479313	0.340133	0.544357
chr2L	1114001	2	Normal	2	Normal	2	Normal	2	Normal	4	Normal	2	Normal	2	Normal	4	Normal	6	High	4	High	6	High	7	High	2	Normal	7	High	2	Normal	5	High	5	High	3	Low	4	Normal	4	Normal	2	Normal	6	1	0.003708	0.0479313	0.340133	0.544357
chr2L	1115001	2	Normal	2	Normal	2	Normal	2	Normal	4	Normal	2	Normal	2	Normal	4	Normal	6	High	4	High	6	High	7	High	2	Normal	7	High	2	Normal	5	High	5	High	3	Low	4	Normal	4	Normal	2	Normal	6	1	0.003708	0.0479313	0.340133	0.544357
chr2L	1116001	2	Normal	2	Normal	2	Normal	2	Normal	4	Normal	2	Normal	2	Normal	4	Normal	6	High	4	High	6	High	7	High	2	Normal	7	High	2	Normal	5	High	5	High	3	Low	4	Normal	4	Normal	2	Normal	6	1	0.003708	0.0479313	0.340133	0.544357
chr2L	1117001	2	Normal	2	Normal	2	Normal	2	Normal	4	Normal	2	Normal	2	Normal	4	Normal	6	High	4	High	6	High	7	High	2	Normal	7	High	2	Normal	5	High	5	High	3	Low	4	Normal	4	Normal	2	Normal	6	1	0.003708	0.0479313	0.340133	0.544357
chr2L	1118001	2	Normal	2	Normal	2	Normal	2	Normal	4	Normal	2	Normal	2	Normal	4	Normal	6	High	4	High	6	High	7	High	2	Normal	7	High	2	Normal	5	High	5	High	3	Low	4	Normal	4	Normal	2	Normal	6	1	0.003708	0.0479313	0.340133	0.544357
chr2L	1119001	2	Normal	2	Normal	2	Normal	2	Normal	4	Normal	2	Normal	2	Normal	4	Normal	6	High	4	High	6	High	7	High	2	Normal	7	High	2	Normal	5	High	5	High	3	Low	4	Normal	4	Normal	2	Normal	6	1	0.003708	0.0479313	0.340133	0.544357
chr2L	1120001	2	Normal	2	Normal	2	Normal	2	Normal	4	Normal	2	Normal	2	Normal	4	Normal	6	High	4	High	6	High	7	High	2	Normal	7	High	2	Normal	5	High	5	High	3	Low	4	Normal	4	Normal	2	Normal	6	1	0.003708	0.0479313	0.340133	0.544357
chr2L	1121001	2	Normal	2	Normal	2	Normal	2	Normal	4	Normal	2	Normal	2	Normal	4	Normal	6	High	4	High	6	High	7	High	2	Normal	7	High	2	Normal	5	High	5	High	3	Low	4	Normal	4	Normal	2	Normal	6	1	0.003708	0.0479313	0.340133	0.544357
chr2L	1122001	2	Normal	2	Normal	2	Normal	2	Normal	4	Normal	2	Normal	2	Normal	4	Normal	6	High	4	High	6	High	7	High	2	Normal	7	High	2	Normal	5	High	5	High	3	Low	4	Normal	4	Normal	2	Normal	6	1	0.003708	0.0479313	0.340133	0.544357
chr2L	1123001	2	Normal	2	Normal	2	Normal	2	Normal	4	Normal	2	Normal	2	Normal	4	Normal	6	High	4	High	6	High	7	High	2	Normal	7	High	2	Normal	5	High	5	High	3	Low	4	Normal	4	Normal	2	Normal	6	1	0.003708	0.0479313	0.340133	0.544357
chr2L	1124001	2	Normal	2	Normal	2	Normal	2	Normal	4	Normal	2	Normal	2	Normal	4	Normal	6	High	4	High	6	High	7	High	2	Normal	7	High	2	Normal	5	High	5	High	3	Low	4	Normal	4	Normal	2	Normal	6	1	0.003708	0.0479313	0.340133	0.544357
chr2L	1125001	2	Normal	2	Normal	2	Normal	2	Normal	4	Normal	2	Normal	2	Normal	4	Normal	6	High	4	High	6	High	7	High	2	Normal	7	High	2	Normal	5	High	5	High	3	Low	4	Normal	4	Normal	2	Normal	6	1	0.003708	0.0479313	0.340133	0.544357
chr2L	1126001	2	Normal	2	Normal	2	Normal	2	Normal	4	Normal	2	Normal	2	Normal	4	Normal	6	High	4	High	6	High	7	High	2	Normal	7	High	2	Normal	5	High	5	High	3	Low	4	Normal	4	Normal	2	Normal	6	1	0.003708	0.0479313	0.340133	0.544357
chr2L	1127001	2	Normal	2	Normal	2	Normal	2	Normal	4	Normal	2	Normal	2	Normal	4	Normal	6	High	4	High	6	High	7	High	2	Normal	7	High	2	Normal	5	High	5	High	3	Low	4	Normal	4	Normal	2	Normal	6	1	0.003708	0.0479313	0.340133	0.544357
chr2L	1128001	2	Normal	2	Normal	2	Normal	2	Normal	4	Normal	2	Normal	2	Normal	4	Normal	6	High	4	High	6	High	7	High	2	Normal	7	High	2	Normal	5	High	5	High	3	Low	4	Normal	4	Normal	2	Normal	6	1	0.003708	0.0479313	0.340133	0.544357
chr2L	1129001	2	Normal	2	Normal	2	Normal	2	Normal	4	Normal	2	Normal	2	Normal	4	Normal	6	High	4	High	6	High	7	High	2	Normal	7	High	2	Normal	5	High	5	High	3	Low	4	Normal	4	Normal	2	Normal	6	1	0.003708	0.0479313	0.340133	0.544357
chr2L	1130001	2	Normal	2	Normal	2	Normal	2	Normal	4	Normal	2	Normal	2	Normal	4	Normal	6	High	4	High	6	High	7	High	2	Normal	7	High	2	Normal	5	High	5	High	3	Low	4	Normal	4	Normal	2	Normal	6	1	0.003708	0.0479313	0.340133	0.544357
chr2L	1131001	2	Normal	2	Normal	2	Normal	2	Normal	4	Normal	2	Normal	2	Normal	4	Normal	6	High	4	High	6	High	7	High	2	Normal	7	High	2	Normal	5	High	5	High	3	Low	4	Normal	4	Normal	2	Normal	6	1	0.003708	0.0479313	0.340133	0.544357
chr2L	1132001	2	Normal	2	Normal	2	Normal	2	Normal	4	Normal	2	Normal	2	Normal	4	Normal	6	High	4	High	6	High	7	High	2	Normal	7	High	2	Normal	5	High	5	High	3	Low	4	Normal	4	Normal	2	Normal	6	1	0.003708	0.0479313	0.340133	0.544357
chr2L	1133001	2	Normal	2	Normal	2	Normal	2	Normal	4	Normal	2	Normal	2	Normal	4	Normal	6	High	4	High	6	High	7	High	2	Normal	7	High	2	Normal	5	High	5	High	3	Low	4	Normal	4	Normal	2	Normal	6	1	0.003708	0.0479313	0.340133	0.544357
chr2L	1134001	2	Normal	2	Normal	2	Normal	2	Normal	4	Normal	2	Normal	2	Normal	4	Normal	6	High	4	High	6	High	7	High	2	Normal	7	High	2	Normal	5	High	5	High	3	Low	4	Normal	4	Normal	2	Normal	6	1	0.003708	0.0479313	0.340133	0.544357
chr2L	1135001	2	Normal	2	Normal	2	Normal	2	Normal	4	Normal	2	Normal	2	Normal	4	Normal	6	High	4	High	6	High	7	High	2	Normal	7	High	2	Normal	5	High	5	High	3	Low	4	Normal	4	Normal	2	Normal	6	1	0.003708	0.0479313	0.340133	0.544357
chr2L	1136001	2	Normal	2	Normal	2	Normal	2	Normal	4	Normal	2	Normal	2	Normal	4	Normal	6	High	4	High	6	High	7	High	2	Normal	7	High	2	Normal	5	High	5	High	3	Low	4	Normal	4	Normal	2	Normal	6	1	0.003708	0.0479313	0.340133	0.544357
chr2L	1137001	2	Normal	2	Normal	2	Normal	2	Normal	4	Normal	2	Normal	2	Normal	4	Normal	6	High	4	High	6	High	7	High	2	Normal	7	High	2	Normal	5	High	5	High	3	Low	4	Normal	4	Normal	2	Normal	6	1	0.003708	0.0479313	0.340133	0.544357
chr2L	1138001	2	Normal	2	Normal	2	Normal	2	Normal	4	Normal	2	Normal	2	Normal	4	Normal	6	High	4	High	6	High	7	High	2	Normal	7	High	2	Normal	5	High	5	High	3	Low	4	Normal	4	Normal	2	Normal	6	1	0.003708	0.0479313	0.340133	0.544357
chr2L	1139001	2	Normal	2	Normal	2	Normal	2	Normal	4	Normal	2	Normal	2	Normal	4	Normal	6	High	4	High	6	High	7	High	2	Normal	7	High	2	Normal	5	High	5	High	3	Low	4	Normal	4	Normal	2	Normal	6	1	0.003708	0.0479313	0.340133	0.544357
chr2L	1140001	2	Normal	2	Normal	2	Normal	2	Normal	4	Normal	2	Normal	2	Normal	4	Normal	6	High	4	High	6	High	7	High	2	Normal	7	High	2	Normal	5	High	5	High	3	Low	4	Normal	4	Normal	2	Normal	6	1	0.003708	0.0479313	0.340133	0.544357
chr2L	1141001	2	Normal	2	Normal	2	Normal	2	Normal	4	Normal	2	Normal	2	Normal	4	Normal	6	High	4	High	6	High	7	High	2	Normal	7	High	2	Normal	5	High	5	High	3	Low	4	Normal	4	Normal	2	Normal	6	1	0.003708	0.0479313	0.340133	0.544357
chr2L	1142001	2	Normal	2	Normal	2	Normal	2	Normal	4	Normal	2	Normal	2	Normal	4	Normal	6	High	4	High	6	High	7	High	2	Normal	7	High	2	Normal	5	High	5	High	3	Low	4	Normal	4	Normal	2	Normal	6	1	0.003708	0.0479313	0.340133	0.544357
chr2L	1143001	2	Normal	2	Normal	2	Normal	2	Normal	4	Normal	2	Normal	2	Normal	4	Normal	6	High	4	High	6	High	7	High	2	Normal	7	High	2	Normal	5	High	5	High	3	Low	4	Normal	4	Normal	2	Normal	6	1	0.003708	0.0479313	0.340133	0.544357
chr2L	1144001	2	Normal	2	Normal	2	Normal	2	Normal	4	Normal	2	Normal	2	Normal	4	Normal	6	High	4	High	6	High	7	High	2	Normal	7	High	2	Normal	5	High	5	High	3	Low	4	Normal	4	Normal	2	Normal	6	1	0.003708	0.0479313	0.340133	0.544357
chr2L	1145001	2	Normal	2	Normal	2	Normal	2	Normal	4	Normal	2	Normal	2	Normal	4	Normal	6	High	4	High	6	High	7	High	2	Normal	7	High	2	Normal	5	High	5	High	3	Low	4	Normal	4	Normal	2	Normal	6	1	0.003708	0.0479313	0.340133	0.544357
chr2L	1146001	2	Normal	2	Normal	2	Normal	2	Normal	4	Normal	2	Normal	2	Normal	4	Normal	6	High	4	High	6	High	7	High	2	Normal	7	High	2	Normal	5	High	5	High	3	Low	4	Normal	4	Normal	2	Normal	6	1	0.003708	0.0479313	0.340133	0.544357
chr2L	1147001	2	Normal	2	Normal	2	Normal	2	Normal	4	Normal	2	Normal	2	Normal	4	Normal	6	High	4	High	6	High	7	High	2	Normal	7	High	2	Normal	5	High	5	High	3	Low	4	Normal	4	Normal	2	Normal	6	1	0.003708	0.0479313	0.340133	0.544357
chr2L	1148001	2	Normal	2	Normal	2	Normal	2	Normal	4	Normal	2	Normal	2	Normal	4	Normal	6	High	4	High	6	High	7	High	2	Normal	7	High	2	Normal	5	High	5	High	3	Low	4	Normal	4	Normal	2	Normal	6	1	0.003708	0.0479313	0.340133	0.544357
chr2L	1149001	2	Normal	2	Normal	2	Normal	2	Normal	4	Normal	2	Normal	2	Normal	4	Normal	6	High	4	High	6	High	7	High	2	Normal	7	High	2	Normal	5	High	5	High	3	Low	4	Normal	4	Normal	2	Normal	6	1	0.003708	0.0479313	0.340133	0.544357
chr2L	1150001	2	Normal	2	Normal	2	Normal	2	Normal	4	Normal	2	Normal	2	Normal	4	Normal	6	High	4	High	6	High	7	High	2	Normal	7	High	2	Normal	5	High	5	High	8	High	4	Normal	4	Normal	2	Normal	7	0	0.000546	0.0112802	0.725586	0.725586
chr2L	1151001	2	Normal	2	Normal	2	Normal	2	Normal	4	Normal	2	Normal	2	Normal	4	Normal	6	High	4	High	6	High	7	High	2	Normal	7	High	2	Normal	5	High	5	High	8	High	4	Normal	4	Normal	2	Normal	7	0	0.000546	0.0112802	0.725586	0.725586
chr2L	1152001	2	Normal	2	Normal	2	Normal	2	Normal	4	Normal	2	Normal	2	Normal	4	Normal	6	High	4	High	6	High	7	High	2	Normal	7	High	2	Normal	5	High	5	High	8	High	4	Normal	4	Normal	2	Normal	7	0	0.000546	0.0112802	0.725586	0.725586
chr2L	1153001	2	Normal	2	Normal	2	Normal	2	Normal	4	Normal	2	Normal	2	Normal	4	Normal	6	High	4	High	6	High	7	High	2	Normal	7	High	2	Normal	5	High	5	High	8	High	4	Normal	4	Normal	2	Normal	7	0	0.000546	0.0112802	0.725586	0.725586
chr2L	1154001	2	Normal	2	Normal	2	Normal	2	Normal	4	Normal	2	Normal	2	Normal	4	Normal	6	High	4	High	6	High	7	High	2	Normal	7	High	2	Normal	5	High	5	High	8	High	4	Normal	4	Normal	2	Normal	7	0	0.000546	0.0112802	0.725586	0.725586
chr2L	1155001	2	Normal	2	Normal	2	Normal	2	Normal	4	Normal	2	Normal	2	Normal	4	Normal	6	High	4	High	6	High	7	High	2	Normal	7	High	2	Normal	5	High	5	High	8	High	4	Normal	4	Normal	2	Normal	7	0	0.000546	0.0112802	0.725586	0.725586
chr2L	1156001	2	Normal	2	Normal	2	Normal	2	Normal	4	Normal	2	Normal	2	Normal	4	Normal	6	High	4	High	6	High	7	High	2	Normal	7	High	2	Normal	5	High	5	High	8	High	4	Normal	4	Normal	2	Normal	7	0	0.000546	0.0112802	0.725586	0.725586
chr2L	1157001	2	Normal	2	Normal	2	Normal	2	Normal	4	Normal	2	Normal	2	Normal	4	Normal	6	High	4	High	6	High	7	High	2	Normal	7	High	2	Normal	5	High	5	High	8	High	4	Normal	4	Normal	4	High	8	0	6.1e-05	0.00181409	0.725586	0.725586
chr2L	1158001	2	Normal	2	Normal	5	High	2	Normal	4	Normal	2	Normal	2	Normal	4	Normal	6	High	4	High	6	High	7	High	6	High	7	High	2	Normal	5	High	5	High	8	High	13	High	12	High	4	High	11	0	0	0	0.725586	0.725586
chr2L	1159001	2	Normal	2	Normal	2	Normal	2	Normal	4	Normal	2	Normal	2	Normal	4	Normal	6	High	4	High	6	High	7	High	2	Normal	7	High	2	Normal	5	High	5	High	8	High	4	Normal	4	Normal	2	Normal	7	0	0.000546	0.0112802	0.725586	0.725586
chr2L	1160001	2	Normal	2	Normal	2	Normal	2	Normal	4	Normal	2	Normal	2	Normal	4	Normal	6	High	4	High	6	High	7	High	2	Normal	7	High	2	Normal	5	High	5	High	8	High	4	Normal	4	Normal	2	Normal	7	0	0.000546	0.0112802	0.725586	0.725586
chr2L	1161001	2	Normal	2	Normal	2	Normal	2	Normal	4	Normal	2	Normal	2	Normal	4	Normal	6	High	4	High	6	High	7	High	2	Normal	7	High	2	Normal	5	High	5	High	8	High	4	Normal	4	Normal	2	Normal	7	0	0.000546	0.0112802	0.725586	0.725586
chr2L	1162001	2	Normal	2	Normal	2	Normal	2	Normal	4	Normal	2	Normal	2	Normal	4	Normal	6	High	4	High	6	High	7	High	2	Normal	7	High	2	Normal	5	High	5	High	8	High	4	Normal	4	Normal	2	Normal	7	0	0.000546	0.0112802	0.725586	0.725586
chr2L	1163001	2	Normal	2	Normal	2	Normal	2	Normal	4	Normal	2	Normal	2	Normal	4	Normal	6	High	4	High	6	High	7	High	2	Normal	7	High	2	Normal	5	High	5	High	8	High	4	Normal	4	Normal	2	Normal	7	0	0.000546	0.0112802	0.725586	0.725586
chr2L	1164001	2	Normal	2	Normal	2	Normal	2	Normal	4	Normal	2	Normal	2	Normal	4	Normal	6	High	4	High	6	High	7	High	2	Normal	7	High	2	Normal	5	High	5	High	8	High	4	Normal	4	Normal	2	Normal	7	0	0.000546	0.0112802	0.725586	0.725586
chr2L	1165001	2	Normal	2	Normal	2	Normal	2	Normal	4	Normal	2	Normal	2	Normal	4	Normal	6	High	4	High	6	High	7	High	2	Normal	7	High	2	Normal	5	High	5	High	8	High	4	Normal	4	Normal	2	Normal	7	0	0.000546	0.0112802	0.725586	0.725586
chr2L	1166001	2	Normal	2	Normal	2	Normal	2	Normal	4	Normal	2	Normal	2	Normal	4	Normal	6	High	4	High	6	High	7	High	2	Normal	7	High	2	Normal	5	High	5	High	8	High	4	Normal	4	Normal	2	Normal	7	0	0.000546	0.0112802	0.725586	0.725586
chr2L	1167001	2	Normal	2	Normal	2	Normal	2	Normal	4	Normal	2	Normal	2	Normal	4	Normal	6	High	4	High	6	High	7	High	2	Normal	7	High	2	Normal	5	High	5	High	8	High	4	Normal	4	Normal	2	Normal	7	0	0.000546	0.0112802	0.725586	0.725586
chr2L	1168001	2	Normal	2	Normal	2	Normal	2	Normal	4	Normal	2	Normal	2	Normal	4	Normal	6	High	4	High	6	High	7	High	2	Normal	7	High	2	Normal	5	High	5	High	8	High	4	Normal	4	Normal	2	Normal	7	0	0.000546	0.0112802	0.725586	0.725586
chr2L	1169001	2	Normal	2	Normal	2	Normal	2	Normal	4	Normal	2	Normal	2	Normal	4	Normal	6	High	4	High	6	High	7	High	2	Normal	7	High	2	Normal	5	High	5	High	8	High	4	Normal	4	Normal	2	Normal	7	0	0.000546	0.0112802	0.725586	0.725586
chr2L	1170001	2	Normal	2	Normal	2	Normal	2	Normal	4	Normal	2	Normal	2	Normal	4	Normal	6	High	4	High	6	High	7	High	2	Normal	7	High	2	Normal	5	High	5	High	8	High	4	Normal	4	Normal	2	Normal	7	0	0.000546	0.0112802	0.725586	0.725586
chr2L	1171001	2	Normal	2	Normal	2	Normal	2	Normal	4	Normal	2	Normal	2	Normal	4	Normal	6	High	4	High	6	High	7	High	2	Normal	7	High	2	Normal	5	High	5	High	8	High	4	Normal	4	Normal	2	Normal	7	0	0.000546	0.0112802	0.725586	0.725586
chr2L	1172001	2	Normal	2	Normal	2	Normal	2	Normal	4	Normal	2	Normal	2	Normal	4	Normal	4	Normal	4	High	6	High	7	High	2	Normal	7	High	2	Normal	5	High	5	High	8	High	4	Normal	4	Normal	2	Normal	6	0	0.003708	0.0479313	0.725586	0.725586
chr2L	1173001	2	Normal	2	Normal	2	Normal	2	Normal	4	Normal	2	Normal	2	Normal	4	Normal	4	Normal	4	High	6	High	7	High	2	Normal	7	High	2	Normal	5	High	5	High	8	High	4	Normal	4	Normal	2	Normal	6	0	0.003708	0.0479313	0.725586	0.725586
chr2L	1174001	2	Normal	2	Normal	2	Normal	2	Normal	4	Normal	2	Normal	2	Normal	4	Normal	4	Normal	4	High	6	High	7	High	2	Normal	7	High	2	Normal	5	High	5	High	8	High	4	Normal	4	Normal	2	Normal	6	0	0.003708	0.0479313	0.725586	0.725586
chr2L	1175001	2	Normal	2	Normal	2	Normal	2	Normal	4	Normal	2	Normal	2	Normal	4	Normal	4	Normal	4	High	6	High	7	High	2	Normal	7	High	2	Normal	5	High	5	High	8	High	4	Normal	4	Normal	2	Normal	6	0	0.003708	0.0479313	0.725586	0.725586
chr2L	1176001	2	Normal	2	Normal	2	Normal	2	Normal	4	Normal	2	Normal	2	Normal	4	Normal	4	Normal	4	High	6	High	7	High	2	Normal	7	High	2	Normal	5	High	5	High	8	High	4	Normal	4	Normal	2	Normal	6	0	0.003708	0.0479313	0.725586	0.725586
chr2L	1177001	2	Normal	2	Normal	2	Normal	2	Normal	4	Normal	2	Normal	2	Normal	4	Normal	4	Normal	4	High	6	High	7	High	2	Normal	7	High	2	Normal	5	High	5	High	8	High	4	Normal	4	Normal	2	Normal	6	0	0.003708	0.0479313	0.725586	0.725586
chr2L	1178001	2	Normal	2	Normal	2	Normal	2	Normal	4	Normal	2	Normal	2	Normal	4	Normal	4	Normal	4	High	6	High	7	High	2	Normal	7	High	2	Normal	5	High	5	High	8	High	4	Normal	4	Normal	2	Normal	6	0	0.003708	0.0479313	0.725586	0.725586
chr2L	1179001	2	Normal	2	Normal	2	Normal	2	Normal	4	Normal	2	Normal	2	Normal	4	Normal	4	Normal	4	High	6	High	7	High	2	Normal	7	High	2	Normal	5	High	5	High	8	High	4	Normal	4	Normal	2	Normal	6	0	0.003708	0.0479313	0.725586	0.725586
chr2L	1180001	2	Normal	2	Normal	2	Normal	2	Normal	4	Normal	2	Normal	2	Normal	4	Normal	4	Normal	4	High	6	High	7	High	2	Normal	7	High	2	Normal	5	High	5	High	8	High	4	Normal	4	Normal	2	Normal	6	0	0.003708	0.0479313	0.725586	0.725586
chr2L	1181001	2	Normal	2	Normal	2	Normal	2	Normal	4	Normal	2	Normal	2	Normal	4	Normal	4	Normal	4	High	6	High	7	High	2	Normal	7	High	2	Normal	5	High	5	High	4	Normal	4	Normal	4	Normal	2	Normal	5	0	0.019042	0.155635	0.725586	0.725586
chr2L	1182001	2	Normal	2	Normal	2	Normal	2	Normal	4	Normal	2	Normal	2	Normal	4	Normal	4	Normal	4	High	6	High	7	High	2	Normal	1	Low	2	Normal	5	High	5	High	4	Normal	4	Normal	4	Normal	2	Normal	4	1	0.07384	0.324765	0.340133	0.544357
chr2L	1183001	2	Normal	2	Normal	2	Normal	2	Normal	4	Normal	2	Normal	2	Normal	4	Normal	4	Normal	4	High	6	High	7	High	2	Normal	1	Low	2	Normal	5	High	5	High	4	Normal	4	Normal	4	Normal	2	Normal	4	1	0.07384	0.324765	0.340133	0.544357
chr2L	1184001	2	Normal	2	Normal	2	Normal	2	Normal	4	Normal	2	Normal	2	Normal	4	Normal	4	Normal	4	High	6	High	7	High	2	Normal	1	Low	2	Normal	5	High	5	High	4	Normal	4	Normal	4	Normal	2	Normal	4	1	0.07384	0.324765	0.340133	0.544357
chr2L	1185001	2	Normal	2	Normal	2	Normal	2	Normal	4	Normal	2	Normal	2	Normal	4	Normal	4	Normal	4	High	6	High	7	High	2	Normal	1	Low	2	Normal	5	High	5	High	4	Normal	4	Normal	4	Normal	2	Normal	4	1	0.07384	0.324765	0.340133	0.544357
chr2L	1186001	2	Normal	2	Normal	2	Normal	2	Normal	4	Normal	2	Normal	2	Normal	4	Normal	4	Normal	4	High	6	High	7	High	2	Normal	1	Low	2	Normal	5	High	5	High	4	Normal	4	Normal	4	Normal	2	Normal	4	1	0.07384	0.324765	0.340133	0.544357
chr2L	1187001	2	Normal	2	Normal	2	Normal	2	Normal	4	Normal	2	Normal	2	Normal	4	Normal	4	Normal	4	High	6	High	7	High	2	Normal	1	Low	2	Normal	5	High	5	High	4	Normal	4	Normal	4	Normal	2	Normal	4	1	0.07384	0.324765	0.340133	0.544357
chr2L	1188001	2	Normal	2	Normal	2	Normal	2	Normal	4	Normal	2	Normal	2	Normal	4	Normal	4	Normal	4	High	6	High	7	High	2	Normal	1	Low	2	Normal	5	High	5	High	4	Normal	4	Normal	4	Normal	2	Normal	4	1	0.07384	0.324765	0.340133	0.544357
chr2L	1189001	2	Normal	2	Normal	2	Normal	2	Normal	4	Normal	2	Normal	2	Normal	4	Normal	4	Normal	4	High	6	High	7	High	2	Normal	1	Low	2	Normal	5	High	5	High	4	Normal	4	Normal	4	Normal	2	Normal	4	1	0.07384	0.324765	0.340133	0.544357
chr2L	1190001	2	Normal	2	Normal	2	Normal	2	Normal	4	Normal	2	Normal	2	Normal	4	Normal	4	Normal	4	High	6	High	7	High	2	Normal	7	High	2	Normal	5	High	5	High	4	Normal	4	Normal	4	Normal	2	Normal	5	0	0.019042	0.155635	0.725586	0.725586
chr2L	1191001	2	Normal	2	Normal	2	Normal	2	Normal	4	Normal	2	Normal	2	Normal	4	Normal	4	Normal	4	High	6	High	7	High	2	Normal	7	High	2	Normal	5	High	5	High	4	Normal	4	Normal	4	Normal	2	Normal	5	0	0.019042	0.155635	0.725586	0.725586
chr2L	1192001	2	Normal	2	Normal	2	Normal	2	Normal	4	Normal	2	Normal	2	Normal	4	Normal	4	Normal	4	High	6	High	7	High	2	Normal	7	High	2	Normal	5	High	5	High	4	Normal	4	Normal	4	Normal	2	Normal	5	0	0.019042	0.155635	0.725586	0.725586
chr2L	1193001	2	Normal	2	Normal	2	Normal	2	Normal	4	Normal	2	Normal	2	Normal	4	Normal	4	Normal	4	High	6	High	7	High	2	Normal	7	High	2	Normal	5	High	5	High	4	Normal	4	Normal	4	Normal	2	Normal	5	0	0.019042	0.155635	0.725586	0.725586
chr2L	1194001	2	Normal	2	Normal	2	Normal	2	Normal	4	Normal	2	Normal	2	Normal	4	Normal	4	Normal	4	High	6	High	7	High	2	Normal	7	High	2	Normal	5	High	5	High	4	Normal	4	Normal	4	Normal	2	Normal	5	0	0.019042	0.155635	0.725586	0.725586
chr2L	1195001	2	Normal	2	Normal	2	Normal	2	Normal	4	Normal	2	Normal	2	Normal	4	Normal	4	Normal	4	High	6	High	7	High	2	Normal	7	High	2	Normal	5	High	5	High	4	Normal	4	Normal	4	Normal	2	Normal	5	0	0.019042	0.155635	0.725586	0.725586
chr2L	1196001	2	Normal	2	Normal	2	Normal	2	Normal	4	Normal	2	Normal	2	Normal	4	Normal	4	Normal	4	High	6	High	7	High	2	Normal	7	High	2	Normal	5	High	5	High	4	Normal	4	Normal	4	Normal	2	Normal	5	0	0.019042	0.155635	0.725586	0.725586
chr2L	1197001	2	Normal	2	Normal	2	Normal	2	Normal	4	Normal	2	Normal	2	Normal	4	Normal	4	Normal	4	High	6	High	7	High	2	Normal	7	High	2	Normal	5	High	5	High	4	Normal	4	Normal	4	Normal	2	Normal	5	0	0.019042	0.155635	0.725586	0.725586
chr2L	1198001	2	Normal	2	Normal	2	Normal	2	Normal	4	Normal	2	Normal	2	Normal	4	Normal	4	Normal	4	High	6	High	7	High	2	Normal	7	High	2	Normal	5	High	5	High	4	Normal	4	Normal	4	Normal	2	Normal	5	0	0.019042	0.155635	0.725586	0.725586
chr2L	1199001	2	Normal	2	Normal	2	Normal	2	Normal	4	Normal	2	Normal	2	Normal	4	Normal	4	Normal	4	High	6	High	7	High	2	Normal	7	High	2	Normal	5	High	5	High	4	Normal	4	Normal	4	Normal	2	Normal	5	0	0.019042	0.155635	0.725586	0.725586
chr2L	1200001	2	Normal	2	Normal	2	Normal	2	Normal	4	Normal	2	Normal	2	Normal	4	Normal	4	Normal	4	High	6	High	7	High	2	Normal	7	High	2	Normal	5	High	5	High	4	Normal	4	Normal	4	Normal	2	Normal	5	0	0.019042	0.155635	0.725586	0.725586
chr2L	1201001	2	Normal	2	Normal	2	Normal	2	Normal	4	Normal	2	Normal	2	Normal	4	Normal	4	Normal	4	High	6	High	7	High	2	Normal	7	High	2	Normal	5	High	5	High	4	Normal	4	Normal	4	Normal	2	Normal	5	0	0.019042	0.155635	0.725586	0.725586
chr2L	1202001	2	Normal	2	Normal	2	Normal	2	Normal	4	Normal	2	Normal	2	Normal	4	Normal	4	Normal	4	High	6	High	7	High	2	Normal	7	High	2	Normal	5	High	5	High	4	Normal	4	Normal	4	Normal	2	Normal	5	0	0.019042	0.155635	0.725586	0.725586
chr2L	1203001	2	Normal	2	Normal	2	Normal	2	Normal	4	Normal	2	Normal	2	Normal	4	Normal	4	Normal	4	High	6	High	7	High	2	Normal	7	High	2	Normal	5	High	5	High	4	Normal	4	Normal	4	Normal	2	Normal	5	0	0.019042	0.155635	0.725586	0.725586
chr2L	1204001	2	Normal	2	Normal	2	Normal	2	Normal	4	Normal	2	Normal	2	Normal	4	Normal	4	Normal	4	High	6	High	7	High	2	Normal	7	High	2	Normal	5	High	5	High	4	Normal	4	Normal	4	Normal	2	Normal	5	0	0.019042	0.155635	0.725586	0.725586
chr2L	1205001	2	Normal	2	Normal	2	Normal	2	Normal	4	Normal	2	Normal	2	Normal	4	Normal	4	Normal	4	High	6	High	7	High	2	Normal	7	High	2	Normal	5	High	5	High	4	Normal	4	Normal	4	Normal	2	Normal	5	0	0.019042	0.155635	0.725586	0.725586
chr2L	1206001	2	Normal	2	Normal	2	Normal	2	Normal	4	Normal	2	Normal	2	Normal	4	Normal	4	Normal	4	High	6	High	7	High	2	Normal	7	High	2	Normal	5	High	5	High	4	Normal	4	Normal	4	Normal	2	Normal	5	0	0.019042	0.155635	0.725586	0.725586
chr2L	1207001	2	Normal	2	Normal	2	Normal	2	Normal	4	Normal	2	Normal	2	Normal	4	Normal	4	Normal	4	High	6	High	7	High	2	Normal	5	High	2	Normal	5	High	5	High	4	Normal	4	Normal	4	Normal	2	Normal	5	0	0.019042	0.155635	0.725586	0.725586
chr2L	1208001	2	Normal	2	Normal	2	Normal	2	Normal	4	Normal	2	Normal	2	Normal	4	Normal	4	Normal	4	High	6	High	7	High	2	Normal	5	High	2	Normal	5	High	5	High	4	Normal	4	Normal	4	Normal	2	Normal	5	0	0.019042	0.155635	0.725586	0.725586
chr2L	1209001	2	Normal	2	Normal	2	Normal	2	Normal	4	Normal	2	Normal	2	Normal	4	Normal	4	Normal	4	High	6	High	7	High	2	Normal	5	High	2	Normal	5	High	5	High	4	Normal	4	Normal	4	Normal	2	Normal	5	0	0.019042	0.155635	0.725586	0.725586
chr2L	1210001	2	Normal	2	Normal	2	Normal	2	Normal	4	Normal	2	Normal	2	Normal	4	Normal	4	Normal	4	High	6	High	7	High	2	Normal	5	High	2	Normal	5	High	5	High	4	Normal	4	Normal	4	Normal	2	Normal	5	0	0.019042	0.155635	0.725586	0.725586
chr2L	1211001	2	Normal	2	Normal	2	Normal	2	Normal	4	Normal	2	Normal	2	Normal	4	Normal	4	Normal	4	High	6	High	7	High	2	Normal	5	High	2	Normal	5	High	5	High	4	Normal	4	Normal	4	Normal	2	Normal	5	0	0.019042	0.155635	0.725586	0.725586
chr2L	1212001	2	Normal	2	Normal	2	Normal	2	Normal	4	Normal	2	Normal	2	Normal	4	Normal	4	Normal	4	High	6	High	7	High	2	Normal	5	High	2	Normal	5	High	5	High	4	Normal	4	Normal	4	Normal	2	Normal	5	0	0.019042	0.155635	0.725586	0.725586
chr2L	1213001	2	Normal	2	Normal	2	Normal	2	Normal	4	Normal	2	Normal	2	Normal	4	Normal	4	Normal	4	High	6	High	7	High	2	Normal	5	High	2	Normal	5	High	5	High	4	Normal	4	Normal	4	Normal	2	Normal	5	0	0.019042	0.155635	0.725586	0.725586
chr2L	1214001	2	Normal	2	Normal	2	Normal	2	Normal	4	Normal	2	Normal	2	Normal	4	Normal	4	Normal	4	High	6	High	7	High	2	Normal	5	High	2	Normal	5	High	5	High	4	Normal	4	Normal	4	Normal	2	Normal	5	0	0.019042	0.155635	0.725586	0.725586
chr2L	1215001	2	Normal	2	Normal	2	Normal	2	Normal	4	Normal	2	Normal	2	Normal	4	Normal	4	Normal	4	High	6	High	7	High	2	Normal	5	High	2	Normal	5	High	5	High	4	Normal	4	Normal	4	Normal	2	Normal	5	0	0.019042	0.155635	0.725586	0.725586
chr2L	1216001	2	Normal	2	Normal	2	Normal	2	Normal	4	Normal	2	Normal	2	Normal	4	Normal	4	Normal	4	High	6	High	7	High	2	Normal	5	High	2	Normal	5	High	5	High	4	Normal	4	Normal	4	Normal	2	Normal	5	0	0.019042	0.155635	0.725586	0.725586
chr2L	1217001	2	Normal	2	Normal	2	Normal	2	Normal	4	Normal	2	Normal	2	Normal	4	Normal	4	Normal	4	High	6	High	4	Normal	2	Normal	5	High	2	Normal	5	High	5	High	4	Normal	4	Normal	4	Normal	2	Normal	4	0	0.07384	0.324765	0.725586	0.725586
chr2L	1218001	2	Normal	2	Normal	2	Normal	2	Normal	4	Normal	2	Normal	2	Normal	4	Normal	4	Normal	4	High	6	High	4	Normal	2	Normal	5	High	2	Normal	5	High	5	High	4	Normal	4	Normal	4	Normal	2	Normal	4	0	0.07384	0.324765	0.725586	0.725586
chr2L	1219001	2	Normal	2	Normal	2	Normal	2	Normal	4	Normal	2	Normal	2	Normal	4	Normal	4	Normal	4	High	6	High	4	Normal	2	Normal	5	High	2	Normal	5	High	5	High	4	Normal	4	Normal	4	Normal	2	Normal	4	0	0.07384	0.324765	0.725586	0.725586
chr2L	1220001	2	Normal	2	Normal	2	Normal	2	Normal	4	Normal	2	Normal	2	Normal	4	Normal	4	Normal	4	High	6	High	4	Normal	2	Normal	5	High	2	Normal	5	High	5	High	4	Normal	4	Normal	4	Normal	2	Normal	4	0	0.07384	0.324765	0.725586	0.725586
chr2L	1221001	2	Normal	2	Normal	2	Normal	2	Normal	4	Normal	2	Normal	2	Normal	4	Normal	4	Normal	4	High	6	High	4	Normal	2	Normal	5	High	2	Normal	5	High	5	High	4	Normal	4	Normal	4	Normal	2	Normal	4	0	0.07384	0.324765	0.725586	0.725586
chr2L	1222001	2	Normal	2	Normal	2	Normal	2	Normal	4	Normal	2	Normal	2	Normal	4	Normal	4	Normal	4	High	6	High	4	Normal	2	Normal	5	High	2	Normal	5	High	5	High	4	Normal	4	Normal	4	Normal	2	Normal	4	0	0.07384	0.324765	0.725586	0.725586
chr2L	1223001	2	Normal	2	Normal	2	Normal	2	Normal	4	Normal	2	Normal	2	Normal	4	Normal	4	Normal	4	High	6	High	4	Normal	2	Normal	5	High	2	Normal	5	High	5	High	4	Normal	4	Normal	4	Normal	2	Normal	4	0	0.07384	0.324765	0.725586	0.725586
chr2L	1224001	2	Normal	2	Normal	2	Normal	2	Normal	4	Normal	2	Normal	2	Normal	4	Normal	4	Normal	4	High	6	High	4	Normal	2	Normal	5	High	2	Normal	5	High	5	High	4	Normal	4	Normal	4	Normal	2	Normal	4	0	0.07384	0.324765	0.725586	0.725586
chr2L	1225001	2	Normal	2	Normal	2	Normal	2	Normal	4	Normal	2	Normal	2	Normal	4	Normal	4	Normal	4	High	6	High	4	Normal	2	Normal	5	High	2	Normal	5	High	5	High	4	Normal	4	Normal	4	Normal	2	Normal	4	0	0.07384	0.324765	0.725586	0.725586
chr2L	1226001	2	Normal	2	Normal	2	Normal	2	Normal	4	Normal	2	Normal	2	Normal	4	Normal	4	Normal	4	High	6	High	4	Normal	2	Normal	5	High	2	Normal	5	High	5	High	4	Normal	4	Normal	4	Normal	2	Normal	4	0	0.07384	0.324765	0.725586	0.725586
chr2L	1227001	2	Normal	2	Normal	2	Normal	2	Normal	4	Normal	2	Normal	2	Normal	4	Normal	4	Normal	4	High	6	High	4	Normal	2	Normal	5	High	2	Normal	5	High	5	High	4	Normal	4	Normal	4	Normal	2	Normal	4	0	0.07384	0.324765	0.725586	0.725586
chr2L	1228001	2	Normal	2	Normal	2	Normal	2	Normal	4	Normal	2	Normal	2	Normal	4	Normal	4	Normal	4	High	6	High	4	Normal	2	Normal	5	High	2	Normal	5	High	5	High	4	Normal	4	Normal	4	Normal	2	Normal	4	0	0.07384	0.324765	0.725586	0.725586
chr2L	1229001	2	Normal	2	Normal	2	Normal	2	Normal	4	Normal	2	Normal	2	Normal	4	Normal	4	Normal	4	High	6	High	4	Normal	2	Normal	5	High	2	Normal	5	High	5	High	4	Normal	4	Normal	4	Normal	2	Normal	4	0	0.07384	0.324765	0.725586	0.725586
chr2L	1230001	2	Normal	2	Normal	2	Normal	2	Normal	4	Normal	2	Normal	2	Normal	4	Normal	4	Normal	4	High	6	High	4	Normal	2	Normal	5	High	2	Normal	5	High	5	High	4	Normal	4	Normal	4	Normal	2	Normal	4	0	0.07384	0.324765	0.725586	0.725586
chr2L	1231001	2	Normal	2	Normal	2	Normal	2	Normal	4	Normal	2	Normal	2	Normal	4	Normal	4	Normal	4	High	6	High	4	Normal	2	Normal	5	High	2	Normal	5	High	5	High	4	Normal	4	Normal	4	Normal	2	Normal	4	0	0.07384	0.324765	0.725586	0.725586
chr2L	1232001	2	Normal	2	Normal	2	Normal	2	Normal	4	Normal	2	Normal	2	Normal	4	Normal	4	Normal	4	High	6	High	4	Normal	2	Normal	5	High	2	Normal	5	High	5	High	4	Normal	4	Normal	4	Normal	2	Normal	4	0	0.07384	0.324765	0.725586	0.725586
chr2L	1233001	2	Normal	2	Normal	2	Normal	2	Normal	4	Normal	2	Normal	2	Normal	4	Normal	4	Normal	4	High	6	High	4	Normal	2	Normal	5	High	2	Normal	5	High	5	High	4	Normal	4	Normal	4	Normal	2	Normal	4	0	0.07384	0.324765	0.725586	0.725586
chr2L	1234001	2	Normal	2	Normal	2	Normal	2	Normal	4	Normal	2	Normal	2	Normal	4	Normal	4	Normal	4	High	6	High	4	Normal	2	Normal	5	High	2	Normal	5	High	5	High	4	Normal	4	Normal	4	Normal	2	Normal	4	0	0.07384	0.324765	0.725586	0.725586
chr2L	1235001	2	Normal	2	Normal	2	Normal	2	Normal	4	Normal	2	Normal	2	Normal	4	Normal	4	Normal	4	High	6	High	4	Normal	2	Normal	5	High	2	Normal	5	High	5	High	4	Normal	4	Normal	4	Normal	2	Normal	4	0	0.07384	0.324765	0.725586	0.725586
chr2L	1236001	2	Normal	2	Normal	2	Normal	2	Normal	4	Normal	2	Normal	2	Normal	4	Normal	4	Normal	4	High	6	High	4	Normal	2	Normal	5	High	2	Normal	5	High	5	High	4	Normal	4	Normal	4	Normal	2	Normal	4	0	0.07384	0.324765	0.725586	0.725586
chr2L	1237001	2	Normal	2	Normal	2	Normal	2	Normal	4	Normal	2	Normal	2	Normal	4	Normal	4	Normal	4	High	6	High	4	Normal	2	Normal	5	High	2	Normal	5	High	5	High	4	Normal	4	Normal	4	Normal	2	Normal	4	0	0.07384	0.324765	0.725586	0.725586
chr2L	1238001	2	Normal	2	Normal	2	Normal	2	Normal	4	Normal	2	Normal	2	Normal	4	Normal	4	Normal	4	High	6	High	4	Normal	2	Normal	5	High	2	Normal	5	High	5	High	4	Normal	4	Normal	4	Normal	2	Normal	4	0	0.07384	0.324765	0.725586	0.725586
chr2L	1239001	2	Normal	2	Normal	2	Normal	2	Normal	4	Normal	2	Normal	2	Normal	4	Normal	4	Normal	4	High	6	High	4	Normal	2	Normal	5	High	2	Normal	5	High	5	High	4	Normal	4	Normal	4	Normal	2	Normal	4	0	0.07384	0.324765	0.725586	0.725586
chr2L	1240001	2	Normal	2	Normal	2	Normal	2	Normal	4	Normal	2	Normal	2	Normal	4	Normal	4	Normal	4	High	6	High	4	Normal	2	Normal	5	High	2	Normal	5	High	5	High	4	Normal	4	Normal	4	Normal	2	Normal	4	0	0.07384	0.324765	0.725586	0.725586
chr2L	1241001	2	Normal	2	Normal	2	Normal	2	Normal	4	Normal	2	Normal	2	Normal	4	Normal	4	Normal	4	High	6	High	4	Normal	2	Normal	5	High	2	Normal	5	High	5	High	4	Normal	4	Normal	4	Normal	2	Normal	4	0	0.07384	0.324765	0.725586	0.725586
chr2L	1242001	2	Normal	2	Normal	2	Normal	2	Normal	4	Normal	2	Normal	2	Normal	4	Normal	4	Normal	4	High	6	High	4	Normal	2	Normal	5	High	2	Normal	5	High	5	High	4	Normal	4	Normal	4	Normal	2	Normal	4	0	0.07384	0.324765	0.725586	0.725586
chr2L	1243001	2	Normal	2	Normal	2	Normal	2	Normal	4	Normal	2	Normal	2	Normal	4	Normal	4	Normal	4	High	6	High	4	Normal	2	Normal	5	High	2	Normal	5	High	5	High	4	Normal	4	Normal	4	Normal	2	Normal	4	0	0.07384	0.324765	0.725586	0.725586
chr2L	1244001	2	Normal	2	Normal	2	Normal	2	Normal	4	Normal	2	Normal	2	Normal	4	Normal	4	Normal	4	High	6	High	4	Normal	2	Normal	5	High	2	Normal	5	High	5	High	4	Normal	4	Normal	4	Normal	2	Normal	4	0	0.07384	0.324765	0.725586	0.725586
chr2L	1245001	2	Normal	2	Normal	2	Normal	2	Normal	4	Normal	2	Normal	2	Normal	4	Normal	4	Normal	4	High	6	High	4	Normal	2	Normal	5	High	2	Normal	5	High	5	High	4	Normal	4	Normal	4	Normal	2	Normal	4	0	0.07384	0.324765	0.725586	0.725586
chr2L	1246001	2	Normal	2	Normal	2	Normal	2	Normal	4	Normal	2	Normal	2	Normal	4	Normal	4	Normal	4	High	6	High	4	Normal	2	Normal	5	High	2	Normal	5	High	5	High	4	Normal	4	Normal	4	Normal	2	Normal	4	0	0.07384	0.324765	0.725586	0.725586
chr2L	1247001	2	Normal	2	Normal	2	Normal	2	Normal	4	Normal	2	Normal	2	Normal	4	Normal	4	Normal	4	High	6	High	4	Normal	2	Normal	5	High	2	Normal	5	High	5	High	4	Normal	4	Normal	4	Normal	2	Normal	4	0	0.07384	0.324765	0.725586	0.725586
chr2L	1248001	2	Normal	2	Normal	2	Normal	2	Normal	4	Normal	2	Normal	2	Normal	4	Normal	4	Normal	4	High	6	High	4	Normal	2	Normal	5	High	2	Normal	5	High	5	High	4	Normal	4	Normal	4	Normal	2	Normal	4	0	0.07384	0.324765	0.725586	0.725586
chr2L	1249001	2	Normal	2	Normal	2	Normal	2	Normal	4	Normal	2	Normal	2	Normal	4	Normal	4	Normal	4	High	6	High	4	Normal	2	Normal	5	High	2	Normal	5	High	5	High	4	Normal	4	Normal	4	Normal	2	Normal	4	0	0.07384	0.324765	0.725586	0.725586
chr2L	1250001	2	Normal	2	Normal	2	Normal	2	Normal	4	Normal	2	Normal	2	Normal	4	Normal	4	Normal	4	High	6	High	4	Normal	2	Normal	5	High	2	Normal	5	High	5	High	4	Normal	4	Normal	4	Normal	2	Normal	4	0	0.07384	0.324765	0.725586	0.725586
chr2L	1251001	2	Normal	2	Normal	2	Normal	2	Normal	4	Normal	2	Normal	2	Normal	4	Normal	4	Normal	4	High	6	High	4	Normal	2	Normal	5	High	2	Normal	5	High	5	High	4	Normal	4	Normal	4	Normal	2	Normal	4	0	0.07384	0.324765	0.725586	0.725586
chr2L	1252001	2	Normal	2	Normal	2	Normal	2	Normal	4	Normal	2	Normal	2	Normal	4	Normal	4	Normal	4	High	6	High	4	Normal	2	Normal	5	High	2	Normal	5	High	5	High	4	Normal	4	Normal	4	Normal	2	Normal	4	0	0.07384	0.324765	0.725586	0.725586
chr2L	1253001	2	Normal	2	Normal	2	Normal	2	Normal	4	Normal	2	Normal	2	Normal	4	Normal	4	Normal	4	High	6	High	4	Normal	2	Normal	5	High	2	Normal	5	High	5	High	4	Normal	4	Normal	4	Normal	2	Normal	4	0	0.07384	0.324765	0.725586	0.725586
chr2L	1254001	2	Normal	2	Normal	2	Normal	2	Normal	4	Normal	2	Normal	2	Normal	4	Normal	4	Normal	4	High	6	High	7	High	2	Normal	5	High	2	Normal	5	High	5	High	4	Normal	4	Normal	4	Normal	2	Normal	5	0	0.019042	0.155635	0.725586	0.725586
chr2L	1255001	2	Normal	2	Normal	2	Normal	2	Normal	4	Normal	2	Normal	2	Normal	4	Normal	4	Normal	4	High	6	High	7	High	2	Normal	5	High	2	Normal	5	High	5	High	4	Normal	4	Normal	4	Normal	2	Normal	5	0	0.019042	0.155635	0.725586	0.725586
chr2L	1256001	2	Normal	2	Normal	2	Normal	2	Normal	4	Normal	2	Normal	2	Normal	4	Normal	4	Normal	4	High	6	High	7	High	2	Normal	5	High	2	Normal	5	High	5	High	4	Normal	4	Normal	4	Normal	2	Normal	5	0	0.019042	0.155635	0.725586	0.725586
chr2L	1257001	2	Normal	2	Normal	2	Normal	2	Normal	4	Normal	2	Normal	2	Normal	4	Normal	4	Normal	4	High	6	High	7	High	2	Normal	5	High	2	Normal	5	High	5	High	4	Normal	4	Normal	4	Normal	2	Normal	5	0	0.019042	0.155635	0.725586	0.725586
chr2L	1258001	2	Normal	2	Normal	2	Normal	2	Normal	4	Normal	2	Normal	2	Normal	4	Normal	4	Normal	4	High	6	High	7	High	2	Normal	5	High	2	Normal	5	High	5	High	4	Normal	4	Normal	4	Normal	2	Normal	5	0	0.019042	0.155635	0.725586	0.725586
chr2L	1259001	2	Normal	2	Normal	2	Normal	2	Normal	4	Normal	2	Normal	2	Normal	4	Normal	4	Normal	4	High	6	High	7	High	2	Normal	5	High	2	Normal	5	High	5	High	4	Normal	4	Normal	4	Normal	2	Normal	5	0	0.019042	0.155635	0.725586	0.725586
chr2L	1260001	2	Normal	2	Normal	2	Normal	2	Normal	4	Normal	2	Normal	2	Normal	4	Normal	4	Normal	4	High	6	High	7	High	2	Normal	5	High	2	Normal	5	High	5	High	4	Normal	4	Normal	4	Normal	2	Normal	5	0	0.019042	0.155635	0.725586	0.725586
chr2L	1261001	2	Normal	2	Normal	2	Normal	2	Normal	4	Normal	2	Normal	2	Normal	4	Normal	4	Normal	4	High	6	High	7	High	2	Normal	5	High	2	Normal	5	High	5	High	4	Normal	4	Normal	4	Normal	2	Normal	5	0	0.019042	0.155635	0.725586	0.725586
chr2L	1262001	2	Normal	2	Normal	2	Normal	2	Normal	4	Normal	2	Normal	2	Normal	4	Normal	4	Normal	4	High	6	High	7	High	2	Normal	5	High	2	Normal	5	High	5	High	4	Normal	4	Normal	4	Normal	2	Normal	5	0	0.019042	0.155635	0.725586	0.725586
chr2L	1263001	2	Normal	2	Normal	2	Normal	2	Normal	4	Normal	2	Normal	2	Normal	4	Normal	4	Normal	4	High	6	High	7	High	2	Normal	5	High	2	Normal	5	High	5	High	4	Normal	4	Normal	4	Normal	2	Normal	5	0	0.019042	0.155635	0.725586	0.725586
chr2L	1264001	2	Normal	2	Normal	2	Normal	2	Normal	4	Normal	2	Normal	2	Normal	4	Normal	4	Normal	4	High	6	High	7	High	2	Normal	5	High	2	Normal	5	High	5	High	4	Normal	4	Normal	4	Normal	2	Normal	5	0	0.019042	0.155635	0.725586	0.725586
chr2L	1265001	2	Normal	2	Normal	2	Normal	2	Normal	4	Normal	2	Normal	2	Normal	4	Normal	4	Normal	4	High	6	High	7	High	2	Normal	5	High	2	Normal	5	High	5	High	4	Normal	4	Normal	4	Normal	2	Normal	5	0	0.019042	0.155635	0.725586	0.725586
chr2L	1266001	2	Normal	2	Normal	2	Normal	2	Normal	4	Normal	2	Normal	2	Normal	4	Normal	4	Normal	4	High	6	High	7	High	2	Normal	5	High	2	Normal	5	High	5	High	4	Normal	4	Normal	4	Normal	2	Normal	5	0	0.019042	0.155635	0.725586	0.725586
chr2L	1267001	2	Normal	2	Normal	2	Normal	2	Normal	4	Normal	2	Normal	2	Normal	4	Normal	4	Normal	4	High	6	High	7	High	2	Normal	5	High	2	Normal	5	High	5	High	4	Normal	4	Normal	4	Normal	2	Normal	5	0	0.019042	0.155635	0.725586	0.725586
chr2L	1268001	2	Normal	2	Normal	2	Normal	2	Normal	4	Normal	2	Normal	2	Normal	4	Normal	4	Normal	4	High	6	High	7	High	2	Normal	5	High	2	Normal	5	High	5	High	4	Normal	4	Normal	4	Normal	2	Normal	5	0	0.019042	0.155635	0.725586	0.725586
chr2L	1269001	2	Normal	2	Normal	2	Normal	2	Normal	4	Normal	2	Normal	2	Normal	4	Normal	4	Normal	4	High	6	High	7	High	2	Normal	5	High	2	Normal	5	High	5	High	4	Normal	4	Normal	4	Normal	2	Normal	5	0	0.019042	0.155635	0.725586	0.725586
chr2L	1270001	2	Normal	2	Normal	2	Normal	2	Normal	4	Normal	2	Normal	2	Normal	4	Normal	4	Normal	4	High	6	High	7	High	2	Normal	5	High	2	Normal	5	High	5	High	4	Normal	4	Normal	4	Normal	2	Normal	5	0	0.019042	0.155635	0.725586	0.725586
chr2L	1271001	2	Normal	2	Normal	2	Normal	2	Normal	4	Normal	2	Normal	2	Normal	4	Normal	4	Normal	4	High	6	High	7	High	2	Normal	5	High	2	Normal	5	High	5	High	4	Normal	4	Normal	4	Normal	2	Normal	5	0	0.019042	0.155635	0.725586	0.725586
chr2L	1272001	2	Normal	2	Normal	2	Normal	2	Normal	4	Normal	2	Normal	2	Normal	4	Normal	4	Normal	4	High	6	High	7	High	2	Normal	5	High	2	Normal	5	High	5	High	4	Normal	4	Normal	4	Normal	2	Normal	5	0	0.019042	0.155635	0.725586	0.725586
chr2L	1273001	2	Normal	2	Normal	2	Normal	2	Normal	4	Normal	2	Normal	2	Normal	4	Normal	4	Normal	4	High	6	High	7	High	2	Normal	5	High	2	Normal	5	High	5	High	4	Normal	4	Normal	4	Normal	2	Normal	5	0	0.019042	0.155635	0.725586	0.725586
chr2L	1274001	2	Normal	2	Normal	2	Normal	2	Normal	4	Normal	2	Normal	2	Normal	4	Normal	4	Normal	4	High	6	High	7	High	2	Normal	5	High	2	Normal	5	High	5	High	4	Normal	4	Normal	4	Normal	2	Normal	5	0	0.019042	0.155635	0.725586	0.725586
chr2L	1275001	2	Normal	2	Normal	2	Normal	0	Low	4	Normal	2	Normal	2	Normal	4	Normal	4	Normal	4	High	6	High	7	High	2	Normal	5	High	2	Normal	5	High	5	High	4	Normal	4	Normal	4	Normal	2	Normal	5	1	0.019042	0.155635	0.340133	0.544357
chr2L	1276001	2	Normal	2	Normal	0	Low	0	Low	4	Normal	2	Normal	2	Normal	4	Normal	4	Normal	4	High	6	High	7	High	2	Normal	5	High	2	Normal	5	High	0	Low	4	Normal	4	Normal	0	Low	0	Low	5	3	0.019042	0.155635	0.021924	0.155317
chr2L	1277001	2	Normal	2	Normal	0	Low	0	Low	4	Normal	2	Normal	2	Normal	4	Normal	4	Normal	4	High	6	High	7	High	2	Normal	5	High	2	Normal	5	High	0	Low	4	Normal	4	Normal	0	Low	0	Low	5	3	0.019042	0.155635	0.021924	0.155317
chr2L	1278001	2	Normal	2	Normal	0	Low	0	Low	4	Normal	2	Normal	2	Normal	4	Normal	4	Normal	4	High	6	High	7	High	2	Normal	5	High	2	Normal	5	High	0	Low	4	Normal	4	Normal	0	Low	0	Low	5	3	0.019042	0.155635	0.021924	0.155317
chr2L	1279001	2	Normal	2	Normal	2	Normal	2	Normal	4	Normal	2	Normal	2	Normal	4	Normal	4	Normal	4	High	6	High	7	High	2	Normal	5	High	2	Normal	5	High	5	High	4	Normal	4	Normal	4	Normal	2	Normal	5	0	0.019042	0.155635	0.725586	0.725586
chr2L	1280001	2	Normal	2	Normal	2	Normal	2	Normal	4	Normal	2	Normal	2	Normal	4	Normal	4	Normal	4	High	6	High	7	High	2	Normal	5	High	2	Normal	5	High	5	High	4	Normal	4	Normal	4	Normal	2	Normal	5	0	0.019042	0.155635	0.725586	0.725586
chr2L	1281001	2	Normal	2	Normal	2	Normal	2	Normal	4	Normal	2	Normal	2	Normal	4	Normal	4	Normal	4	High	6	High	7	High	2	Normal	5	High	2	Normal	5	High	5	High	4	Normal	4	Normal	4	Normal	2	Normal	5	0	0.019042	0.155635	0.725586	0.725586
chr2L	1282001	2	Normal	2	Normal	2	Normal	2	Normal	4	Normal	2	Normal	2	Normal	4	Normal	4	Normal	4	High	6	High	7	High	2	Normal	5	High	2	Normal	5	High	5	High	4	Normal	4	Normal	4	Normal	2	Normal	5	0	0.019042	0.155635	0.725586	0.725586
chr2L	1283001	2	Normal	2	Normal	2	Normal	2	Normal	4	Normal	2	Normal	2	Normal	4	Normal	4	Normal	4	High	6	High	7	High	2	Normal	5	High	2	Normal	5	High	5	High	4	Normal	4	Normal	4	Normal	2	Normal	5	0	0.019042	0.155635	0.725586	0.725586
chr2L	1284001	2	Normal	2	Normal	2	Normal	2	Normal	4	Normal	2	Normal	2	Normal	4	Normal	4	Normal	4	High	6	High	7	High	2	Normal	5	High	2	Normal	5	High	5	High	4	Normal	4	Normal	4	Normal	2	Normal	5	0	0.019042	0.155635	0.725586	0.725586
chr2L	1285001	2	Normal	2	Normal	2	Normal	2	Normal	4	Normal	2	Normal	2	Normal	4	Normal	4	Normal	4	High	6	High	7	High	2	Normal	5	High	2	Normal	5	High	5	High	4	Normal	4	Normal	4	Normal	2	Normal	5	0	0.019042	0.155635	0.725586	0.725586
chr2L	1286001	2	Normal	2	Normal	2	Normal	2	Normal	4	Normal	2	Normal	2	Normal	4	Normal	4	Normal	4	High	6	High	7	High	2	Normal	5	High	2	Normal	5	High	5	High	4	Normal	4	Normal	4	Normal	2	Normal	5	0	0.019042	0.155635	0.725586	0.725586
chr2L	1287001	2	Normal	2	Normal	2	Normal	2	Normal	4	Normal	2	Normal	2	Normal	4	Normal	4	Normal	4	High	6	High	7	High	2	Normal	5	High	2	Normal	5	High	5	High	4	Normal	4	Normal	4	Normal	2	Normal	5	0	0.019042	0.155635	0.725586	0.725586
chr2L	1288001	2	Normal	2	Normal	2	Normal	2	Normal	4	Normal	2	Normal	2	Normal	4	Normal	4	Normal	4	High	6	High	7	High	2	Normal	5	High	2	Normal	5	High	5	High	4	Normal	4	Normal	4	Normal	2	Normal	5	0	0.019042	0.155635	0.725586	0.725586
chr2L	1289001	2	Normal	2	Normal	2	Normal	2	Normal	4	Normal	2	Normal	2	Normal	4	Normal	4	Normal	4	High	6	High	7	High	2	Normal	5	High	2	Normal	5	High	5	High	4	Normal	4	Normal	4	Normal	2	Normal	5	0	0.019042	0.155635	0.725586	0.725586
chr2L	1290001	2	Normal	2	Normal	2	Normal	2	Normal	4	Normal	2	Normal	2	Normal	4	Normal	4	Normal	4	High	6	High	7	High	2	Normal	5	High	2	Normal	5	High	5	High	4	Normal	4	Normal	4	Normal	2	Normal	5	0	0.019042	0.155635	0.725586	0.725586
chr2L	1291001	2	Normal	2	Normal	2	Normal	2	Normal	4	Normal	2	Normal	2	Normal	4	Normal	4	Normal	4	High	6	High	7	High	2	Normal	5	High	2	Normal	5	High	5	High	4	Normal	4	Normal	4	Normal	2	Normal	5	0	0.019042	0.155635	0.725586	0.725586
chr2L	1292001	2	Normal	2	Normal	2	Normal	2	Normal	4	Normal	2	Normal	2	Normal	4	Normal	4	Normal	4	High	6	High	7	High	2	Normal	5	High	2	Normal	5	High	5	High	4	Normal	4	Normal	4	Normal	2	Normal	5	0	0.019042	0.155635	0.725586	0.725586
chr2L	1293001	2	Normal	2	Normal	2	Normal	2	Normal	4	Normal	2	Normal	2	Normal	4	Normal	4	Normal	4	High	6	High	7	High	2	Normal	5	High	2	Normal	5	High	5	High	4	Normal	4	Normal	4	Normal	2	Normal	5	0	0.019042	0.155635	0.725586	0.725586
chr2L	1294001	2	Normal	2	Normal	2	Normal	2	Normal	4	Normal	2	Normal	2	Normal	4	Normal	4	Normal	4	High	6	High	7	High	2	Normal	5	High	2	Normal	5	High	5	High	4	Normal	4	Normal	4	Normal	2	Normal	5	0	0.019042	0.155635	0.725586	0.725586
chr2L	1295001	2	Normal	2	Normal	2	Normal	2	Normal	4	Normal	2	Normal	2	Normal	4	Normal	4	Normal	4	High	6	High	7	High	2	Normal	5	High	2	Normal	5	High	5	High	4	Normal	4	Normal	4	Normal	2	Normal	5	0	0.019042	0.155635	0.725586	0.725586
chr2L	1296001	2	Normal	2	Normal	2	Normal	2	Normal	4	Normal	2	Normal	2	Normal	4	Normal	4	Normal	4	High	6	High	7	High	2	Normal	5	High	2	Normal	5	High	5	High	4	Normal	4	Normal	4	Normal	2	Normal	5	0	0.019042	0.155635	0.725586	0.725586
chr2L	1297001	2	Normal	2	Normal	2	Normal	2	Normal	4	Normal	2	Normal	2	Normal	4	Normal	4	Normal	4	High	6	High	7	High	2	Normal	5	High	2	Normal	5	High	5	High	4	Normal	4	Normal	4	Normal	2	Normal	5	0	0.019042	0.155635	0.725586	0.725586
chr2L	1298001	2	Normal	2	Normal	2	Normal	2	Normal	4	Normal	2	Normal	2	Normal	4	Normal	4	Normal	4	High	6	High	7	High	2	Normal	5	High	2	Normal	5	High	5	High	4	Normal	4	Normal	4	Normal	2	Normal	5	0	0.019042	0.155635	0.725586	0.725586
chr2L	1299001	2	Normal	2	Normal	2	Normal	2	Normal	4	Normal	2	Normal	2	Normal	4	Normal	4	Normal	4	High	6	High	7	High	2	Normal	5	High	2	Normal	5	High	5	High	4	Normal	4	Normal	4	Normal	2	Normal	5	0	0.019042	0.155635	0.725586	0.725586
chr2L	1300001	2	Normal	2	Normal	2	Normal	2	Normal	4	Normal	2	Normal	2	Normal	4	Normal	4	Normal	4	High	6	High	7	High	2	Normal	5	High	2	Normal	5	High	5	High	4	Normal	4	Normal	4	Normal	2	Normal	5	0	0.019042	0.155635	0.725586	0.725586
chr2L	1301001	2	Normal	2	Normal	2	Normal	2	Normal	4	Normal	2	Normal	2	Normal	4	Normal	NA	NA	4	High	6	High	7	High	2	Normal	5	High	2	Normal	5	High	5	High	4	Normal	4	Normal	4	Normal	2	Normal	5	0	0.019042	0.155635	0.725586	0.725586
chr2L	1302001	2	Normal	2	Normal	2	Normal	2	Normal	4	Normal	2	Normal	2	Normal	4	Normal	NA	NA	4	High	6	High	7	High	2	Normal	5	High	2	Normal	5	High	5	High	4	Normal	4	Normal	4	Normal	2	Normal	5	0	0.019042	0.155635	0.725586	0.725586
chr2L	1303001	2	Normal	2	Normal	2	Normal	2	Normal	4	Normal	2	Normal	2	Normal	4	Normal	7	High	4	High	6	High	7	High	2	Normal	5	High	2	Normal	5	High	5	High	4	Normal	4	Normal	4	Normal	2	Normal	6	0	0.003708	0.0479313	0.725586	0.725586
chr2L	1304001	2	Normal	2	Normal	2	Normal	2	Normal	4	Normal	2	Normal	2	Normal	4	Normal	7	High	4	High	6	High	7	High	2	Normal	5	High	2	Normal	5	High	5	High	4	Normal	4	Normal	4	Normal	2	Normal	6	0	0.003708	0.0479313	0.725586	0.725586
chr2L	1305001	2	Normal	2	Normal	2	Normal	2	Normal	4	Normal	2	Normal	2	Normal	4	Normal	7	High	4	High	6	High	7	High	2	Normal	5	High	2	Normal	5	High	5	High	4	Normal	4	Normal	4	Normal	2	Normal	6	0	0.003708	0.0479313	0.725586	0.725586
chr2L	1306001	2	Normal	2	Normal	2	Normal	2	Normal	4	Normal	2	Normal	2	Normal	4	Normal	7	High	4	High	6	High	7	High	2	Normal	5	High	2	Normal	5	High	5	High	4	Normal	4	Normal	4	Normal	2	Normal	6	0	0.003708	0.0479313	0.725586	0.725586
chr2L	1307001	2	Normal	2	Normal	2	Normal	2	Normal	4	Normal	2	Normal	2	Normal	4	Normal	7	High	4	High	6	High	7	High	2	Normal	5	High	2	Normal	5	High	5	High	4	Normal	4	Normal	4	Normal	2	Normal	6	0	0.003708	0.0479313	0.725586	0.725586
chr2L	1308001	2	Normal	2	Normal	2	Normal	2	Normal	4	Normal	2	Normal	2	Normal	4	Normal	7	High	4	High	6	High	7	High	2	Normal	5	High	2	Normal	5	High	5	High	4	Normal	4	Normal	4	Normal	2	Normal	6	0	0.003708	0.0479313	0.725586	0.725586
chr2L	1309001	2	Normal	2	Normal	2	Normal	2	Normal	4	Normal	2	Normal	2	Normal	4	Normal	7	High	4	High	6	High	7	High	2	Normal	5	High	2	Normal	5	High	5	High	4	Normal	4	Normal	4	Normal	2	Normal	6	0	0.003708	0.0479313	0.725586	0.725586
chr2L	1310001	2	Normal	2	Normal	2	Normal	2	Normal	4	Normal	2	Normal	2	Normal	4	Normal	7	High	4	High	6	High	7	High	2	Normal	5	High	2	Normal	5	High	5	High	4	Normal	4	Normal	4	Normal	2	Normal	6	0	0.003708	0.0479313	0.725586	0.725586
chr2L	1311001	2	Normal	2	Normal	2	Normal	2	Normal	4	Normal	2	Normal	2	Normal	4	Normal	7	High	4	High	6	High	7	High	2	Normal	5	High	2	Normal	5	High	5	High	4	Normal	4	Normal	4	Normal	2	Normal	6	0	0.003708	0.0479313	0.725586	0.725586
chr2L	1312001	2	Normal	2	Normal	2	Normal	2	Normal	4	Normal	2	Normal	2	Normal	4	Normal	7	High	4	High	6	High	7	High	2	Normal	5	High	2	Normal	5	High	5	High	4	Normal	4	Normal	4	Normal	2	Normal	6	0	0.003708	0.0479313	0.725586	0.725586
chr2L	1313001	2	Normal	2	Normal	2	Normal	2	Normal	4	Normal	2	Normal	2	Normal	4	Normal	7	High	4	High	6	High	7	High	2	Normal	5	High	2	Normal	5	High	5	High	4	Normal	4	Normal	4	Normal	2	Normal	6	0	0.003708	0.0479313	0.725586	0.725586
chr2L	1314001	2	Normal	2	Normal	2	Normal	2	Normal	4	Normal	2	Normal	2	Normal	4	Normal	7	High	4	High	6	High	7	High	2	Normal	5	High	2	Normal	5	High	5	High	4	Normal	4	Normal	4	Normal	2	Normal	6	0	0.003708	0.0479313	0.725586	0.725586
chr2L	1315001	2	Normal	2	Normal	2	Normal	2	Normal	4	Normal	2	Normal	2	Normal	4	Normal	7	High	4	High	6	High	7	High	2	Normal	5	High	2	Normal	5	High	5	High	4	Normal	4	Normal	4	Normal	2	Normal	6	0	0.003708	0.0479313	0.725586	0.725586
chr2L	1316001	2	Normal	2	Normal	2	Normal	2	Normal	4	Normal	2	Normal	2	Normal	4	Normal	7	High	4	High	6	High	7	High	2	Normal	5	High	2	Normal	5	High	5	High	4	Normal	4	Normal	4	Normal	2	Normal	6	0	0.003708	0.0479313	0.725586	0.725586
chr2L	1317001	2	Normal	2	Normal	2	Normal	2	Normal	4	Normal	2	Normal	2	Normal	4	Normal	7	High	4	High	6	High	7	High	2	Normal	5	High	2	Normal	5	High	5	High	4	Normal	4	Normal	4	Normal	2	Normal	6	0	0.003708	0.0479313	0.725586	0.725586
chr2L	1318001	2	Normal	2	Normal	2	Normal	2	Normal	4	Normal	2	Normal	2	Normal	4	Normal	7	High	4	High	6	High	7	High	2	Normal	5	High	2	Normal	5	High	5	High	4	Normal	4	Normal	4	Normal	2	Normal	6	0	0.003708	0.0479313	0.725586	0.725586
chr2L	1319001	2	Normal	2	Normal	2	Normal	2	Normal	4	Normal	2	Normal	2	Normal	4	Normal	7	High	4	High	6	High	7	High	2	Normal	5	High	2	Normal	5	High	5	High	4	Normal	4	Normal	4	Normal	2	Normal	6	0	0.003708	0.0479313	0.725586	0.725586
chr2L	1320001	2	Normal	2	Normal	2	Normal	2	Normal	4	Normal	2	Normal	2	Normal	4	Normal	7	High	4	High	6	High	7	High	2	Normal	5	High	2	Normal	5	High	5	High	4	Normal	4	Normal	4	Normal	2	Normal	6	0	0.003708	0.0479313	0.725586	0.725586
chr2L	1321001	2	Normal	2	Normal	2	Normal	2	Normal	4	Normal	2	Normal	2	Normal	4	Normal	7	High	4	High	6	High	7	High	2	Normal	5	High	2	Normal	5	High	5	High	4	Normal	4	Normal	4	Normal	2	Normal	6	0	0.003708	0.0479313	0.725586	0.725586
chr2L	1322001	2	Normal	2	Normal	2	Normal	2	Normal	4	Normal	2	Normal	2	Normal	4	Normal	7	High	4	High	6	High	7	High	2	Normal	5	High	2	Normal	5	High	5	High	4	Normal	4	Normal	4	Normal	2	Normal	6	0	0.003708	0.0479313	0.725586	0.725586
chr2L	1323001	2	Normal	2	Normal	2	Normal	2	Normal	4	Normal	2	Normal	2	Normal	4	Normal	7	High	4	High	6	High	7	High	2	Normal	5	High	2	Normal	5	High	5	High	4	Normal	4	Normal	4	Normal	2	Normal	6	0	0.003708	0.0479313	0.725586	0.725586
chr2L	1324001	2	Normal	2	Normal	2	Normal	2	Normal	4	Normal	2	Normal	2	Normal	4	Normal	7	High	4	High	6	High	7	High	2	Normal	5	High	2	Normal	5	High	5	High	4	Normal	4	Normal	4	Normal	2	Normal	6	0	0.003708	0.0479313	0.725586	0.725586
chr2L	1325001	2	Normal	2	Normal	2	Normal	2	Normal	4	Normal	2	Normal	2	Normal	4	Normal	7	High	4	High	6	High	7	High	2	Normal	5	High	2	Normal	5	High	5	High	4	Normal	4	Normal	4	Normal	2	Normal	6	0	0.003708	0.0479313	0.725586	0.725586
chr2L	1326001	2	Normal	2	Normal	2	Normal	2	Normal	4	Normal	2	Normal	2	Normal	4	Normal	7	High	4	High	6	High	7	High	2	Normal	5	High	2	Normal	5	High	5	High	4	Normal	4	Normal	4	Normal	2	Normal	6	0	0.003708	0.0479313	0.725586	0.725586
chr2L	1327001	2	Normal	2	Normal	2	Normal	2	Normal	4	Normal	2	Normal	2	Normal	4	Normal	7	High	4	High	6	High	7	High	2	Normal	5	High	2	Normal	5	High	5	High	4	Normal	4	Normal	4	Normal	2	Normal	6	0	0.003708	0.0479313	0.725586	0.725586
chr2L	1328001	2	Normal	2	Normal	2	Normal	2	Normal	4	Normal	2	Normal	2	Normal	4	Normal	7	High	4	High	6	High	7	High	2	Normal	5	High	2	Normal	5	High	5	High	4	Normal	4	Normal	4	Normal	2	Normal	6	0	0.003708	0.0479313	0.725586	0.725586
chr2L	1329001	2	Normal	2	Normal	2	Normal	2	Normal	4	Normal	2	Normal	2	Normal	4	Normal	7	High	4	High	6	High	7	High	2	Normal	5	High	2	Normal	5	High	5	High	4	Normal	4	Normal	4	Normal	2	Normal	6	0	0.003708	0.0479313	0.725586	0.725586
chr2L	1330001	2	Normal	2	Normal	2	Normal	2	Normal	4	Normal	2	Normal	2	Normal	4	Normal	7	High	4	High	6	High	7	High	2	Normal	5	High	2	Normal	5	High	5	High	4	Normal	4	Normal	4	Normal	2	Normal	6	0	0.003708	0.0479313	0.725586	0.725586
chr2L	1331001	2	Normal	2	Normal	2	Normal	2	Normal	4	Normal	2	Normal	2	Normal	4	Normal	7	High	4	High	6	High	7	High	2	Normal	5	High	2	Normal	5	High	5	High	4	Normal	4	Normal	4	Normal	2	Normal	6	0	0.003708	0.0479313	0.725586	0.725586
chr2L	1332001	2	Normal	2	Normal	2	Normal	2	Normal	4	Normal	2	Normal	2	Normal	4	Normal	7	High	4	High	6	High	7	High	2	Normal	5	High	2	Normal	5	High	5	High	4	Normal	4	Normal	4	Normal	2	Normal	6	0	0.003708	0.0479313	0.725586	0.725586
chr2L	1333001	2	Normal	2	Normal	2	Normal	2	Normal	4	Normal	2	Normal	2	Normal	4	Normal	7	High	4	High	6	High	7	High	2	Normal	5	High	2	Normal	5	High	5	High	4	Normal	4	Normal	4	Normal	2	Normal	6	0	0.003708	0.0479313	0.725586	0.725586
chr2L	1334001	2	Normal	2	Normal	2	Normal	2	Normal	4	Normal	2	Normal	2	Normal	4	Normal	7	High	4	High	6	High	7	High	2	Normal	5	High	2	Normal	5	High	5	High	4	Normal	4	Normal	4	Normal	2	Normal	6	0	0.003708	0.0479313	0.725586	0.725586
chr2L	1335001	2	Normal	2	Normal	2	Normal	2	Normal	4	Normal	2	Normal	2	Normal	4	Normal	7	High	4	High	6	High	7	High	2	Normal	5	High	2	Normal	5	High	5	High	4	Normal	4	Normal	4	Normal	2	Normal	6	0	0.003708	0.0479313	0.725586	0.725586
chr2L	1336001	2	Normal	2	Normal	2	Normal	2	Normal	4	Normal	2	Normal	2	Normal	4	Normal	7	High	4	High	6	High	7	High	2	Normal	5	High	2	Normal	5	High	5	High	4	Normal	4	Normal	4	Normal	2	Normal	6	0	0.003708	0.0479313	0.725586	0.725586
chr2L	1337001	2	Normal	2	Normal	2	Normal	2	Normal	4	Normal	2	Normal	2	Normal	4	Normal	7	High	4	High	6	High	7	High	2	Normal	5	High	2	Normal	5	High	5	High	4	Normal	4	Normal	4	Normal	2	Normal	6	0	0.003708	0.0479313	0.725586	0.725586
chr2L	1338001	2	Normal	2	Normal	2	Normal	2	Normal	4	Normal	2	Normal	2	Normal	4	Normal	7	High	4	High	6	High	7	High	2	Normal	5	High	2	Normal	5	High	5	High	4	Normal	4	Normal	4	Normal	2	Normal	6	0	0.003708	0.0479313	0.725586	0.725586
chr2L	1339001	2	Normal	2	Normal	2	Normal	2	Normal	4	Normal	2	Normal	2	Normal	4	Normal	7	High	4	High	6	High	7	High	2	Normal	5	High	2	Normal	5	High	5	High	4	Normal	4	Normal	4	Normal	2	Normal	6	0	0.003708	0.0479313	0.725586	0.725586
chr2L	1340001	2	Normal	2	Normal	2	Normal	2	Normal	4	Normal	2	Normal	2	Normal	4	Normal	7	High	4	High	6	High	7	High	2	Normal	5	High	2	Normal	5	High	5	High	4	Normal	4	Normal	4	Normal	2	Normal	6	0	0.003708	0.0479313	0.725586	0.725586
chr2L	1341001	2	Normal	2	Normal	2	Normal	2	Normal	4	Normal	2	Normal	2	Normal	4	Normal	7	High	4	High	6	High	7	High	2	Normal	5	High	2	Normal	5	High	5	High	4	Normal	4	Normal	4	Normal	2	Normal	6	0	0.003708	0.0479313	0.725586	0.725586
chr2L	1342001	2	Normal	2	Normal	2	Normal	2	Normal	4	Normal	2	Normal	2	Normal	4	Normal	7	High	4	High	6	High	7	High	2	Normal	5	High	2	Normal	5	High	5	High	4	Normal	4	Normal	4	Normal	2	Normal	6	0	0.003708	0.0479313	0.725586	0.725586
chr2L	1343001	2	Normal	2	Normal	2	Normal	2	Normal	4	Normal	2	Normal	2	Normal	4	Normal	7	High	4	High	6	High	7	High	2	Normal	5	High	2	Normal	5	High	5	High	4	Normal	4	Normal	4	Normal	2	Normal	6	0	0.003708	0.0479313	0.725586	0.725586
chr2L	1344001	2	Normal	2	Normal	2	Normal	2	Normal	4	Normal	2	Normal	2	Normal	4	Normal	7	High	4	High	6	High	7	High	2	Normal	5	High	2	Normal	5	High	5	High	4	Normal	4	Normal	4	Normal	2	Normal	6	0	0.003708	0.0479313	0.725586	0.725586
chr2L	1345001	2	Normal	2	Normal	2	Normal	2	Normal	4	Normal	2	Normal	2	Normal	4	Normal	7	High	2	Normal	4	Normal	7	High	2	Normal	5	High	2	Normal	5	High	5	High	4	Normal	4	Normal	4	Normal	2	Normal	4	0	0.07384	0.324765	0.725586	0.725586
chr2L	1346001	2	Normal	2	Normal	2	Normal	2	Normal	4	Normal	2	Normal	2	Normal	4	Normal	7	High	2	Normal	4	Normal	7	High	2	Normal	5	High	2	Normal	5	High	5	High	4	Normal	4	Normal	4	Normal	2	Normal	4	0	0.07384	0.324765	0.725586	0.725586
chr2L	1347001	2	Normal	2	Normal	2	Normal	2	Normal	4	Normal	2	Normal	2	Normal	4	Normal	7	High	2	Normal	4	Normal	7	High	2	Normal	5	High	2	Normal	5	High	5	High	4	Normal	4	Normal	4	Normal	2	Normal	4	0	0.07384	0.324765	0.725586	0.725586
chr2L	1348001	2	Normal	2	Normal	2	Normal	2	Normal	4	Normal	2	Normal	2	Normal	4	Normal	7	High	2	Normal	4	Normal	3	Low	2	Normal	5	High	2	Normal	5	High	5	High	4	Normal	4	Normal	4	Normal	2	Normal	3	1	0.212913	0.532998	0.340133	0.544357
chr2L	1349001	2	Normal	2	Normal	2	Normal	2	Normal	4	Normal	2	Normal	2	Normal	4	Normal	7	High	2	Normal	4	Normal	3	Low	2	Normal	5	High	2	Normal	5	High	5	High	4	Normal	4	Normal	4	Normal	2	Normal	3	1	0.212913	0.532998	0.340133	0.544357
chr2L	1350001	2	Normal	2	Normal	2	Normal	2	Normal	4	Normal	2	Normal	2	Normal	4	Normal	7	High	2	Normal	4	Normal	3	Low	2	Normal	5	High	2	Normal	5	High	5	High	4	Normal	4	Normal	4	Normal	2	Normal	3	1	0.212913	0.532998	0.340133	0.544357
chr2L	1351001	2	Normal	2	Normal	2	Normal	2	Normal	4	Normal	2	Normal	2	Normal	4	Normal	7	High	2	Normal	4	Normal	3	Low	2	Normal	5	High	2	Normal	5	High	5	High	4	Normal	4	Normal	4	Normal	2	Normal	3	1	0.212913	0.532998	0.340133	0.544357
chr2L	1352001	2	Normal	2	Normal	2	Normal	2	Normal	4	Normal	2	Normal	2	Normal	4	Normal	7	High	2	Normal	4	Normal	3	Low	2	Normal	5	High	2	Normal	5	High	5	High	4	Normal	4	Normal	4	Normal	2	Normal	3	1	0.212913	0.532998	0.340133	0.544357
chr2L	1353001	2	Normal	2	Normal	2	Normal	2	Normal	4	Normal	2	Normal	2	Normal	4	Normal	7	High	2	Normal	4	Normal	3	Low	2	Normal	5	High	2	Normal	5	High	5	High	4	Normal	4	Normal	4	Normal	2	Normal	3	1	0.212913	0.532998	0.340133	0.544357
chr2L	1354001	2	Normal	2	Normal	2	Normal	2	Normal	4	Normal	2	Normal	2	Normal	4	Normal	7	High	2	Normal	4	Normal	3	Low	2	Normal	5	High	2	Normal	5	High	5	High	4	Normal	4	Normal	4	Normal	2	Normal	3	1	0.212913	0.532998	0.340133	0.544357
chr2L	1355001	2	Normal	2	Normal	2	Normal	2	Normal	4	Normal	2	Normal	2	Normal	4	Normal	7	High	2	Normal	4	Normal	3	Low	2	Normal	5	High	2	Normal	5	High	5	High	4	Normal	4	Normal	4	Normal	2	Normal	3	1	0.212913	0.532998	0.340133	0.544357
chr2L	1356001	2	Normal	2	Normal	2	Normal	2	Normal	4	Normal	2	Normal	2	Normal	4	Normal	7	High	2	Normal	4	Normal	3	Low	2	Normal	5	High	2	Normal	5	High	5	High	4	Normal	4	Normal	4	Normal	2	Normal	3	1	0.212913	0.532998	0.340133	0.544357
chr2L	1357001	2	Normal	2	Normal	2	Normal	2	Normal	4	Normal	2	Normal	2	Normal	4	Normal	7	High	2	Normal	4	Normal	3	Low	2	Normal	5	High	2	Normal	5	High	5	High	4	Normal	4	Normal	4	Normal	2	Normal	3	1	0.212913	0.532998	0.340133	0.544357
chr2L	1358001	2	Normal	2	Normal	2	Normal	2	Normal	4	Normal	2	Normal	2	Normal	4	Normal	7	High	2	Normal	4	Normal	3	Low	2	Normal	5	High	2	Normal	5	High	5	High	4	Normal	4	Normal	4	Normal	2	Normal	3	1	0.212913	0.532998	0.340133	0.544357
chr2L	1359001	2	Normal	2	Normal	2	Normal	2	Normal	4	Normal	2	Normal	2	Normal	4	Normal	7	High	2	Normal	4	Normal	3	Low	2	Normal	5	High	2	Normal	5	High	5	High	4	Normal	4	Normal	4	Normal	2	Normal	3	1	0.212913	0.532998	0.340133	0.544357
chr2L	1360001	2	Normal	2	Normal	2	Normal	2	Normal	4	Normal	2	Normal	2	Normal	4	Normal	7	High	2	Normal	4	Normal	3	Low	2	Normal	5	High	2	Normal	5	High	5	High	4	Normal	4	Normal	4	Normal	2	Normal	3	1	0.212913	0.532998	0.340133	0.544357
chr2L	1361001	2	Normal	2	Normal	2	Normal	2	Normal	4	Normal	2	Normal	2	Normal	4	Normal	7	High	2	Normal	4	Normal	3	Low	2	Normal	5	High	2	Normal	5	High	5	High	4	Normal	4	Normal	4	Normal	2	Normal	3	1	0.212913	0.532998	0.340133	0.544357
chr2L	1362001	2	Normal	2	Normal	2	Normal	2	Normal	4	Normal	2	Normal	2	Normal	4	Normal	7	High	2	Normal	4	Normal	3	Low	2	Normal	5	High	2	Normal	5	High	5	High	4	Normal	4	Normal	4	Normal	2	Normal	3	1	0.212913	0.532998	0.340133	0.544357
chr2L	1363001	2	Normal	2	Normal	2	Normal	2	Normal	4	Normal	2	Normal	2	Normal	4	Normal	7	High	2	Normal	4	Normal	3	Low	2	Normal	5	High	2	Normal	5	High	5	High	4	Normal	4	Normal	4	Normal	2	Normal	3	1	0.212913	0.532998	0.340133	0.544357
chr2L	1364001	2	Normal	2	Normal	2	Normal	2	Normal	4	Normal	2	Normal	2	Normal	4	Normal	7	High	2	Normal	4	Normal	3	Low	2	Normal	5	High	2	Normal	5	High	5	High	4	Normal	4	Normal	4	Normal	2	Normal	3	1	0.212913	0.532998	0.340133	0.544357
chr2L	1365001	2	Normal	2	Normal	2	Normal	2	Normal	4	Normal	2	Normal	2	Normal	4	Normal	7	High	2	Normal	4	Normal	3	Low	2	Normal	5	High	2	Normal	5	High	5	High	4	Normal	4	Normal	4	Normal	2	Normal	3	1	0.212913	0.532998	0.340133	0.544357
chr2L	1366001	2	Normal	2	Normal	2	Normal	2	Normal	4	Normal	2	Normal	2	Normal	4	Normal	7	High	2	Normal	4	Normal	3	Low	2	Normal	5	High	2	Normal	5	High	5	High	4	Normal	4	Normal	4	Normal	2	Normal	3	1	0.212913	0.532998	0.340133	0.544357
chr2L	1367001	2	Normal	2	Normal	2	Normal	2	Normal	4	Normal	2	Normal	2	Normal	4	Normal	7	High	2	Normal	4	Normal	3	Low	2	Normal	5	High	2	Normal	5	High	5	High	4	Normal	4	Normal	4	Normal	2	Normal	3	1	0.212913	0.532998	0.340133	0.544357
chr2L	1368001	2	Normal	2	Normal	2	Normal	2	Normal	4	Normal	2	Normal	2	Normal	4	Normal	7	High	2	Normal	4	Normal	3	Low	2	Normal	5	High	2	Normal	5	High	5	High	4	Normal	4	Normal	4	Normal	2	Normal	3	1	0.212913	0.532998	0.340133	0.544357
chr2L	1369001	2	Normal	2	Normal	2	Normal	2	Normal	4	Normal	2	Normal	2	Normal	4	Normal	7	High	2	Normal	4	Normal	3	Low	2	Normal	5	High	2	Normal	5	High	5	High	4	Normal	4	Normal	4	Normal	2	Normal	3	1	0.212913	0.532998	0.340133	0.544357
chr2L	1370001	2	Normal	2	Normal	2	Normal	2	Normal	4	Normal	2	Normal	2	Normal	4	Normal	7	High	2	Normal	4	Normal	3	Low	2	Normal	5	High	2	Normal	5	High	5	High	4	Normal	4	Normal	4	Normal	2	Normal	3	1	0.212913	0.532998	0.340133	0.544357
chr2L	1371001	2	Normal	2	Normal	2	Normal	2	Normal	4	Normal	2	Normal	2	Normal	4	Normal	7	High	2	Normal	4	Normal	3	Low	2	Normal	5	High	2	Normal	5	High	5	High	4	Normal	4	Normal	4	Normal	2	Normal	3	1	0.212913	0.532998	0.340133	0.544357
chr2L	1372001	2	Normal	2	Normal	2	Normal	2	Normal	4	Normal	2	Normal	2	Normal	4	Normal	7	High	2	Normal	4	Normal	3	Low	2	Normal	5	High	2	Normal	5	High	5	High	4	Normal	4	Normal	4	Normal	2	Normal	3	1	0.212913	0.532998	0.340133	0.544357
chr2L	1373001	2	Normal	2	Normal	2	Normal	2	Normal	4	Normal	2	Normal	2	Normal	4	Normal	7	High	2	Normal	4	Normal	3	Low	2	Normal	5	High	2	Normal	5	High	5	High	4	Normal	4	Normal	4	Normal	2	Normal	3	1	0.212913	0.532998	0.340133	0.544357
chr2L	1374001	2	Normal	2	Normal	2	Normal	2	Normal	4	Normal	2	Normal	2	Normal	4	Normal	7	High	2	Normal	4	Normal	3	Low	2	Normal	5	High	2	Normal	5	High	5	High	4	Normal	4	Normal	4	Normal	2	Normal	3	1	0.212913	0.532998	0.340133	0.544357
chr2L	1375001	2	Normal	2	Normal	2	Normal	2	Normal	4	Normal	2	Normal	2	Normal	4	Normal	7	High	2	Normal	6	High	3	Low	2	Normal	5	High	2	Normal	5	High	5	High	4	Normal	4	Normal	4	Normal	2	Normal	4	1	0.07384	0.324765	0.340133	0.544357
chr2L	1376001	2	Normal	2	Normal	2	Normal	2	Normal	4	Normal	2	Normal	2	Normal	4	Normal	7	High	4	High	6	High	3	Low	2	Normal	5	High	2	Normal	5	High	5	High	4	Normal	4	Normal	4	Normal	2	Normal	5	1	0.019042	0.155635	0.340133	0.544357
chr2L	1377001	2	Normal	2	Normal	2	Normal	2	Normal	4	Normal	2	Normal	2	Normal	4	Normal	7	High	4	High	6	High	3	Low	2	Normal	5	High	2	Normal	5	High	5	High	4	Normal	4	Normal	4	Normal	2	Normal	5	1	0.019042	0.155635	0.340133	0.544357
chr2L	1378001	2	Normal	2	Normal	2	Normal	2	Normal	4	Normal	2	Normal	2	Normal	4	Normal	7	High	4	High	6	High	3	Low	2	Normal	5	High	2	Normal	5	High	5	High	4	Normal	4	Normal	4	Normal	2	Normal	5	1	0.019042	0.155635	0.340133	0.544357
chr2L	1379001	2	Normal	2	Normal	2	Normal	2	Normal	4	Normal	2	Normal	2	Normal	4	Normal	7	High	4	High	6	High	3	Low	2	Normal	5	High	2	Normal	5	High	5	High	4	Normal	4	Normal	4	Normal	2	Normal	5	1	0.019042	0.155635	0.340133	0.544357
chr2L	1380001	2	Normal	2	Normal	2	Normal	2	Normal	4	Normal	2	Normal	2	Normal	4	Normal	7	High	4	High	6	High	3	Low	2	Normal	5	High	2	Normal	5	High	5	High	4	Normal	4	Normal	4	Normal	2	Normal	5	1	0.019042	0.155635	0.340133	0.544357
chr2L	1381001	2	Normal	2	Normal	2	Normal	2	Normal	4	Normal	2	Normal	2	Normal	4	Normal	7	High	4	High	6	High	3	Low	2	Normal	5	High	2	Normal	5	High	5	High	4	Normal	4	Normal	4	Normal	2	Normal	5	1	0.019042	0.155635	0.340133	0.544357
chr2L	1382001	2	Normal	2	Normal	2	Normal	2	Normal	4	Normal	2	Normal	2	Normal	4	Normal	7	High	4	High	6	High	3	Low	2	Normal	5	High	2	Normal	5	High	5	High	4	Normal	4	Normal	4	Normal	2	Normal	5	1	0.019042	0.155635	0.340133	0.544357
chr2L	1383001	2	Normal	2	Normal	2	Normal	2	Normal	4	Normal	2	Normal	2	Normal	4	Normal	7	High	4	High	6	High	3	Low	2	Normal	5	High	2	Normal	5	High	8	High	7	High	4	Normal	4	Normal	2	Normal	6	1	0.003708	0.0479313	0.340133	0.544357
chr2L	1384001	2	Normal	2	Normal	2	Normal	2	Normal	4	Normal	2	Normal	2	Normal	4	Normal	7	High	4	High	6	High	3	Low	2	Normal	5	High	2	Normal	5	High	8	High	7	High	4	Normal	4	Normal	2	Normal	6	1	0.003708	0.0479313	0.340133	0.544357
chr2L	1385001	2	Normal	2	Normal	2	Normal	2	Normal	4	Normal	2	Normal	2	Normal	4	Normal	7	High	4	High	6	High	3	Low	2	Normal	5	High	2	Normal	5	High	8	High	7	High	4	Normal	4	Normal	2	Normal	6	1	0.003708	0.0479313	0.340133	0.544357
chr2L	1386001	2	Normal	2	Normal	2	Normal	2	Normal	4	Normal	2	Normal	2	Normal	4	Normal	7	High	4	High	6	High	3	Low	2	Normal	7	High	2	Normal	7	High	8	High	7	High	4	Normal	4	Normal	2	Normal	6	1	0.003708	0.0479313	0.340133	0.544357
chr2L	1387001	2	Normal	2	Normal	2	Normal	2	Normal	4	Normal	2	Normal	2	Normal	4	Normal	7	High	4	High	6	High	3	Low	2	Normal	7	High	2	Normal	7	High	8	High	7	High	4	Normal	4	Normal	2	Normal	6	1	0.003708	0.0479313	0.340133	0.544357
chr2L	1388001	2	Normal	2	Normal	2	Normal	2	Normal	4	Normal	2	Normal	2	Normal	4	Normal	7	High	4	High	6	High	3	Low	2	Normal	7	High	2	Normal	7	High	8	High	7	High	4	Normal	4	Normal	2	Normal	6	1	0.003708	0.0479313	0.340133	0.544357
chr2L	1389001	2	Normal	2	Normal	2	Normal	2	Normal	4	Normal	2	Normal	2	Normal	4	Normal	7	High	4	High	6	High	3	Low	2	Normal	7	High	2	Normal	7	High	8	High	7	High	4	Normal	4	Normal	2	Normal	6	1	0.003708	0.0479313	0.340133	0.544357
chr2L	1390001	2	Normal	2	Normal	2	Normal	2	Normal	4	Normal	2	Normal	2	Normal	4	Normal	7	High	4	High	6	High	3	Low	2	Normal	7	High	2	Normal	7	High	8	High	7	High	4	Normal	4	Normal	2	Normal	6	1	0.003708	0.0479313	0.340133	0.544357
chr2L	1391001	2	Normal	2	Normal	2	Normal	2	Normal	4	Normal	2	Normal	2	Normal	4	Normal	7	High	4	High	6	High	3	Low	2	Normal	7	High	2	Normal	7	High	8	High	7	High	4	Normal	4	Normal	2	Normal	6	1	0.003708	0.0479313	0.340133	0.544357
chr2L	1392001	2	Normal	2	Normal	2	Normal	2	Normal	4	Normal	2	Normal	2	Normal	4	Normal	7	High	4	High	6	High	3	Low	2	Normal	7	High	2	Normal	7	High	8	High	7	High	4	Normal	4	Normal	2	Normal	6	1	0.003708	0.0479313	0.340133	0.544357
chr2L	1393001	2	Normal	2	Normal	2	Normal	2	Normal	4	Normal	2	Normal	2	Normal	4	Normal	7	High	4	High	6	High	3	Low	2	Normal	7	High	2	Normal	7	High	8	High	7	High	4	Normal	4	Normal	2	Normal	6	1	0.003708	0.0479313	0.340133	0.544357
chr2L	1394001	2	Normal	2	Normal	2	Normal	2	Normal	4	Normal	2	Normal	2	Normal	4	Normal	7	High	4	High	6	High	3	Low	2	Normal	7	High	2	Normal	7	High	8	High	7	High	4	Normal	4	Normal	2	Normal	6	1	0.003708	0.0479313	0.340133	0.544357
chr2L	1395001	2	Normal	2	Normal	2	Normal	2	Normal	4	Normal	2	Normal	2	Normal	4	Normal	7	High	4	High	6	High	3	Low	2	Normal	7	High	2	Normal	7	High	8	High	7	High	4	Normal	4	Normal	2	Normal	6	1	0.003708	0.0479313	0.340133	0.544357
chr2L	1396001	2	Normal	2	Normal	2	Normal	2	Normal	4	Normal	2	Normal	2	Normal	4	Normal	7	High	4	High	6	High	3	Low	2	Normal	7	High	2	Normal	7	High	8	High	7	High	4	Normal	4	Normal	2	Normal	6	1	0.003708	0.0479313	0.340133	0.544357
chr2L	1397001	2	Normal	2	Normal	2	Normal	2	Normal	4	Normal	2	Normal	2	Normal	4	Normal	7	High	4	High	6	High	3	Low	2	Normal	7	High	2	Normal	7	High	8	High	7	High	4	Normal	4	Normal	2	Normal	6	1	0.003708	0.0479313	0.340133	0.544357
chr2L	1398001	2	Normal	2	Normal	2	Normal	2	Normal	4	Normal	2	Normal	2	Normal	4	Normal	7	High	4	High	6	High	3	Low	2	Normal	7	High	2	Normal	7	High	8	High	7	High	4	Normal	4	Normal	2	Normal	6	1	0.003708	0.0479313	0.340133	0.544357
chr2L	1399001	2	Normal	2	Normal	2	Normal	2	Normal	4	Normal	2	Normal	2	Normal	4	Normal	7	High	4	High	6	High	3	Low	2	Normal	7	High	2	Normal	7	High	8	High	7	High	4	Normal	4	Normal	2	Normal	6	1	0.003708	0.0479313	0.340133	0.544357
chr2L	1400001	2	Normal	2	Normal	2	Normal	2	Normal	4	Normal	2	Normal	2	Normal	4	Normal	7	High	4	High	6	High	3	Low	2	Normal	7	High	2	Normal	7	High	8	High	7	High	4	Normal	4	Normal	2	Normal	6	1	0.003708	0.0479313	0.340133	0.544357
chr2L	1401001	2	Normal	2	Normal	2	Normal	2	Normal	4	Normal	2	Normal	2	Normal	4	Normal	7	High	4	High	6	High	3	Low	2	Normal	7	High	2	Normal	7	High	8	High	7	High	4	Normal	4	Normal	2	Normal	6	1	0.003708	0.0479313	0.340133	0.544357
chr2L	1402001	2	Normal	2	Normal	2	Normal	2	Normal	4	Normal	2	Normal	2	Normal	4	Normal	7	High	4	High	6	High	3	Low	2	Normal	7	High	2	Normal	7	High	8	High	7	High	4	Normal	4	Normal	2	Normal	6	1	0.003708	0.0479313	0.340133	0.544357
chr2L	1403001	2	Normal	2	Normal	2	Normal	2	Normal	4	Normal	2	Normal	2	Normal	4	Normal	7	High	4	High	6	High	3	Low	2	Normal	7	High	2	Normal	7	High	8	High	7	High	4	Normal	4	Normal	2	Normal	6	1	0.003708	0.0479313	0.340133	0.544357
chr2L	1404001	2	Normal	2	Normal	2	Normal	2	Normal	4	Normal	2	Normal	2	Normal	4	Normal	7	High	4	High	6	High	3	Low	2	Normal	7	High	2	Normal	7	High	8	High	7	High	4	Normal	4	Normal	2	Normal	6	1	0.003708	0.0479313	0.340133	0.544357
chr2L	1405001	2	Normal	2	Normal	2	Normal	2	Normal	4	Normal	2	Normal	2	Normal	4	Normal	7	High	4	High	6	High	3	Low	2	Normal	7	High	2	Normal	7	High	8	High	7	High	4	Normal	4	Normal	2	Normal	6	1	0.003708	0.0479313	0.340133	0.544357
chr2L	1406001	2	Normal	2	Normal	2	Normal	2	Normal	4	Normal	2	Normal	2	Normal	4	Normal	7	High	4	High	6	High	3	Low	2	Normal	7	High	2	Normal	7	High	8	High	7	High	4	Normal	4	Normal	2	Normal	6	1	0.003708	0.0479313	0.340133	0.544357
chr2L	1407001	2	Normal	2	Normal	2	Normal	2	Normal	4	Normal	2	Normal	2	Normal	4	Normal	8	High	4	High	6	High	3	Low	2	Normal	7	High	2	Normal	7	High	8	High	7	High	4	Normal	4	Normal	2	Normal	6	1	0.003708	0.0479313	0.340133	0.544357
chr2L	1408001	2	Normal	2	Normal	2	Normal	2	Normal	4	Normal	2	Normal	2	Normal	4	Normal	8	High	4	High	6	High	3	Low	2	Normal	7	High	2	Normal	7	High	8	High	7	High	4	Normal	4	Normal	2	Normal	6	1	0.003708	0.0479313	0.340133	0.544357
chr2L	1409001	2	Normal	2	Normal	2	Normal	2	Normal	4	Normal	2	Normal	2	Normal	4	Normal	8	High	4	High	6	High	3	Low	2	Normal	7	High	2	Normal	7	High	8	High	7	High	4	Normal	4	Normal	2	Normal	6	1	0.003708	0.0479313	0.340133	0.544357
chr2L	1410001	2	Normal	2	Normal	2	Normal	2	Normal	4	Normal	2	Normal	2	Normal	4	Normal	8	High	4	High	6	High	3	Low	2	Normal	7	High	2	Normal	7	High	8	High	7	High	4	Normal	4	Normal	2	Normal	6	1	0.003708	0.0479313	0.340133	0.544357
chr2L	1411001	2	Normal	2	Normal	2	Normal	2	Normal	4	Normal	2	Normal	2	Normal	4	Normal	8	High	4	High	6	High	3	Low	2	Normal	7	High	2	Normal	7	High	8	High	7	High	4	Normal	4	Normal	2	Normal	6	1	0.003708	0.0479313	0.340133	0.544357
chr2L	1412001	2	Normal	2	Normal	2	Normal	2	Normal	4	Normal	2	Normal	2	Normal	4	Normal	8	High	4	High	6	High	3	Low	2	Normal	7	High	2	Normal	7	High	8	High	7	High	4	Normal	4	Normal	2	Normal	6	1	0.003708	0.0479313	0.340133	0.544357
chr2L	1413001	2	Normal	2	Normal	2	Normal	2	Normal	4	Normal	2	Normal	2	Normal	4	Normal	8	High	4	High	6	High	3	Low	2	Normal	7	High	2	Normal	7	High	8	High	7	High	4	Normal	4	Normal	2	Normal	6	1	0.003708	0.0479313	0.340133	0.544357
chr2L	1414001	2	Normal	2	Normal	2	Normal	2	Normal	4	Normal	2	Normal	2	Normal	4	Normal	8	High	4	High	6	High	3	Low	2	Normal	7	High	2	Normal	7	High	8	High	7	High	4	Normal	4	Normal	2	Normal	6	1	0.003708	0.0479313	0.340133	0.544357
chr2L	1415001	2	Normal	2	Normal	2	Normal	2	Normal	4	Normal	2	Normal	2	Normal	4	Normal	8	High	4	High	6	High	3	Low	2	Normal	7	High	2	Normal	7	High	8	High	7	High	4	Normal	4	Normal	2	Normal	6	1	0.003708	0.0479313	0.340133	0.544357
chr2L	1416001	2	Normal	2	Normal	2	Normal	2	Normal	4	Normal	2	Normal	2	Normal	4	Normal	8	High	4	High	6	High	3	Low	2	Normal	7	High	2	Normal	7	High	8	High	5	High	4	Normal	4	Normal	2	Normal	6	1	0.003708	0.0479313	0.340133	0.544357
chr2L	1417001	2	Normal	2	Normal	2	Normal	2	Normal	4	Normal	2	Normal	2	Normal	4	Normal	8	High	4	High	6	High	3	Low	2	Normal	7	High	2	Normal	7	High	8	High	5	High	4	Normal	4	Normal	2	Normal	6	1	0.003708	0.0479313	0.340133	0.544357
chr2L	1418001	2	Normal	2	Normal	2	Normal	2	Normal	4	Normal	2	Normal	2	Normal	4	Normal	8	High	4	High	6	High	3	Low	2	Normal	7	High	2	Normal	7	High	8	High	5	High	4	Normal	4	Normal	2	Normal	6	1	0.003708	0.0479313	0.340133	0.544357
chr2L	1419001	2	Normal	2	Normal	2	Normal	2	Normal	4	Normal	2	Normal	2	Normal	4	Normal	8	High	4	High	6	High	3	Low	2	Normal	7	High	2	Normal	7	High	8	High	5	High	4	Normal	4	Normal	2	Normal	6	1	0.003708	0.0479313	0.340133	0.544357
chr2L	1420001	2	Normal	2	Normal	2	Normal	2	Normal	4	Normal	2	Normal	2	Normal	4	Normal	8	High	4	High	6	High	3	Low	2	Normal	7	High	2	Normal	7	High	8	High	5	High	4	Normal	4	Normal	2	Normal	6	1	0.003708	0.0479313	0.340133	0.544357
chr2L	1421001	2	Normal	2	Normal	2	Normal	2	Normal	4	Normal	2	Normal	2	Normal	4	Normal	8	High	4	High	6	High	3	Low	2	Normal	7	High	2	Normal	7	High	8	High	5	High	4	Normal	4	Normal	2	Normal	6	1	0.003708	0.0479313	0.340133	0.544357
chr2L	1422001	2	Normal	2	Normal	2	Normal	2	Normal	4	Normal	2	Normal	2	Normal	4	Normal	8	High	4	High	6	High	3	Low	2	Normal	7	High	2	Normal	7	High	8	High	5	High	4	Normal	4	Normal	2	Normal	6	1	0.003708	0.0479313	0.340133	0.544357
chr2L	1423001	2	Normal	2	Normal	2	Normal	2	Normal	4	Normal	2	Normal	2	Normal	4	Normal	8	High	4	High	6	High	3	Low	2	Normal	7	High	2	Normal	7	High	8	High	5	High	4	Normal	4	Normal	2	Normal	6	1	0.003708	0.0479313	0.340133	0.544357
chr2L	1424001	2	Normal	2	Normal	2	Normal	2	Normal	4	Normal	2	Normal	2	Normal	4	Normal	8	High	4	High	6	High	3	Low	2	Normal	7	High	2	Normal	7	High	8	High	5	High	4	Normal	4	Normal	2	Normal	6	1	0.003708	0.0479313	0.340133	0.544357
chr2L	1425001	2	Normal	2	Normal	2	Normal	2	Normal	4	Normal	2	Normal	2	Normal	4	Normal	8	High	4	High	6	High	3	Low	2	Normal	7	High	2	Normal	7	High	8	High	5	High	4	Normal	4	Normal	2	Normal	6	1	0.003708	0.0479313	0.340133	0.544357
chr2L	1426001	2	Normal	2	Normal	2	Normal	2	Normal	4	Normal	2	Normal	2	Normal	4	Normal	8	High	4	High	6	High	3	Low	2	Normal	7	High	2	Normal	7	High	8	High	5	High	4	Normal	4	Normal	2	Normal	6	1	0.003708	0.0479313	0.340133	0.544357
chr2L	1427001	2	Normal	2	Normal	2	Normal	2	Normal	4	Normal	2	Normal	2	Normal	4	Normal	8	High	4	High	6	High	3	Low	2	Normal	7	High	2	Normal	7	High	8	High	5	High	4	Normal	4	Normal	2	Normal	6	1	0.003708	0.0479313	0.340133	0.544357
chr2L	1428001	2	Normal	2	Normal	2	Normal	2	Normal	4	Normal	2	Normal	2	Normal	4	Normal	8	High	4	High	6	High	3	Low	2	Normal	7	High	2	Normal	7	High	8	High	5	High	4	Normal	4	Normal	2	Normal	6	1	0.003708	0.0479313	0.340133	0.544357
chr2L	1429001	2	Normal	2	Normal	2	Normal	2	Normal	4	Normal	2	Normal	2	Normal	4	Normal	8	High	4	High	6	High	3	Low	2	Normal	7	High	2	Normal	7	High	8	High	5	High	4	Normal	4	Normal	2	Normal	6	1	0.003708	0.0479313	0.340133	0.544357
chr2L	1430001	2	Normal	2	Normal	2	Normal	2	Normal	4	Normal	2	Normal	2	Normal	4	Normal	8	High	4	High	6	High	3	Low	2	Normal	7	High	2	Normal	7	High	8	High	5	High	4	Normal	4	Normal	2	Normal	6	1	0.003708	0.0479313	0.340133	0.544357
chr2L	1431001	2	Normal	2	Normal	2	Normal	2	Normal	4	Normal	2	Normal	2	Normal	4	Normal	8	High	4	High	6	High	3	Low	2	Normal	7	High	2	Normal	7	High	8	High	5	High	4	Normal	4	Normal	2	Normal	6	1	0.003708	0.0479313	0.340133	0.544357
chr2L	1432001	2	Normal	2	Normal	2	Normal	2	Normal	4	Normal	2	Normal	2	Normal	4	Normal	8	High	4	High	6	High	3	Low	2	Normal	7	High	2	Normal	7	High	8	High	5	High	4	Normal	4	Normal	2	Normal	6	1	0.003708	0.0479313	0.340133	0.544357
chr2L	1433001	2	Normal	2	Normal	2	Normal	2	Normal	4	Normal	2	Normal	2	Normal	4	Normal	8	High	4	High	6	High	3	Low	2	Normal	7	High	2	Normal	7	High	8	High	5	High	4	Normal	4	Normal	2	Normal	6	1	0.003708	0.0479313	0.340133	0.544357
chr2L	1434001	2	Normal	2	Normal	2	Normal	2	Normal	4	Normal	2	Normal	2	Normal	4	Normal	6	High	4	High	6	High	3	Low	2	Normal	5	High	2	Normal	7	High	8	High	5	High	4	Normal	4	Normal	2	Normal	6	1	0.003708	0.0479313	0.340133	0.544357
chr2L	1435001	2	Normal	2	Normal	2	Normal	2	Normal	4	Normal	2	Normal	2	Normal	4	Normal	6	High	4	High	6	High	3	Low	2	Normal	5	High	2	Normal	7	High	8	High	5	High	4	Normal	4	Normal	2	Normal	6	1	0.003708	0.0479313	0.340133	0.544357
chr2L	1436001	2	Normal	2	Normal	2	Normal	2	Normal	4	Normal	2	Normal	2	Normal	4	Normal	6	High	4	High	6	High	3	Low	2	Normal	5	High	2	Normal	7	High	8	High	5	High	4	Normal	4	Normal	2	Normal	6	1	0.003708	0.0479313	0.340133	0.544357
chr2L	1437001	2	Normal	2	Normal	2	Normal	2	Normal	4	Normal	2	Normal	2	Normal	4	Normal	6	High	4	High	6	High	3	Low	2	Normal	5	High	2	Normal	7	High	8	High	5	High	4	Normal	4	Normal	2	Normal	6	1	0.003708	0.0479313	0.340133	0.544357
chr2L	1438001	2	Normal	2	Normal	2	Normal	2	Normal	4	Normal	2	Normal	2	Normal	4	Normal	6	High	4	High	6	High	3	Low	2	Normal	5	High	2	Normal	7	High	8	High	5	High	4	Normal	4	Normal	2	Normal	6	1	0.003708	0.0479313	0.340133	0.544357
chr2L	1439001	2	Normal	2	Normal	2	Normal	2	Normal	4	Normal	2	Normal	2	Normal	4	Normal	6	High	4	High	6	High	3	Low	2	Normal	5	High	2	Normal	7	High	8	High	5	High	4	Normal	4	Normal	2	Normal	6	1	0.003708	0.0479313	0.340133	0.544357
chr2L	1440001	2	Normal	2	Normal	2	Normal	2	Normal	4	Normal	2	Normal	2	Normal	4	Normal	6	High	4	High	6	High	3	Low	2	Normal	5	High	2	Normal	7	High	8	High	5	High	4	Normal	4	Normal	2	Normal	6	1	0.003708	0.0479313	0.340133	0.544357
chr2L	1441001	2	Normal	2	Normal	2	Normal	2	Normal	4	Normal	2	Normal	2	Normal	4	Normal	6	High	4	High	6	High	3	Low	2	Normal	5	High	2	Normal	7	High	8	High	5	High	4	Normal	4	Normal	2	Normal	6	1	0.003708	0.0479313	0.340133	0.544357
chr2L	1442001	2	Normal	2	Normal	2	Normal	2	Normal	4	Normal	2	Normal	2	Normal	4	Normal	6	High	4	High	6	High	3	Low	2	Normal	5	High	2	Normal	7	High	8	High	5	High	4	Normal	4	Normal	2	Normal	6	1	0.003708	0.0479313	0.340133	0.544357
chr2L	1443001	2	Normal	2	Normal	2	Normal	2	Normal	4	Normal	2	Normal	2	Normal	4	Normal	6	High	4	High	6	High	3	Low	2	Normal	5	High	2	Normal	7	High	8	High	5	High	4	Normal	4	Normal	2	Normal	6	1	0.003708	0.0479313	0.340133	0.544357
chr2L	1444001	2	Normal	2	Normal	2	Normal	2	Normal	4	Normal	2	Normal	2	Normal	4	Normal	6	High	4	High	6	High	3	Low	2	Normal	5	High	2	Normal	7	High	8	High	5	High	4	Normal	4	Normal	2	Normal	6	1	0.003708	0.0479313	0.340133	0.544357
chr2L	1445001	2	Normal	2	Normal	2	Normal	2	Normal	4	Normal	2	Normal	2	Normal	4	Normal	6	High	4	High	6	High	3	Low	2	Normal	5	High	2	Normal	7	High	8	High	5	High	4	Normal	4	Normal	2	Normal	6	1	0.003708	0.0479313	0.340133	0.544357
chr2L	1446001	2	Normal	2	Normal	2	Normal	2	Normal	4	Normal	2	Normal	2	Normal	4	Normal	6	High	4	High	6	High	3	Low	2	Normal	5	High	2	Normal	7	High	6	High	5	High	4	Normal	4	Normal	2	Normal	6	1	0.003708	0.0479313	0.340133	0.544357
chr2L	1447001	2	Normal	2	Normal	2	Normal	2	Normal	4	Normal	2	Normal	2	Normal	4	Normal	6	High	4	High	6	High	3	Low	2	Normal	5	High	2	Normal	7	High	6	High	5	High	4	Normal	4	Normal	2	Normal	6	1	0.003708	0.0479313	0.340133	0.544357
chr2L	1448001	2	Normal	2	Normal	2	Normal	2	Normal	4	Normal	2	Normal	2	Normal	4	Normal	6	High	4	High	6	High	3	Low	2	Normal	5	High	2	Normal	7	High	6	High	5	High	4	Normal	4	Normal	2	Normal	6	1	0.003708	0.0479313	0.340133	0.544357
chr2L	1449001	2	Normal	2	Normal	2	Normal	2	Normal	4	Normal	2	Normal	2	Normal	4	Normal	6	High	4	High	6	High	3	Low	2	Normal	5	High	2	Normal	7	High	6	High	5	High	4	Normal	4	Normal	2	Normal	6	1	0.003708	0.0479313	0.340133	0.544357
chr2L	1450001	2	Normal	2	Normal	2	Normal	2	Normal	4	Normal	2	Normal	2	Normal	4	Normal	6	High	4	High	6	High	3	Low	2	Normal	5	High	2	Normal	5	High	6	High	5	High	4	Normal	4	Normal	2	Normal	6	1	0.003708	0.0479313	0.340133	0.544357
chr2L	1451001	2	Normal	2	Normal	2	Normal	2	Normal	4	Normal	2	Normal	2	Normal	4	Normal	6	High	4	High	6	High	3	Low	2	Normal	5	High	2	Normal	5	High	6	High	5	High	4	Normal	4	Normal	2	Normal	6	1	0.003708	0.0479313	0.340133	0.544357
chr2L	1452001	2	Normal	2	Normal	2	Normal	2	Normal	4	Normal	2	Normal	2	Normal	4	Normal	6	High	4	High	6	High	3	Low	2	Normal	5	High	2	Normal	5	High	6	High	5	High	4	Normal	4	Normal	2	Normal	6	1	0.003708	0.0479313	0.340133	0.544357
chr2L	1453001	2	Normal	2	Normal	2	Normal	2	Normal	4	Normal	2	Normal	2	Normal	4	Normal	6	High	4	High	6	High	3	Low	2	Normal	5	High	2	Normal	5	High	6	High	5	High	4	Normal	4	Normal	2	Normal	6	1	0.003708	0.0479313	0.340133	0.544357
chr2L	1454001	2	Normal	2	Normal	2	Normal	2	Normal	4	Normal	2	Normal	2	Normal	4	Normal	6	High	4	High	6	High	3	Low	2	Normal	5	High	2	Normal	5	High	6	High	5	High	4	Normal	4	Normal	2	Normal	6	1	0.003708	0.0479313	0.340133	0.544357
chr2L	1455001	2	Normal	2	Normal	2	Normal	2	Normal	4	Normal	2	Normal	2	Normal	4	Normal	6	High	4	High	6	High	3	Low	2	Normal	5	High	2	Normal	5	High	6	High	5	High	4	Normal	4	Normal	2	Normal	6	1	0.003708	0.0479313	0.340133	0.544357
chr2L	1456001	2	Normal	2	Normal	2	Normal	2	Normal	4	Normal	2	Normal	2	Normal	4	Normal	6	High	4	High	6	High	3	Low	2	Normal	5	High	2	Normal	5	High	6	High	5	High	4	Normal	4	Normal	2	Normal	6	1	0.003708	0.0479313	0.340133	0.544357
chr2L	1457001	2	Normal	2	Normal	2	Normal	2	Normal	4	Normal	2	Normal	2	Normal	4	Normal	6	High	4	High	6	High	3	Low	2	Normal	5	High	2	Normal	5	High	6	High	5	High	4	Normal	4	Normal	2	Normal	6	1	0.003708	0.0479313	0.340133	0.544357
chr2L	1458001	2	Normal	2	Normal	2	Normal	2	Normal	4	Normal	2	Normal	2	Normal	4	Normal	6	High	4	High	6	High	3	Low	2	Normal	5	High	2	Normal	5	High	6	High	5	High	4	Normal	4	Normal	2	Normal	6	1	0.003708	0.0479313	0.340133	0.544357
chr2L	1459001	2	Normal	2	Normal	2	Normal	2	Normal	4	Normal	2	Normal	2	Normal	4	Normal	6	High	4	High	6	High	3	Low	2	Normal	5	High	2	Normal	5	High	6	High	5	High	4	Normal	4	Normal	2	Normal	6	1	0.003708	0.0479313	0.340133	0.544357
chr2L	1460001	2	Normal	2	Normal	2	Normal	2	Normal	4	Normal	2	Normal	2	Normal	4	Normal	6	High	4	High	6	High	3	Low	2	Normal	5	High	2	Normal	5	High	6	High	5	High	4	Normal	4	Normal	2	Normal	6	1	0.003708	0.0479313	0.340133	0.544357
chr2L	1461001	2	Normal	2	Normal	2	Normal	2	Normal	4	Normal	2	Normal	2	Normal	4	Normal	6	High	4	High	6	High	3	Low	2	Normal	5	High	2	Normal	5	High	6	High	5	High	4	Normal	4	Normal	2	Normal	6	1	0.003708	0.0479313	0.340133	0.544357
chr2L	1462001	2	Normal	2	Normal	2	Normal	2	Normal	4	Normal	2	Normal	2	Normal	4	Normal	6	High	4	High	6	High	3	Low	2	Normal	5	High	2	Normal	5	High	6	High	5	High	4	Normal	4	Normal	2	Normal	6	1	0.003708	0.0479313	0.340133	0.544357
chr2L	1463001	2	Normal	2	Normal	2	Normal	2	Normal	4	Normal	2	Normal	2	Normal	4	Normal	6	High	4	High	6	High	3	Low	2	Normal	5	High	2	Normal	5	High	6	High	5	High	4	Normal	4	Normal	2	Normal	6	1	0.003708	0.0479313	0.340133	0.544357
chr2L	1464001	2	Normal	2	Normal	2	Normal	2	Normal	4	Normal	2	Normal	2	Normal	4	Normal	6	High	4	High	6	High	3	Low	2	Normal	5	High	2	Normal	5	High	6	High	5	High	4	Normal	4	Normal	2	Normal	6	1	0.003708	0.0479313	0.340133	0.544357
chr2L	1465001	2	Normal	2	Normal	2	Normal	2	Normal	4	Normal	2	Normal	2	Normal	4	Normal	6	High	4	High	6	High	3	Low	2	Normal	5	High	2	Normal	5	High	6	High	5	High	4	Normal	4	Normal	2	Normal	6	1	0.003708	0.0479313	0.340133	0.544357
chr2L	1466001	2	Normal	2	Normal	2	Normal	2	Normal	4	Normal	2	Normal	2	Normal	4	Normal	6	High	4	High	6	High	3	Low	2	Normal	5	High	2	Normal	5	High	6	High	5	High	4	Normal	4	Normal	2	Normal	6	1	0.003708	0.0479313	0.340133	0.544357
chr2L	1467001	2	Normal	2	Normal	2	Normal	2	Normal	4	Normal	2	Normal	2	Normal	4	Normal	6	High	4	High	6	High	3	Low	2	Normal	5	High	2	Normal	5	High	6	High	5	High	4	Normal	4	Normal	2	Normal	6	1	0.003708	0.0479313	0.340133	0.544357
chr2L	1468001	2	Normal	2	Normal	2	Normal	2	Normal	4	Normal	2	Normal	2	Normal	4	Normal	6	High	4	High	6	High	3	Low	2	Normal	5	High	2	Normal	5	High	6	High	5	High	4	Normal	4	Normal	2	Normal	6	1	0.003708	0.0479313	0.340133	0.544357
chr2L	1469001	2	Normal	2	Normal	2	Normal	2	Normal	4	Normal	2	Normal	2	Normal	4	Normal	6	High	4	High	6	High	3	Low	2	Normal	5	High	2	Normal	5	High	6	High	5	High	4	Normal	4	Normal	2	Normal	6	1	0.003708	0.0479313	0.340133	0.544357
chr2L	1470001	2	Normal	2	Normal	2	Normal	2	Normal	4	Normal	2	Normal	2	Normal	4	Normal	6	High	4	High	6	High	3	Low	2	Normal	5	High	2	Normal	5	High	6	High	5	High	4	Normal	4	Normal	2	Normal	6	1	0.003708	0.0479313	0.340133	0.544357
chr2L	1471001	2	Normal	2	Normal	2	Normal	2	Normal	4	Normal	2	Normal	2	Normal	4	Normal	6	High	4	High	6	High	3	Low	2	Normal	5	High	2	Normal	5	High	6	High	5	High	4	Normal	4	Normal	2	Normal	6	1	0.003708	0.0479313	0.340133	0.544357
chr2L	1472001	2	Normal	2	Normal	2	Normal	2	Normal	4	Normal	2	Normal	2	Normal	4	Normal	6	High	4	High	6	High	3	Low	2	Normal	5	High	2	Normal	5	High	6	High	5	High	4	Normal	4	Normal	2	Normal	6	1	0.003708	0.0479313	0.340133	0.544357
chr2L	1473001	2	Normal	2	Normal	2	Normal	2	Normal	4	Normal	2	Normal	2	Normal	4	Normal	6	High	4	High	6	High	3	Low	2	Normal	5	High	2	Normal	5	High	6	High	5	High	4	Normal	4	Normal	2	Normal	6	1	0.003708	0.0479313	0.340133	0.544357
chr2L	1474001	2	Normal	2	Normal	2	Normal	2	Normal	4	Normal	2	Normal	2	Normal	4	Normal	6	High	4	High	6	High	3	Low	2	Normal	5	High	2	Normal	5	High	6	High	5	High	4	Normal	4	Normal	2	Normal	6	1	0.003708	0.0479313	0.340133	0.544357
chr2L	1475001	2	Normal	2	Normal	2	Normal	2	Normal	4	Normal	2	Normal	2	Normal	4	Normal	6	High	4	High	6	High	3	Low	2	Normal	5	High	2	Normal	5	High	6	High	5	High	4	Normal	4	Normal	2	Normal	6	1	0.003708	0.0479313	0.340133	0.544357
chr2L	1476001	2	Normal	2	Normal	2	Normal	2	Normal	4	Normal	2	Normal	2	Normal	4	Normal	6	High	4	High	6	High	3	Low	2	Normal	5	High	2	Normal	5	High	6	High	5	High	4	Normal	4	Normal	2	Normal	6	1	0.003708	0.0479313	0.340133	0.544357
chr2L	1477001	2	Normal	2	Normal	2	Normal	2	Normal	4	Normal	2	Normal	2	Normal	4	Normal	6	High	4	High	6	High	3	Low	2	Normal	5	High	2	Normal	5	High	6	High	5	High	4	Normal	4	Normal	2	Normal	6	1	0.003708	0.0479313	0.340133	0.544357
chr2L	1478001	2	Normal	2	Normal	2	Normal	2	Normal	4	Normal	2	Normal	2	Normal	4	Normal	6	High	4	High	6	High	3	Low	2	Normal	5	High	2	Normal	5	High	6	High	5	High	4	Normal	4	Normal	2	Normal	6	1	0.003708	0.0479313	0.340133	0.544357
chr2L	1479001	2	Normal	2	Normal	2	Normal	2	Normal	4	Normal	2	Normal	2	Normal	4	Normal	6	High	4	High	6	High	3	Low	2	Normal	5	High	2	Normal	5	High	6	High	5	High	4	Normal	4	Normal	2	Normal	6	1	0.003708	0.0479313	0.340133	0.544357
chr2L	1480001	2	Normal	2	Normal	2	Normal	2	Normal	4	Normal	2	Normal	2	Normal	4	Normal	6	High	4	High	6	High	3	Low	2	Normal	5	High	2	Normal	5	High	6	High	5	High	4	Normal	4	Normal	2	Normal	6	1	0.003708	0.0479313	0.340133	0.544357
chr2L	1481001	2	Normal	2	Normal	2	Normal	2	Normal	4	Normal	2	Normal	2	Normal	4	Normal	6	High	4	High	6	High	3	Low	2	Normal	5	High	2	Normal	5	High	6	High	5	High	4	Normal	4	Normal	2	Normal	6	1	0.003708	0.0479313	0.340133	0.544357
chr2L	1482001	2	Normal	2	Normal	2	Normal	2	Normal	4	Normal	2	Normal	2	Normal	4	Normal	6	High	4	High	6	High	3	Low	2	Normal	5	High	2	Normal	5	High	6	High	5	High	4	Normal	4	Normal	2	Normal	6	1	0.003708	0.0479313	0.340133	0.544357
chr2L	1483001	2	Normal	2	Normal	2	Normal	2	Normal	4	Normal	2	Normal	2	Normal	4	Normal	6	High	4	High	6	High	3	Low	2	Normal	5	High	2	Normal	5	High	6	High	5	High	4	Normal	4	Normal	2	Normal	6	1	0.003708	0.0479313	0.340133	0.544357
chr2L	1484001	2	Normal	2	Normal	2	Normal	2	Normal	4	Normal	2	Normal	2	Normal	4	Normal	6	High	4	High	6	High	3	Low	2	Normal	5	High	2	Normal	5	High	6	High	5	High	4	Normal	4	Normal	2	Normal	6	1	0.003708	0.0479313	0.340133	0.544357
chr2L	1485001	2	Normal	2	Normal	2	Normal	2	Normal	4	Normal	2	Normal	2	Normal	4	Normal	6	High	4	High	6	High	3	Low	2	Normal	5	High	2	Normal	5	High	6	High	5	High	4	Normal	4	Normal	2	Normal	6	1	0.003708	0.0479313	0.340133	0.544357
chr2L	1486001	2	Normal	2	Normal	2	Normal	2	Normal	4	Normal	2	Normal	2	Normal	4	Normal	6	High	4	High	6	High	3	Low	2	Normal	5	High	2	Normal	5	High	6	High	5	High	4	Normal	4	Normal	2	Normal	6	1	0.003708	0.0479313	0.340133	0.544357
chr2L	1487001	2	Normal	2	Normal	2	Normal	2	Normal	4	Normal	2	Normal	2	Normal	4	Normal	6	High	4	High	6	High	3	Low	2	Normal	5	High	2	Normal	5	High	6	High	5	High	4	Normal	4	Normal	2	Normal	6	1	0.003708	0.0479313	0.340133	0.544357
chr2L	1488001	2	Normal	2	Normal	2	Normal	2	Normal	4	Normal	2	Normal	2	Normal	4	Normal	6	High	4	High	6	High	3	Low	2	Normal	5	High	2	Normal	5	High	6	High	5	High	4	Normal	4	Normal	2	Normal	6	1	0.003708	0.0479313	0.340133	0.544357
chr2L	1489001	2	Normal	2	Normal	2	Normal	2	Normal	4	Normal	2	Normal	2	Normal	4	Normal	6	High	4	High	6	High	3	Low	2	Normal	5	High	2	Normal	5	High	6	High	5	High	4	Normal	4	Normal	2	Normal	6	1	0.003708	0.0479313	0.340133	0.544357
chr2L	1490001	2	Normal	2	Normal	2	Normal	2	Normal	4	Normal	2	Normal	2	Normal	4	Normal	6	High	4	High	6	High	3	Low	2	Normal	5	High	2	Normal	5	High	6	High	5	High	4	Normal	4	Normal	2	Normal	6	1	0.003708	0.0479313	0.340133	0.544357
chr2L	1491001	2	Normal	2	Normal	2	Normal	2	Normal	4	Normal	2	Normal	2	Normal	4	Normal	6	High	4	High	6	High	3	Low	2	Normal	5	High	2	Normal	5	High	6	High	5	High	4	Normal	4	Normal	2	Normal	6	1	0.003708	0.0479313	0.340133	0.544357
chr2L	1492001	2	Normal	2	Normal	2	Normal	2	Normal	4	Normal	2	Normal	2	Normal	4	Normal	6	High	4	High	6	High	3	Low	2	Normal	5	High	2	Normal	5	High	6	High	5	High	4	Normal	4	Normal	2	Normal	6	1	0.003708	0.0479313	0.340133	0.544357
chr2L	1493001	2	Normal	2	Normal	2	Normal	2	Normal	4	Normal	2	Normal	2	Normal	4	Normal	6	High	4	High	6	High	3	Low	2	Normal	5	High	2	Normal	5	High	6	High	5	High	4	Normal	4	Normal	2	Normal	6	1	0.003708	0.0479313	0.340133	0.544357
chr2L	1494001	2	Normal	2	Normal	2	Normal	2	Normal	4	Normal	2	Normal	2	Normal	4	Normal	6	High	4	High	6	High	3	Low	2	Normal	5	High	2	Normal	5	High	6	High	5	High	4	Normal	4	Normal	2	Normal	6	1	0.003708	0.0479313	0.340133	0.544357
chr2L	1495001	2	Normal	2	Normal	2	Normal	2	Normal	4	Normal	2	Normal	2	Normal	4	Normal	6	High	4	High	6	High	3	Low	2	Normal	5	High	2	Normal	5	High	6	High	5	High	4	Normal	4	Normal	2	Normal	6	1	0.003708	0.0479313	0.340133	0.544357
chr2L	1496001	2	Normal	2	Normal	2	Normal	2	Normal	4	Normal	2	Normal	2	Normal	4	Normal	6	High	4	High	6	High	3	Low	2	Normal	5	High	2	Normal	5	High	6	High	5	High	4	Normal	4	Normal	2	Normal	6	1	0.003708	0.0479313	0.340133	0.544357
chr2L	1497001	2	Normal	2	Normal	2	Normal	2	Normal	4	Normal	2	Normal	2	Normal	4	Normal	6	High	4	High	6	High	3	Low	2	Normal	5	High	2	Normal	5	High	6	High	5	High	4	Normal	4	Normal	2	Normal	6	1	0.003708	0.0479313	0.340133	0.544357
chr2L	1498001	2	Normal	2	Normal	2	Normal	2	Normal	4	Normal	2	Normal	2	Normal	4	Normal	6	High	4	High	6	High	3	Low	2	Normal	5	High	2	Normal	5	High	6	High	5	High	4	Normal	4	Normal	2	Normal	6	1	0.003708	0.0479313	0.340133	0.544357
chr2L	1499001	2	Normal	2	Normal	2	Normal	2	Normal	4	Normal	2	Normal	2	Normal	4	Normal	6	High	4	High	6	High	3	Low	2	Normal	5	High	2	Normal	5	High	6	High	5	High	4	Normal	4	Normal	2	Normal	6	1	0.003708	0.0479313	0.340133	0.544357
chr2L	1500001	2	Normal	2	Normal	2	Normal	2	Normal	4	Normal	2	Normal	2	Normal	4	Normal	6	High	4	High	6	High	3	Low	2	Normal	5	High	2	Normal	5	High	6	High	5	High	4	Normal	4	Normal	2	Normal	6	1	0.003708	0.0479313	0.340133	0.544357
chr2L	1501001	2	Normal	2	Normal	2	Normal	2	Normal	4	Normal	2	Normal	2	Normal	4	Normal	6	High	4	High	6	High	3	Low	2	Normal	5	High	2	Normal	5	High	6	High	5	High	4	Normal	4	Normal	2	Normal	6	1	0.003708	0.0479313	0.340133	0.544357
chr2L	1502001	2	Normal	2	Normal	2	Normal	2	Normal	4	Normal	2	Normal	2	Normal	4	Normal	6	High	4	High	6	High	3	Low	2	Normal	5	High	2	Normal	5	High	6	High	5	High	4	Normal	4	Normal	2	Normal	6	1	0.003708	0.0479313	0.340133	0.544357
chr2L	1503001	2	Normal	2	Normal	2	Normal	2	Normal	4	Normal	2	Normal	2	Normal	4	Normal	6	High	4	High	6	High	3	Low	2	Normal	5	High	2	Normal	5	High	6	High	5	High	4	Normal	4	Normal	2	Normal	6	1	0.003708	0.0479313	0.340133	0.544357
chr2L	1504001	2	Normal	2	Normal	2	Normal	2	Normal	4	Normal	2	Normal	2	Normal	4	Normal	6	High	4	High	6	High	3	Low	2	Normal	5	High	2	Normal	5	High	6	High	5	High	4	Normal	4	Normal	2	Normal	6	1	0.003708	0.0479313	0.340133	0.544357
chr2L	1505001	2	Normal	2	Normal	2	Normal	2	Normal	4	Normal	2	Normal	2	Normal	4	Normal	6	High	4	High	6	High	3	Low	2	Normal	5	High	2	Normal	5	High	6	High	5	High	4	Normal	4	Normal	2	Normal	6	1	0.003708	0.0479313	0.340133	0.544357
chr2L	1506001	2	Normal	2	Normal	2	Normal	2	Normal	4	Normal	2	Normal	2	Normal	4	Normal	6	High	4	High	6	High	3	Low	2	Normal	5	High	2	Normal	5	High	6	High	5	High	4	Normal	4	Normal	2	Normal	6	1	0.003708	0.0479313	0.340133	0.544357
chr2L	1507001	2	Normal	2	Normal	2	Normal	2	Normal	4	Normal	2	Normal	2	Normal	4	Normal	6	High	4	High	6	High	3	Low	2	Normal	5	High	2	Normal	5	High	6	High	5	High	4	Normal	4	Normal	2	Normal	6	1	0.003708	0.0479313	0.340133	0.544357
chr2L	1508001	2	Normal	2	Normal	2	Normal	2	Normal	4	Normal	2	Normal	2	Normal	4	Normal	6	High	4	High	6	High	3	Low	2	Normal	5	High	2	Normal	5	High	6	High	5	High	4	Normal	4	Normal	2	Normal	6	1	0.003708	0.0479313	0.340133	0.544357
chr2L	1509001	2	Normal	2	Normal	2	Normal	2	Normal	4	Normal	2	Normal	2	Normal	4	Normal	6	High	4	High	6	High	3	Low	2	Normal	5	High	2	Normal	5	High	6	High	5	High	4	Normal	4	Normal	2	Normal	6	1	0.003708	0.0479313	0.340133	0.544357
chr2L	1510001	2	Normal	2	Normal	2	Normal	2	Normal	4	Normal	2	Normal	2	Normal	4	Normal	6	High	4	High	6	High	3	Low	2	Normal	5	High	2	Normal	5	High	6	High	5	High	4	Normal	4	Normal	2	Normal	6	1	0.003708	0.0479313	0.340133	0.544357
chr2L	1511001	2	Normal	2	Normal	2	Normal	2	Normal	4	Normal	2	Normal	2	Normal	4	Normal	6	High	4	High	6	High	3	Low	2	Normal	5	High	2	Normal	5	High	6	High	5	High	4	Normal	4	Normal	2	Normal	6	1	0.003708	0.0479313	0.340133	0.544357
chr2L	1512001	2	Normal	2	Normal	2	Normal	2	Normal	4	Normal	2	Normal	2	Normal	4	Normal	4	Normal	4	High	6	High	3	Low	2	Normal	5	High	2	Normal	5	High	6	High	5	High	4	Normal	4	Normal	2	Normal	5	1	0.019042	0.155635	0.340133	0.544357
chr2L	1513001	2	Normal	2	Normal	2	Normal	2	Normal	4	Normal	2	Normal	2	Normal	4	Normal	4	Normal	4	High	6	High	3	Low	2	Normal	5	High	2	Normal	5	High	6	High	5	High	4	Normal	4	Normal	2	Normal	5	1	0.019042	0.155635	0.340133	0.544357
chr2L	1514001	2	Normal	2	Normal	2	Normal	2	Normal	4	Normal	2	Normal	2	Normal	4	Normal	4	Normal	4	High	6	High	3	Low	2	Normal	5	High	2	Normal	5	High	6	High	5	High	4	Normal	4	Normal	2	Normal	5	1	0.019042	0.155635	0.340133	0.544357
chr2L	1515001	2	Normal	2	Normal	2	Normal	2	Normal	4	Normal	2	Normal	2	Normal	4	Normal	4	Normal	4	High	6	High	3	Low	2	Normal	5	High	2	Normal	5	High	6	High	5	High	4	Normal	4	Normal	2	Normal	5	1	0.019042	0.155635	0.340133	0.544357
chr2L	1516001	2	Normal	2	Normal	2	Normal	2	Normal	4	Normal	2	Normal	2	Normal	4	Normal	4	Normal	4	High	6	High	3	Low	2	Normal	5	High	2	Normal	5	High	6	High	5	High	4	Normal	4	Normal	2	Normal	5	1	0.019042	0.155635	0.340133	0.544357
chr2L	1517001	2	Normal	2	Normal	2	Normal	2	Normal	4	Normal	2	Normal	2	Normal	4	Normal	4	Normal	4	High	6	High	3	Low	2	Normal	5	High	2	Normal	5	High	6	High	5	High	4	Normal	4	Normal	2	Normal	5	1	0.019042	0.155635	0.340133	0.544357
chr2L	1518001	2	Normal	2	Normal	2	Normal	2	Normal	4	Normal	2	Normal	2	Normal	4	Normal	4	Normal	4	High	6	High	3	Low	2	Normal	5	High	2	Normal	5	High	6	High	5	High	4	Normal	4	Normal	2	Normal	5	1	0.019042	0.155635	0.340133	0.544357
chr2L	1519001	2	Normal	2	Normal	2	Normal	2	Normal	4	Normal	2	Normal	2	Normal	4	Normal	4	Normal	4	High	6	High	3	Low	2	Normal	5	High	2	Normal	5	High	6	High	5	High	4	Normal	4	Normal	2	Normal	5	1	0.019042	0.155635	0.340133	0.544357
chr2L	1520001	2	Normal	2	Normal	2	Normal	2	Normal	4	Normal	2	Normal	2	Normal	4	Normal	4	Normal	4	High	6	High	3	Low	2	Normal	5	High	2	Normal	5	High	6	High	5	High	4	Normal	4	Normal	2	Normal	5	1	0.019042	0.155635	0.340133	0.544357
chr2L	1521001	2	Normal	2	Normal	2	Normal	2	Normal	4	Normal	2	Normal	2	Normal	4	Normal	4	Normal	4	High	6	High	3	Low	2	Normal	5	High	2	Normal	5	High	6	High	5	High	4	Normal	4	Normal	2	Normal	5	1	0.019042	0.155635	0.340133	0.544357
chr2L	1522001	2	Normal	2	Normal	2	Normal	2	Normal	4	Normal	2	Normal	2	Normal	4	Normal	4	Normal	4	High	6	High	3	Low	2	Normal	5	High	2	Normal	5	High	6	High	5	High	4	Normal	4	Normal	2	Normal	5	1	0.019042	0.155635	0.340133	0.544357
chr2L	1523001	2	Normal	2	Normal	2	Normal	2	Normal	4	Normal	2	Normal	2	Normal	4	Normal	4	Normal	4	High	6	High	3	Low	2	Normal	5	High	2	Normal	5	High	6	High	5	High	4	Normal	4	Normal	2	Normal	5	1	0.019042	0.155635	0.340133	0.544357
chr2L	1524001	2	Normal	2	Normal	2	Normal	2	Normal	4	Normal	2	Normal	2	Normal	4	Normal	4	Normal	4	High	6	High	3	Low	2	Normal	5	High	2	Normal	5	High	6	High	5	High	4	Normal	4	Normal	2	Normal	5	1	0.019042	0.155635	0.340133	0.544357
chr2L	1525001	2	Normal	2	Normal	2	Normal	2	Normal	4	Normal	2	Normal	2	Normal	4	Normal	4	Normal	4	High	6	High	3	Low	2	Normal	5	High	2	Normal	5	High	6	High	5	High	4	Normal	4	Normal	2	Normal	5	1	0.019042	0.155635	0.340133	0.544357
chr2L	1526001	2	Normal	2	Normal	2	Normal	2	Normal	4	Normal	2	Normal	2	Normal	4	Normal	4	Normal	4	High	6	High	3	Low	2	Normal	5	High	2	Normal	5	High	6	High	5	High	4	Normal	4	Normal	2	Normal	5	1	0.019042	0.155635	0.340133	0.544357
chr2L	1527001	2	Normal	2	Normal	2	Normal	2	Normal	4	Normal	2	Normal	2	Normal	4	Normal	4	Normal	4	High	6	High	3	Low	2	Normal	5	High	2	Normal	5	High	6	High	5	High	4	Normal	4	Normal	2	Normal	5	1	0.019042	0.155635	0.340133	0.544357
chr2L	1528001	2	Normal	2	Normal	2	Normal	2	Normal	4	Normal	2	Normal	2	Normal	4	Normal	4	Normal	4	High	6	High	3	Low	2	Normal	5	High	2	Normal	5	High	6	High	5	High	4	Normal	4	Normal	2	Normal	5	1	0.019042	0.155635	0.340133	0.544357
chr2L	1529001	2	Normal	2	Normal	2	Normal	2	Normal	4	Normal	2	Normal	2	Normal	4	Normal	4	Normal	4	High	6	High	3	Low	2	Normal	5	High	2	Normal	5	High	6	High	5	High	4	Normal	4	Normal	2	Normal	5	1	0.019042	0.155635	0.340133	0.544357
chr2L	1530001	2	Normal	2	Normal	2	Normal	2	Normal	4	Normal	2	Normal	2	Normal	4	Normal	4	Normal	4	High	6	High	3	Low	2	Normal	5	High	2	Normal	5	High	6	High	5	High	4	Normal	4	Normal	2	Normal	5	1	0.019042	0.155635	0.340133	0.544357
chr2L	1531001	2	Normal	2	Normal	2	Normal	2	Normal	4	Normal	2	Normal	2	Normal	4	Normal	4	Normal	4	High	6	High	3	Low	2	Normal	5	High	2	Normal	5	High	6	High	5	High	4	Normal	4	Normal	2	Normal	5	1	0.019042	0.155635	0.340133	0.544357
chr2L	1532001	2	Normal	2	Normal	2	Normal	2	Normal	4	Normal	2	Normal	2	Normal	4	Normal	4	Normal	4	High	6	High	3	Low	2	Normal	5	High	2	Normal	5	High	6	High	5	High	4	Normal	4	Normal	2	Normal	5	1	0.019042	0.155635	0.340133	0.544357
chr2L	1533001	2	Normal	2	Normal	2	Normal	2	Normal	4	Normal	2	Normal	2	Normal	4	Normal	4	Normal	4	High	6	High	3	Low	2	Normal	5	High	2	Normal	5	High	6	High	5	High	4	Normal	4	Normal	2	Normal	5	1	0.019042	0.155635	0.340133	0.544357
chr2L	1534001	2	Normal	2	Normal	2	Normal	2	Normal	4	Normal	2	Normal	2	Normal	4	Normal	4	Normal	4	High	6	High	3	Low	2	Normal	5	High	2	Normal	5	High	6	High	5	High	4	Normal	4	Normal	2	Normal	5	1	0.019042	0.155635	0.340133	0.544357
chr2L	1535001	2	Normal	2	Normal	2	Normal	2	Normal	4	Normal	2	Normal	2	Normal	4	Normal	4	Normal	4	High	6	High	3	Low	2	Normal	5	High	2	Normal	5	High	6	High	5	High	4	Normal	4	Normal	2	Normal	5	1	0.019042	0.155635	0.340133	0.544357
chr2L	1536001	2	Normal	2	Normal	2	Normal	2	Normal	4	Normal	2	Normal	2	Normal	4	Normal	4	Normal	4	High	6	High	3	Low	2	Normal	5	High	2	Normal	5	High	6	High	5	High	4	Normal	4	Normal	2	Normal	5	1	0.019042	0.155635	0.340133	0.544357
chr2L	1537001	2	Normal	2	Normal	2	Normal	2	Normal	4	Normal	2	Normal	2	Normal	4	Normal	4	Normal	4	High	6	High	3	Low	2	Normal	5	High	2	Normal	5	High	6	High	5	High	4	Normal	4	Normal	2	Normal	5	1	0.019042	0.155635	0.340133	0.544357
chr2L	1538001	2	Normal	2	Normal	2	Normal	2	Normal	4	Normal	2	Normal	2	Normal	4	Normal	4	Normal	4	High	6	High	3	Low	2	Normal	5	High	2	Normal	5	High	6	High	5	High	4	Normal	4	Normal	2	Normal	5	1	0.019042	0.155635	0.340133	0.544357
chr2L	1539001	2	Normal	2	Normal	2	Normal	2	Normal	4	Normal	2	Normal	2	Normal	4	Normal	4	Normal	4	High	6	High	3	Low	2	Normal	5	High	2	Normal	5	High	6	High	5	High	4	Normal	4	Normal	2	Normal	5	1	0.019042	0.155635	0.340133	0.544357
chr2L	1540001	2	Normal	2	Normal	2	Normal	2	Normal	4	Normal	2	Normal	2	Normal	4	Normal	4	Normal	4	High	6	High	3	Low	2	Normal	5	High	2	Normal	5	High	6	High	5	High	4	Normal	4	Normal	2	Normal	5	1	0.019042	0.155635	0.340133	0.544357
chr2L	1541001	2	Normal	2	Normal	2	Normal	2	Normal	4	Normal	2	Normal	2	Normal	4	Normal	4	Normal	4	High	6	High	3	Low	2	Normal	5	High	2	Normal	5	High	6	High	5	High	4	Normal	4	Normal	2	Normal	5	1	0.019042	0.155635	0.340133	0.544357
chr2L	1542001	2	Normal	2	Normal	2	Normal	2	Normal	4	Normal	2	Normal	2	Normal	4	Normal	4	Normal	4	High	6	High	3	Low	2	Normal	5	High	2	Normal	5	High	6	High	5	High	4	Normal	4	Normal	2	Normal	5	1	0.019042	0.155635	0.340133	0.544357
chr2L	1543001	2	Normal	2	Normal	2	Normal	2	Normal	4	Normal	2	Normal	2	Normal	4	Normal	4	Normal	4	High	6	High	3	Low	2	Normal	5	High	2	Normal	5	High	6	High	5	High	4	Normal	4	Normal	2	Normal	5	1	0.019042	0.155635	0.340133	0.544357
chr2L	1544001	2	Normal	2	Normal	2	Normal	2	Normal	4	Normal	2	Normal	2	Normal	4	Normal	4	Normal	4	High	6	High	3	Low	2	Normal	5	High	2	Normal	5	High	6	High	5	High	4	Normal	4	Normal	2	Normal	5	1	0.019042	0.155635	0.340133	0.544357
chr2L	1545001	2	Normal	2	Normal	2	Normal	2	Normal	4	Normal	2	Normal	2	Normal	4	Normal	4	Normal	4	High	6	High	3	Low	2	Normal	5	High	2	Normal	5	High	6	High	5	High	4	Normal	4	Normal	2	Normal	5	1	0.019042	0.155635	0.340133	0.544357
chr2L	1546001	2	Normal	2	Normal	2	Normal	2	Normal	4	Normal	2	Normal	2	Normal	4	Normal	4	Normal	4	High	6	High	3	Low	2	Normal	5	High	2	Normal	5	High	6	High	5	High	4	Normal	4	Normal	2	Normal	5	1	0.019042	0.155635	0.340133	0.544357
chr2L	1547001	2	Normal	2	Normal	2	Normal	2	Normal	4	Normal	2	Normal	2	Normal	4	Normal	4	Normal	4	High	6	High	3	Low	2	Normal	5	High	2	Normal	5	High	6	High	5	High	4	Normal	4	Normal	2	Normal	5	1	0.019042	0.155635	0.340133	0.544357
chr2L	1548001	2	Normal	2	Normal	2	Normal	2	Normal	4	Normal	2	Normal	2	Normal	4	Normal	4	Normal	4	High	6	High	3	Low	2	Normal	5	High	2	Normal	5	High	6	High	5	High	4	Normal	4	Normal	2	Normal	5	1	0.019042	0.155635	0.340133	0.544357
chr2L	1549001	2	Normal	2	Normal	2	Normal	2	Normal	4	Normal	2	Normal	2	Normal	4	Normal	4	Normal	4	High	6	High	3	Low	2	Normal	5	High	2	Normal	5	High	6	High	5	High	4	Normal	4	Normal	2	Normal	5	1	0.019042	0.155635	0.340133	0.544357
chr2L	1550001	2	Normal	2	Normal	2	Normal	2	Normal	4	Normal	2	Normal	2	Normal	4	Normal	4	Normal	4	High	6	High	3	Low	2	Normal	5	High	2	Normal	5	High	6	High	5	High	4	Normal	4	Normal	2	Normal	5	1	0.019042	0.155635	0.340133	0.544357
chr2L	1551001	2	Normal	2	Normal	2	Normal	2	Normal	4	Normal	2	Normal	2	Normal	4	Normal	4	Normal	4	High	6	High	3	Low	2	Normal	5	High	2	Normal	5	High	6	High	5	High	4	Normal	4	Normal	2	Normal	5	1	0.019042	0.155635	0.340133	0.544357
chr2L	1552001	2	Normal	2	Normal	2	Normal	2	Normal	4	Normal	2	Normal	2	Normal	4	Normal	4	Normal	4	High	6	High	3	Low	2	Normal	5	High	2	Normal	5	High	6	High	5	High	4	Normal	4	Normal	2	Normal	5	1	0.019042	0.155635	0.340133	0.544357
chr2L	1553001	2	Normal	2	Normal	2	Normal	2	Normal	4	Normal	2	Normal	2	Normal	4	Normal	4	Normal	4	High	6	High	3	Low	2	Normal	5	High	2	Normal	5	High	6	High	5	High	4	Normal	4	Normal	2	Normal	5	1	0.019042	0.155635	0.340133	0.544357
chr2L	1554001	2	Normal	2	Normal	2	Normal	2	Normal	4	Normal	2	Normal	2	Normal	4	Normal	4	Normal	4	High	6	High	3	Low	2	Normal	5	High	2	Normal	5	High	6	High	5	High	4	Normal	4	Normal	2	Normal	5	1	0.019042	0.155635	0.340133	0.544357
chr2L	1555001	2	Normal	2	Normal	2	Normal	2	Normal	4	Normal	2	Normal	2	Normal	4	Normal	4	Normal	4	High	6	High	3	Low	2	Normal	5	High	2	Normal	5	High	6	High	5	High	4	Normal	4	Normal	2	Normal	5	1	0.019042	0.155635	0.340133	0.544357
chr2L	1556001	2	Normal	2	Normal	2	Normal	2	Normal	4	Normal	2	Normal	2	Normal	4	Normal	4	Normal	4	High	6	High	3	Low	2	Normal	5	High	2	Normal	5	High	6	High	5	High	4	Normal	4	Normal	2	Normal	5	1	0.019042	0.155635	0.340133	0.544357
chr2L	1557001	2	Normal	2	Normal	2	Normal	2	Normal	4	Normal	2	Normal	2	Normal	4	Normal	4	Normal	4	High	6	High	3	Low	2	Normal	5	High	2	Normal	5	High	6	High	5	High	4	Normal	4	Normal	2	Normal	5	1	0.019042	0.155635	0.340133	0.544357
chr2L	1558001	2	Normal	2	Normal	2	Normal	2	Normal	4	Normal	2	Normal	2	Normal	4	Normal	4	Normal	4	High	6	High	3	Low	2	Normal	5	High	2	Normal	5	High	6	High	5	High	4	Normal	4	Normal	2	Normal	5	1	0.019042	0.155635	0.340133	0.544357
chr2L	1559001	2	Normal	2	Normal	2	Normal	2	Normal	4	Normal	2	Normal	2	Normal	4	Normal	4	Normal	4	High	6	High	3	Low	2	Normal	5	High	2	Normal	5	High	6	High	5	High	4	Normal	4	Normal	2	Normal	5	1	0.019042	0.155635	0.340133	0.544357
chr2L	1560001	2	Normal	2	Normal	2	Normal	2	Normal	4	Normal	2	Normal	2	Normal	4	Normal	4	Normal	4	High	6	High	3	Low	2	Normal	5	High	2	Normal	5	High	6	High	5	High	4	Normal	4	Normal	2	Normal	5	1	0.019042	0.155635	0.340133	0.544357
chr2L	1561001	2	Normal	2	Normal	2	Normal	2	Normal	4	Normal	2	Normal	2	Normal	4	Normal	4	Normal	4	High	6	High	3	Low	2	Normal	5	High	2	Normal	5	High	6	High	5	High	4	Normal	4	Normal	2	Normal	5	1	0.019042	0.155635	0.340133	0.544357
chr2L	1562001	2	Normal	2	Normal	2	Normal	2	Normal	4	Normal	2	Normal	2	Normal	4	Normal	4	Normal	4	High	6	High	3	Low	2	Normal	5	High	2	Normal	5	High	6	High	5	High	4	Normal	4	Normal	2	Normal	5	1	0.019042	0.155635	0.340133	0.544357
chr2L	1563001	2	Normal	2	Normal	2	Normal	2	Normal	4	Normal	2	Normal	2	Normal	4	Normal	4	Normal	4	High	6	High	3	Low	2	Normal	5	High	2	Normal	5	High	6	High	5	High	4	Normal	4	Normal	2	Normal	5	1	0.019042	0.155635	0.340133	0.544357
chr2L	1564001	2	Normal	2	Normal	2	Normal	2	Normal	4	Normal	2	Normal	2	Normal	4	Normal	4	Normal	4	High	6	High	3	Low	2	Normal	5	High	2	Normal	5	High	6	High	5	High	4	Normal	4	Normal	2	Normal	5	1	0.019042	0.155635	0.340133	0.544357
chr2L	1565001	2	Normal	2	Normal	2	Normal	2	Normal	4	Normal	2	Normal	2	Normal	4	Normal	4	Normal	4	High	6	High	3	Low	2	Normal	5	High	2	Normal	5	High	6	High	5	High	4	Normal	4	Normal	2	Normal	5	1	0.019042	0.155635	0.340133	0.544357
chr2L	1566001	2	Normal	2	Normal	2	Normal	2	Normal	4	Normal	2	Normal	2	Normal	4	Normal	4	Normal	4	High	6	High	3	Low	2	Normal	5	High	2	Normal	5	High	6	High	5	High	4	Normal	4	Normal	2	Normal	5	1	0.019042	0.155635	0.340133	0.544357
chr2L	1567001	2	Normal	2	Normal	2	Normal	2	Normal	4	Normal	2	Normal	2	Normal	4	Normal	4	Normal	4	High	6	High	3	Low	2	Normal	5	High	2	Normal	5	High	6	High	5	High	4	Normal	4	Normal	2	Normal	5	1	0.019042	0.155635	0.340133	0.544357
chr2L	1568001	2	Normal	2	Normal	2	Normal	2	Normal	4	Normal	2	Normal	2	Normal	4	Normal	4	Normal	4	High	6	High	3	Low	2	Normal	5	High	2	Normal	5	High	6	High	5	High	4	Normal	4	Normal	2	Normal	5	1	0.019042	0.155635	0.340133	0.544357
chr2L	1569001	2	Normal	2	Normal	2	Normal	2	Normal	4	Normal	2	Normal	2	Normal	4	Normal	4	Normal	4	High	6	High	3	Low	2	Normal	5	High	2	Normal	5	High	6	High	5	High	4	Normal	4	Normal	2	Normal	5	1	0.019042	0.155635	0.340133	0.544357
chr2L	1570001	2	Normal	2	Normal	2	Normal	2	Normal	4	Normal	2	Normal	2	Normal	4	Normal	4	Normal	4	High	6	High	3	Low	2	Normal	5	High	2	Normal	5	High	6	High	5	High	4	Normal	4	Normal	2	Normal	5	1	0.019042	0.155635	0.340133	0.544357
chr2L	1571001	2	Normal	2	Normal	2	Normal	2	Normal	4	Normal	2	Normal	2	Normal	4	Normal	4	Normal	4	High	6	High	3	Low	2	Normal	5	High	2	Normal	5	High	6	High	5	High	4	Normal	4	Normal	2	Normal	5	1	0.019042	0.155635	0.340133	0.544357
chr2L	1572001	2	Normal	2	Normal	2	Normal	2	Normal	4	Normal	2	Normal	2	Normal	4	Normal	4	Normal	4	High	6	High	3	Low	2	Normal	5	High	2	Normal	5	High	6	High	5	High	4	Normal	4	Normal	2	Normal	5	1	0.019042	0.155635	0.340133	0.544357
chr2L	1573001	2	Normal	2	Normal	2	Normal	2	Normal	4	Normal	2	Normal	2	Normal	4	Normal	4	Normal	4	High	6	High	3	Low	2	Normal	5	High	2	Normal	5	High	6	High	5	High	4	Normal	4	Normal	2	Normal	5	1	0.019042	0.155635	0.340133	0.544357
chr2L	1574001	2	Normal	2	Normal	2	Normal	2	Normal	4	Normal	2	Normal	2	Normal	4	Normal	4	Normal	4	High	6	High	3	Low	2	Normal	5	High	2	Normal	5	High	6	High	5	High	4	Normal	4	Normal	2	Normal	5	1	0.019042	0.155635	0.340133	0.544357
chr2L	1575001	2	Normal	2	Normal	2	Normal	2	Normal	4	Normal	2	Normal	2	Normal	4	Normal	4	Normal	4	High	6	High	3	Low	2	Normal	5	High	2	Normal	5	High	6	High	5	High	4	Normal	4	Normal	2	Normal	5	1	0.019042	0.155635	0.340133	0.544357
chr2L	1576001	2	Normal	2	Normal	2	Normal	2	Normal	4	Normal	2	Normal	2	Normal	4	Normal	4	Normal	4	High	6	High	3	Low	2	Normal	5	High	2	Normal	5	High	6	High	5	High	4	Normal	4	Normal	2	Normal	5	1	0.019042	0.155635	0.340133	0.544357
chr2L	1577001	2	Normal	2	Normal	2	Normal	2	Normal	4	Normal	2	Normal	2	Normal	4	Normal	4	Normal	4	High	6	High	3	Low	2	Normal	5	High	2	Normal	5	High	6	High	5	High	4	Normal	4	Normal	2	Normal	5	1	0.019042	0.155635	0.340133	0.544357
chr2L	1578001	2	Normal	2	Normal	2	Normal	2	Normal	4	Normal	2	Normal	2	Normal	4	Normal	4	Normal	4	High	6	High	3	Low	2	Normal	5	High	2	Normal	5	High	6	High	5	High	4	Normal	4	Normal	2	Normal	5	1	0.019042	0.155635	0.340133	0.544357
chr2L	1579001	2	Normal	2	Normal	2	Normal	2	Normal	4	Normal	2	Normal	2	Normal	4	Normal	4	Normal	4	High	6	High	3	Low	2	Normal	5	High	2	Normal	5	High	6	High	5	High	4	Normal	4	Normal	2	Normal	5	1	0.019042	0.155635	0.340133	0.544357
chr2L	1580001	2	Normal	2	Normal	2	Normal	2	Normal	4	Normal	2	Normal	2	Normal	4	Normal	4	Normal	4	High	6	High	3	Low	2	Normal	5	High	2	Normal	5	High	6	High	5	High	4	Normal	4	Normal	2	Normal	5	1	0.019042	0.155635	0.340133	0.544357
chr2L	1581001	2	Normal	2	Normal	2	Normal	2	Normal	4	Normal	2	Normal	2	Normal	4	Normal	4	Normal	4	High	6	High	3	Low	2	Normal	5	High	2	Normal	5	High	6	High	5	High	4	Normal	4	Normal	2	Normal	5	1	0.019042	0.155635	0.340133	0.544357
chr2L	1582001	2	Normal	2	Normal	2	Normal	2	Normal	4	Normal	2	Normal	2	Normal	4	Normal	4	Normal	4	High	6	High	3	Low	2	Normal	5	High	2	Normal	5	High	6	High	5	High	4	Normal	4	Normal	2	Normal	5	1	0.019042	0.155635	0.340133	0.544357
chr2L	1583001	2	Normal	2	Normal	2	Normal	2	Normal	4	Normal	2	Normal	2	Normal	4	Normal	4	Normal	4	High	6	High	3	Low	2	Normal	5	High	2	Normal	5	High	6	High	5	High	4	Normal	4	Normal	2	Normal	5	1	0.019042	0.155635	0.340133	0.544357
chr2L	1584001	2	Normal	2	Normal	2	Normal	2	Normal	4	Normal	2	Normal	2	Normal	4	Normal	4	Normal	4	High	6	High	3	Low	2	Normal	5	High	2	Normal	5	High	6	High	5	High	4	Normal	4	Normal	2	Normal	5	1	0.019042	0.155635	0.340133	0.544357
chr2L	1585001	2	Normal	2	Normal	2	Normal	2	Normal	4	Normal	2	Normal	2	Normal	4	Normal	4	Normal	4	High	6	High	3	Low	2	Normal	5	High	2	Normal	5	High	6	High	5	High	4	Normal	4	Normal	2	Normal	5	1	0.019042	0.155635	0.340133	0.544357
chr2L	1586001	2	Normal	2	Normal	2	Normal	2	Normal	4	Normal	2	Normal	2	Normal	4	Normal	4	Normal	4	High	6	High	3	Low	2	Normal	5	High	2	Normal	5	High	6	High	5	High	4	Normal	4	Normal	2	Normal	5	1	0.019042	0.155635	0.340133	0.544357
chr2L	1587001	2	Normal	2	Normal	2	Normal	2	Normal	4	Normal	2	Normal	2	Normal	4	Normal	4	Normal	4	High	6	High	3	Low	2	Normal	5	High	2	Normal	5	High	6	High	5	High	4	Normal	4	Normal	2	Normal	5	1	0.019042	0.155635	0.340133	0.544357
chr2L	1588001	2	Normal	2	Normal	2	Normal	2	Normal	4	Normal	2	Normal	2	Normal	4	Normal	4	Normal	4	High	6	High	3	Low	2	Normal	5	High	2	Normal	5	High	6	High	5	High	4	Normal	4	Normal	2	Normal	5	1	0.019042	0.155635	0.340133	0.544357
chr2L	1589001	2	Normal	2	Normal	2	Normal	2	Normal	4	Normal	2	Normal	2	Normal	4	Normal	4	Normal	4	High	6	High	3	Low	2	Normal	5	High	2	Normal	5	High	6	High	5	High	4	Normal	4	Normal	2	Normal	5	1	0.019042	0.155635	0.340133	0.544357
chr2L	1590001	2	Normal	2	Normal	2	Normal	2	Normal	4	Normal	2	Normal	2	Normal	4	Normal	4	Normal	4	High	6	High	3	Low	2	Normal	5	High	2	Normal	5	High	6	High	5	High	4	Normal	4	Normal	2	Normal	5	1	0.019042	0.155635	0.340133	0.544357
chr2L	1591001	2	Normal	2	Normal	2	Normal	2	Normal	4	Normal	2	Normal	2	Normal	4	Normal	4	Normal	4	High	6	High	3	Low	2	Normal	5	High	2	Normal	5	High	6	High	5	High	4	Normal	4	Normal	2	Normal	5	1	0.019042	0.155635	0.340133	0.544357
chr2L	1592001	2	Normal	2	Normal	2	Normal	2	Normal	4	Normal	2	Normal	2	Normal	4	Normal	4	Normal	4	High	6	High	3	Low	2	Normal	5	High	2	Normal	5	High	6	High	5	High	4	Normal	4	Normal	2	Normal	5	1	0.019042	0.155635	0.340133	0.544357
chr2L	1593001	2	Normal	2	Normal	2	Normal	2	Normal	4	Normal	2	Normal	2	Normal	4	Normal	4	Normal	4	High	6	High	3	Low	2	Normal	5	High	2	Normal	5	High	6	High	5	High	4	Normal	4	Normal	2	Normal	5	1	0.019042	0.155635	0.340133	0.544357
chr2L	1594001	2	Normal	2	Normal	2	Normal	2	Normal	4	Normal	2	Normal	2	Normal	4	Normal	4	Normal	4	High	6	High	3	Low	2	Normal	5	High	2	Normal	5	High	6	High	5	High	4	Normal	4	Normal	2	Normal	5	1	0.019042	0.155635	0.340133	0.544357
chr2L	1595001	2	Normal	2	Normal	2	Normal	2	Normal	4	Normal	2	Normal	2	Normal	4	Normal	4	Normal	4	High	6	High	3	Low	2	Normal	5	High	2	Normal	5	High	6	High	5	High	4	Normal	4	Normal	2	Normal	5	1	0.019042	0.155635	0.340133	0.544357
chr2L	1596001	2	Normal	2	Normal	2	Normal	2	Normal	4	Normal	2	Normal	2	Normal	4	Normal	4	Normal	4	High	6	High	3	Low	2	Normal	5	High	2	Normal	5	High	6	High	5	High	4	Normal	4	Normal	2	Normal	5	1	0.019042	0.155635	0.340133	0.544357
chr2L	1597001	2	Normal	2	Normal	2	Normal	2	Normal	4	Normal	2	Normal	2	Normal	4	Normal	4	Normal	4	High	6	High	3	Low	2	Normal	5	High	2	Normal	5	High	6	High	5	High	4	Normal	4	Normal	2	Normal	5	1	0.019042	0.155635	0.340133	0.544357
chr2L	1598001	2	Normal	2	Normal	2	Normal	2	Normal	4	Normal	2	Normal	2	Normal	4	Normal	4	Normal	4	High	6	High	3	Low	2	Normal	5	High	2	Normal	5	High	6	High	5	High	4	Normal	4	Normal	2	Normal	5	1	0.019042	0.155635	0.340133	0.544357
chr2L	1599001	2	Normal	2	Normal	2	Normal	2	Normal	4	Normal	2	Normal	2	Normal	4	Normal	4	Normal	4	High	6	High	3	Low	2	Normal	5	High	2	Normal	5	High	6	High	5	High	4	Normal	4	Normal	2	Normal	5	1	0.019042	0.155635	0.340133	0.544357
chr2L	1600001	2	Normal	2	Normal	2	Normal	2	Normal	4	Normal	2	Normal	2	Normal	4	Normal	4	Normal	4	High	6	High	3	Low	2	Normal	5	High	2	Normal	5	High	6	High	5	High	4	Normal	4	Normal	2	Normal	5	1	0.019042	0.155635	0.340133	0.544357
chr2L	1601001	2	Normal	2	Normal	2	Normal	2	Normal	4	Normal	2	Normal	2	Normal	4	Normal	4	Normal	4	High	6	High	3	Low	2	Normal	5	High	2	Normal	5	High	6	High	5	High	4	Normal	4	Normal	2	Normal	5	1	0.019042	0.155635	0.340133	0.544357
chr2L	1602001	2	Normal	2	Normal	2	Normal	2	Normal	4	Normal	2	Normal	2	Normal	4	Normal	4	Normal	4	High	6	High	3	Low	2	Normal	5	High	2	Normal	5	High	6	High	5	High	4	Normal	4	Normal	2	Normal	5	1	0.019042	0.155635	0.340133	0.544357
chr2L	1603001	2	Normal	2	Normal	2	Normal	2	Normal	4	Normal	2	Normal	2	Normal	4	Normal	4	Normal	4	High	6	High	3	Low	2	Normal	5	High	2	Normal	5	High	6	High	5	High	4	Normal	4	Normal	2	Normal	5	1	0.019042	0.155635	0.340133	0.544357
chr2L	1604001	2	Normal	2	Normal	2	Normal	2	Normal	4	Normal	2	Normal	2	Normal	4	Normal	4	Normal	4	High	6	High	3	Low	2	Normal	5	High	2	Normal	5	High	6	High	5	High	4	Normal	4	Normal	2	Normal	5	1	0.019042	0.155635	0.340133	0.544357
chr2L	1605001	2	Normal	2	Normal	2	Normal	2	Normal	4	Normal	2	Normal	2	Normal	4	Normal	4	Normal	4	High	6	High	3	Low	2	Normal	5	High	2	Normal	5	High	6	High	5	High	4	Normal	4	Normal	2	Normal	5	1	0.019042	0.155635	0.340133	0.544357
chr2L	1606001	2	Normal	2	Normal	2	Normal	2	Normal	4	Normal	2	Normal	2	Normal	4	Normal	4	Normal	4	High	6	High	3	Low	2	Normal	5	High	2	Normal	5	High	6	High	5	High	4	Normal	4	Normal	2	Normal	5	1	0.019042	0.155635	0.340133	0.544357
chr2L	1607001	2	Normal	2	Normal	2	Normal	2	Normal	4	Normal	2	Normal	2	Normal	4	Normal	4	Normal	4	High	6	High	3	Low	2	Normal	5	High	2	Normal	5	High	6	High	5	High	4	Normal	4	Normal	2	Normal	5	1	0.019042	0.155635	0.340133	0.544357
chr2L	1608001	2	Normal	2	Normal	2	Normal	2	Normal	4	Normal	2	Normal	2	Normal	4	Normal	4	Normal	4	High	6	High	3	Low	2	Normal	5	High	2	Normal	5	High	6	High	5	High	4	Normal	4	Normal	2	Normal	5	1	0.019042	0.155635	0.340133	0.544357
chr2L	1609001	2	Normal	2	Normal	2	Normal	2	Normal	4	Normal	2	Normal	2	Normal	4	Normal	4	Normal	4	High	6	High	3	Low	2	Normal	5	High	2	Normal	5	High	6	High	5	High	4	Normal	4	Normal	2	Normal	5	1	0.019042	0.155635	0.340133	0.544357
chr2L	1610001	2	Normal	2	Normal	2	Normal	2	Normal	4	Normal	2	Normal	2	Normal	4	Normal	4	Normal	4	High	6	High	3	Low	2	Normal	5	High	2	Normal	5	High	6	High	5	High	4	Normal	4	Normal	2	Normal	5	1	0.019042	0.155635	0.340133	0.544357
chr2L	1611001	2	Normal	2	Normal	2	Normal	2	Normal	4	Normal	2	Normal	2	Normal	4	Normal	4	Normal	4	High	6	High	3	Low	2	Normal	5	High	2	Normal	5	High	6	High	5	High	4	Normal	4	Normal	2	Normal	5	1	0.019042	0.155635	0.340133	0.544357
chr2L	1612001	2	Normal	2	Normal	2	Normal	2	Normal	4	Normal	2	Normal	2	Normal	4	Normal	4	Normal	4	High	6	High	3	Low	2	Normal	5	High	2	Normal	5	High	6	High	5	High	4	Normal	4	Normal	2	Normal	5	1	0.019042	0.155635	0.340133	0.544357
chr2L	1613001	2	Normal	2	Normal	2	Normal	2	Normal	4	Normal	2	Normal	2	Normal	4	Normal	4	Normal	4	High	6	High	3	Low	2	Normal	5	High	2	Normal	5	High	6	High	5	High	4	Normal	4	Normal	2	Normal	5	1	0.019042	0.155635	0.340133	0.544357
chr2L	1614001	2	Normal	2	Normal	2	Normal	2	Normal	4	Normal	2	Normal	2	Normal	4	Normal	4	Normal	4	High	6	High	3	Low	2	Normal	5	High	2	Normal	5	High	6	High	5	High	4	Normal	4	Normal	2	Normal	5	1	0.019042	0.155635	0.340133	0.544357
chr2L	1615001	2	Normal	2	Normal	2	Normal	2	Normal	4	Normal	2	Normal	2	Normal	4	Normal	4	Normal	4	High	6	High	3	Low	2	Normal	5	High	2	Normal	5	High	6	High	5	High	4	Normal	4	Normal	2	Normal	5	1	0.019042	0.155635	0.340133	0.544357
chr2L	1616001	2	Normal	2	Normal	2	Normal	2	Normal	4	Normal	2	Normal	2	Normal	4	Normal	4	Normal	4	High	6	High	3	Low	2	Normal	5	High	2	Normal	5	High	6	High	5	High	4	Normal	4	Normal	2	Normal	5	1	0.019042	0.155635	0.340133	0.544357
chr2L	1617001	2	Normal	2	Normal	2	Normal	2	Normal	4	Normal	2	Normal	2	Normal	4	Normal	4	Normal	4	High	6	High	3	Low	2	Normal	5	High	2	Normal	5	High	4	Normal	5	High	4	Normal	4	Normal	2	Normal	5	1	0.019042	0.155635	0.340133	0.544357
chr2L	1618001	2	Normal	2	Normal	2	Normal	2	Normal	4	Normal	2	Normal	2	Normal	4	Normal	4	Normal	4	High	6	High	3	Low	2	Normal	5	High	2	Normal	5	High	4	Normal	5	High	4	Normal	4	Normal	2	Normal	5	1	0.019042	0.155635	0.340133	0.544357
chr2L	1619001	2	Normal	2	Normal	2	Normal	2	Normal	4	Normal	2	Normal	2	Normal	4	Normal	4	Normal	4	High	6	High	3	Low	2	Normal	5	High	2	Normal	5	High	4	Normal	5	High	4	Normal	4	Normal	2	Normal	5	1	0.019042	0.155635	0.340133	0.544357
chr2L	1620001	2	Normal	2	Normal	2	Normal	2	Normal	4	Normal	2	Normal	2	Normal	4	Normal	4	Normal	4	High	6	High	3	Low	2	Normal	5	High	2	Normal	5	High	4	Normal	5	High	4	Normal	4	Normal	2	Normal	5	1	0.019042	0.155635	0.340133	0.544357
chr2L	1621001	2	Normal	2	Normal	2	Normal	2	Normal	4	Normal	2	Normal	2	Normal	4	Normal	4	Normal	4	High	6	High	3	Low	2	Normal	5	High	2	Normal	5	High	4	Normal	5	High	4	Normal	4	Normal	2	Normal	5	1	0.019042	0.155635	0.340133	0.544357
chr2L	1622001	2	Normal	2	Normal	2	Normal	2	Normal	4	Normal	2	Normal	2	Normal	4	Normal	4	Normal	4	High	6	High	3	Low	2	Normal	5	High	2	Normal	5	High	4	Normal	5	High	4	Normal	4	Normal	2	Normal	5	1	0.019042	0.155635	0.340133	0.544357
chr2L	1623001	2	Normal	2	Normal	2	Normal	2	Normal	4	Normal	2	Normal	2	Normal	4	Normal	4	Normal	4	High	6	High	3	Low	2	Normal	5	High	2	Normal	5	High	4	Normal	5	High	4	Normal	4	Normal	2	Normal	5	1	0.019042	0.155635	0.340133	0.544357
chr2L	1624001	2	Normal	2	Normal	2	Normal	2	Normal	4	Normal	2	Normal	2	Normal	4	Normal	4	Normal	4	High	6	High	3	Low	2	Normal	5	High	2	Normal	5	High	4	Normal	5	High	4	Normal	4	Normal	2	Normal	5	1	0.019042	0.155635	0.340133	0.544357
chr2L	1625001	2	Normal	2	Normal	2	Normal	2	Normal	4	Normal	2	Normal	2	Normal	4	Normal	4	Normal	4	High	6	High	3	Low	2	Normal	5	High	2	Normal	5	High	4	Normal	5	High	4	Normal	4	Normal	2	Normal	5	1	0.019042	0.155635	0.340133	0.544357
chr2L	1626001	2	Normal	2	Normal	2	Normal	2	Normal	4	Normal	2	Normal	2	Normal	4	Normal	4	Normal	4	High	6	High	3	Low	2	Normal	5	High	2	Normal	5	High	4	Normal	5	High	4	Normal	4	Normal	2	Normal	5	1	0.019042	0.155635	0.340133	0.544357
chr2L	1627001	2	Normal	2	Normal	2	Normal	2	Normal	4	Normal	2	Normal	2	Normal	4	Normal	4	Normal	4	High	6	High	3	Low	2	Normal	5	High	2	Normal	5	High	4	Normal	5	High	4	Normal	4	Normal	2	Normal	5	1	0.019042	0.155635	0.340133	0.544357
chr2L	1628001	2	Normal	2	Normal	2	Normal	2	Normal	4	Normal	2	Normal	2	Normal	4	Normal	4	Normal	4	High	6	High	3	Low	2	Normal	5	High	2	Normal	5	High	4	Normal	5	High	4	Normal	4	Normal	2	Normal	5	1	0.019042	0.155635	0.340133	0.544357
chr2L	1629001	2	Normal	2	Normal	2	Normal	2	Normal	4	Normal	2	Normal	2	Normal	4	Normal	4	Normal	4	High	6	High	3	Low	2	Normal	5	High	2	Normal	5	High	4	Normal	5	High	4	Normal	4	Normal	2	Normal	5	1	0.019042	0.155635	0.340133	0.544357
chr2L	1630001	2	Normal	2	Normal	2	Normal	2	Normal	4	Normal	2	Normal	2	Normal	4	Normal	4	Normal	4	High	6	High	3	Low	2	Normal	5	High	2	Normal	5	High	4	Normal	5	High	4	Normal	4	Normal	2	Normal	5	1	0.019042	0.155635	0.340133	0.544357
chr2L	1631001	2	Normal	2	Normal	2	Normal	2	Normal	4	Normal	2	Normal	2	Normal	4	Normal	4	Normal	4	High	6	High	3	Low	2	Normal	5	High	2	Normal	5	High	4	Normal	5	High	4	Normal	4	Normal	2	Normal	5	1	0.019042	0.155635	0.340133	0.544357
chr2L	1632001	2	Normal	2	Normal	2	Normal	2	Normal	4	Normal	2	Normal	2	Normal	4	Normal	4	Normal	4	High	6	High	3	Low	2	Normal	5	High	2	Normal	5	High	4	Normal	5	High	4	Normal	4	Normal	2	Normal	5	1	0.019042	0.155635	0.340133	0.544357
chr2L	1633001	2	Normal	2	Normal	2	Normal	2	Normal	4	Normal	2	Normal	2	Normal	4	Normal	4	Normal	4	High	6	High	3	Low	2	Normal	5	High	2	Normal	5	High	4	Normal	5	High	4	Normal	4	Normal	2	Normal	5	1	0.019042	0.155635	0.340133	0.544357
chr2L	1634001	2	Normal	2	Normal	2	Normal	2	Normal	4	Normal	2	Normal	2	Normal	4	Normal	4	Normal	4	High	6	High	3	Low	2	Normal	5	High	2	Normal	5	High	4	Normal	5	High	4	Normal	4	Normal	2	Normal	5	1	0.019042	0.155635	0.340133	0.544357
chr2L	1635001	2	Normal	2	Normal	2	Normal	2	Normal	4	Normal	2	Normal	2	Normal	4	Normal	4	Normal	4	High	6	High	6	High	2	Normal	5	High	2	Normal	5	High	4	Normal	5	High	4	Normal	4	Normal	2	Normal	6	0	0.003708	0.0479313	0.725586	0.725586
chr2L	1636001	2	Normal	2	Normal	2	Normal	2	Normal	4	Normal	2	Normal	2	Normal	4	Normal	4	Normal	4	High	6	High	6	High	2	Normal	5	High	2	Normal	5	High	4	Normal	5	High	4	Normal	4	Normal	2	Normal	6	0	0.003708	0.0479313	0.725586	0.725586
chr2L	1637001	2	Normal	2	Normal	2	Normal	2	Normal	4	Normal	2	Normal	2	Normal	4	Normal	4	Normal	4	High	6	High	6	High	2	Normal	5	High	2	Normal	5	High	4	Normal	5	High	4	Normal	4	Normal	2	Normal	6	0	0.003708	0.0479313	0.725586	0.725586
chr2L	1638001	2	Normal	2	Normal	2	Normal	2	Normal	4	Normal	2	Normal	2	Normal	4	Normal	4	Normal	4	High	6	High	6	High	2	Normal	5	High	2	Normal	5	High	4	Normal	5	High	4	Normal	4	Normal	2	Normal	6	0	0.003708	0.0479313	0.725586	0.725586
chr2L	1639001	2	Normal	2	Normal	2	Normal	2	Normal	4	Normal	2	Normal	2	Normal	4	Normal	4	Normal	4	High	6	High	6	High	2	Normal	5	High	2	Normal	5	High	4	Normal	5	High	4	Normal	4	Normal	2	Normal	6	0	0.003708	0.0479313	0.725586	0.725586
chr2L	1640001	2	Normal	2	Normal	2	Normal	2	Normal	4	Normal	2	Normal	2	Normal	4	Normal	4	Normal	4	High	6	High	6	High	2	Normal	5	High	2	Normal	5	High	4	Normal	5	High	4	Normal	4	Normal	2	Normal	6	0	0.003708	0.0479313	0.725586	0.725586
chr2L	1641001	2	Normal	2	Normal	2	Normal	2	Normal	4	Normal	2	Normal	2	Normal	4	Normal	4	Normal	4	High	6	High	6	High	2	Normal	5	High	2	Normal	5	High	4	Normal	5	High	4	Normal	4	Normal	2	Normal	6	0	0.003708	0.0479313	0.725586	0.725586
chr2L	1642001	2	Normal	2	Normal	2	Normal	2	Normal	4	Normal	2	Normal	2	Normal	4	Normal	4	Normal	4	High	6	High	6	High	2	Normal	5	High	2	Normal	5	High	4	Normal	5	High	4	Normal	4	Normal	2	Normal	6	0	0.003708	0.0479313	0.725586	0.725586
chr2L	1643001	2	Normal	2	Normal	2	Normal	2	Normal	4	Normal	2	Normal	2	Normal	4	Normal	4	Normal	4	High	6	High	6	High	2	Normal	5	High	2	Normal	5	High	4	Normal	5	High	4	Normal	4	Normal	2	Normal	6	0	0.003708	0.0479313	0.725586	0.725586
chr2L	1644001	2	Normal	2	Normal	2	Normal	2	Normal	4	Normal	2	Normal	2	Normal	4	Normal	4	Normal	4	High	6	High	6	High	2	Normal	5	High	2	Normal	5	High	4	Normal	5	High	4	Normal	4	Normal	2	Normal	6	0	0.003708	0.0479313	0.725586	0.725586
chr2L	1645001	2	Normal	2	Normal	2	Normal	2	Normal	4	Normal	2	Normal	2	Normal	4	Normal	4	Normal	4	High	6	High	6	High	2	Normal	5	High	2	Normal	5	High	4	Normal	5	High	4	Normal	4	Normal	2	Normal	6	0	0.003708	0.0479313	0.725586	0.725586
chr2L	1646001	2	Normal	2	Normal	2	Normal	2	Normal	4	Normal	2	Normal	2	Normal	4	Normal	4	Normal	4	High	6	High	6	High	2	Normal	5	High	2	Normal	5	High	4	Normal	5	High	4	Normal	4	Normal	2	Normal	6	0	0.003708	0.0479313	0.725586	0.725586
chr2L	1647001	2	Normal	2	Normal	2	Normal	2	Normal	4	Normal	2	Normal	2	Normal	4	Normal	4	Normal	4	High	6	High	6	High	2	Normal	5	High	2	Normal	5	High	4	Normal	5	High	4	Normal	4	Normal	2	Normal	6	0	0.003708	0.0479313	0.725586	0.725586
chr2L	1648001	2	Normal	2	Normal	2	Normal	2	Normal	4	Normal	2	Normal	2	Normal	4	Normal	4	Normal	4	High	6	High	6	High	2	Normal	5	High	2	Normal	5	High	4	Normal	5	High	4	Normal	4	Normal	2	Normal	6	0	0.003708	0.0479313	0.725586	0.725586
chr2L	1649001	2	Normal	2	Normal	2	Normal	2	Normal	4	Normal	2	Normal	2	Normal	4	Normal	4	Normal	4	High	6	High	6	High	2	Normal	4	Normal	2	Normal	5	High	4	Normal	5	High	4	Normal	4	Normal	2	Normal	5	0	0.019042	0.155635	0.725586	0.725586
chr2L	1650001	2	Normal	2	Normal	2	Normal	2	Normal	4	Normal	2	Normal	2	Normal	4	Normal	4	Normal	4	High	6	High	6	High	2	Normal	4	Normal	2	Normal	5	High	4	Normal	5	High	4	Normal	4	Normal	2	Normal	5	0	0.019042	0.155635	0.725586	0.725586
chr2L	1651001	2	Normal	2	Normal	2	Normal	2	Normal	4	Normal	2	Normal	2	Normal	4	Normal	4	Normal	4	High	6	High	6	High	2	Normal	4	Normal	2	Normal	5	High	4	Normal	5	High	4	Normal	4	Normal	2	Normal	5	0	0.019042	0.155635	0.725586	0.725586
chr2L	1652001	2	Normal	2	Normal	2	Normal	2	Normal	4	Normal	2	Normal	2	Normal	4	Normal	4	Normal	3	High	6	High	6	High	2	Normal	4	Normal	2	Normal	5	High	4	Normal	5	High	4	Normal	4	Normal	2	Normal	5	0	0.019042	0.155635	0.725586	0.725586
chr2L	1653001	2	Normal	2	Normal	2	Normal	2	Normal	4	Normal	2	Normal	2	Normal	4	Normal	4	Normal	3	High	6	High	6	High	2	Normal	4	Normal	2	Normal	4	Normal	4	Normal	5	High	4	Normal	4	Normal	2	Normal	4	0	0.07384	0.324765	0.725586	0.725586
chr2L	1654001	2	Normal	2	Normal	2	Normal	2	Normal	4	Normal	2	Normal	2	Normal	4	Normal	4	Normal	3	High	4	Normal	6	High	2	Normal	4	Normal	2	Normal	4	Normal	4	Normal	5	High	4	Normal	4	Normal	2	Normal	3	0	0.212913	0.532998	0.725586	0.725586
chr2L	1655001	2	Normal	2	Normal	2	Normal	2	Normal	4	Normal	2	Normal	2	Normal	4	Normal	4	Normal	3	High	4	Normal	6	High	2	Normal	4	Normal	2	Normal	4	Normal	4	Normal	5	High	4	Normal	4	Normal	2	Normal	3	0	0.212913	0.532998	0.725586	0.725586
chr2L	1656001	2	Normal	2	Normal	2	Normal	2	Normal	4	Normal	2	Normal	2	Normal	4	Normal	4	Normal	3	High	4	Normal	6	High	2	Normal	4	Normal	2	Normal	4	Normal	4	Normal	5	High	4	Normal	4	Normal	2	Normal	3	0	0.212913	0.532998	0.725586	0.725586
chr2L	1657001	2	Normal	2	Normal	2	Normal	2	Normal	4	Normal	2	Normal	2	Normal	4	Normal	4	Normal	3	High	4	Normal	6	High	2	Normal	4	Normal	2	Normal	4	Normal	4	Normal	5	High	4	Normal	4	Normal	2	Normal	3	0	0.212913	0.532998	0.725586	0.725586
chr2L	1658001	2	Normal	2	Normal	2	Normal	2	Normal	4	Normal	2	Normal	2	Normal	4	Normal	4	Normal	3	High	4	Normal	6	High	2	Normal	4	Normal	2	Normal	4	Normal	4	Normal	5	High	4	Normal	4	Normal	2	Normal	3	0	0.212913	0.532998	0.725586	0.725586
chr2L	1659001	2	Normal	2	Normal	2	Normal	2	Normal	4	Normal	2	Normal	2	Normal	4	Normal	4	Normal	3	High	4	Normal	6	High	2	Normal	4	Normal	2	Normal	4	Normal	4	Normal	5	High	4	Normal	4	Normal	2	Normal	3	0	0.212913	0.532998	0.725586	0.725586
chr2L	1660001	2	Normal	2	Normal	2	Normal	2	Normal	4	Normal	2	Normal	2	Normal	4	Normal	4	Normal	3	High	4	Normal	6	High	2	Normal	4	Normal	2	Normal	4	Normal	4	Normal	5	High	4	Normal	4	Normal	2	Normal	3	0	0.212913	0.532998	0.725586	0.725586
chr2L	1661001	2	Normal	2	Normal	2	Normal	2	Normal	4	Normal	2	Normal	2	Normal	4	Normal	4	Normal	3	High	4	Normal	6	High	2	Normal	4	Normal	2	Normal	4	Normal	4	Normal	5	High	4	Normal	4	Normal	2	Normal	3	0	0.212913	0.532998	0.725586	0.725586
chr2L	1662001	2	Normal	2	Normal	2	Normal	2	Normal	4	Normal	2	Normal	2	Normal	4	Normal	4	Normal	3	High	4	Normal	6	High	2	Normal	4	Normal	2	Normal	4	Normal	4	Normal	5	High	4	Normal	4	Normal	2	Normal	3	0	0.212913	0.532998	0.725586	0.725586
chr2L	1663001	2	Normal	2	Normal	2	Normal	2	Normal	4	Normal	2	Normal	2	Normal	4	Normal	4	Normal	3	High	4	Normal	6	High	2	Normal	4	Normal	2	Normal	4	Normal	4	Normal	5	High	4	Normal	4	Normal	2	Normal	3	0	0.212913	0.532998	0.725586	0.725586
chr2L	1664001	2	Normal	2	Normal	2	Normal	2	Normal	4	Normal	2	Normal	2	Normal	4	Normal	4	Normal	3	High	4	Normal	6	High	2	Normal	4	Normal	2	Normal	4	Normal	4	Normal	5	High	4	Normal	4	Normal	2	Normal	3	0	0.212913	0.532998	0.725586	0.725586
chr2L	1665001	2	Normal	2	Normal	2	Normal	2	Normal	4	Normal	2	Normal	2	Normal	4	Normal	4	Normal	3	High	4	Normal	6	High	2	Normal	4	Normal	2	Normal	4	Normal	4	Normal	5	High	4	Normal	4	Normal	2	Normal	3	0	0.212913	0.532998	0.725586	0.725586
chr2L	1666001	2	Normal	2	Normal	2	Normal	2	Normal	4	Normal	2	Normal	2	Normal	4	Normal	4	Normal	3	High	4	Normal	6	High	2	Normal	4	Normal	2	Normal	4	Normal	4	Normal	5	High	4	Normal	4	Normal	2	Normal	3	0	0.212913	0.532998	0.725586	0.725586
chr2L	1667001	2	Normal	2	Normal	2	Normal	2	Normal	4	Normal	2	Normal	2	Normal	4	Normal	4	Normal	3	High	4	Normal	6	High	2	Normal	4	Normal	2	Normal	4	Normal	4	Normal	5	High	4	Normal	4	Normal	2	Normal	3	0	0.212913	0.532998	0.725586	0.725586
chr2L	1668001	2	Normal	2	Normal	2	Normal	2	Normal	4	Normal	2	Normal	2	Normal	4	Normal	4	Normal	3	High	4	Normal	6	High	2	Normal	4	Normal	2	Normal	4	Normal	4	Normal	5	High	4	Normal	4	Normal	2	Normal	3	0	0.212913	0.532998	0.725586	0.725586
chr2L	1669001	2	Normal	2	Normal	2	Normal	2	Normal	4	Normal	2	Normal	2	Normal	4	Normal	4	Normal	3	High	4	Normal	3	Low	2	Normal	4	Normal	2	Normal	4	Normal	4	Normal	5	High	4	Normal	4	Normal	2	Normal	2	1	0.4588	0.718804	0.340133	0.544357
chr2L	1670001	2	Normal	2	Normal	2	Normal	2	Normal	4	Normal	2	Normal	2	Normal	4	Normal	4	Normal	3	High	4	Normal	3	Low	2	Normal	4	Normal	2	Normal	4	Normal	4	Normal	5	High	4	Normal	4	Normal	2	Normal	2	1	0.4588	0.718804	0.340133	0.544357
chr2L	1671001	2	Normal	2	Normal	2	Normal	2	Normal	4	Normal	2	Normal	2	Normal	4	Normal	4	Normal	3	High	4	Normal	3	Low	2	Normal	4	Normal	2	Normal	4	Normal	4	Normal	5	High	4	Normal	4	Normal	2	Normal	2	1	0.4588	0.718804	0.340133	0.544357
chr2L	1672001	2	Normal	2	Normal	2	Normal	2	Normal	4	Normal	2	Normal	2	Normal	4	Normal	4	Normal	3	High	4	Normal	3	Low	2	Normal	4	Normal	2	Normal	4	Normal	4	Normal	5	High	4	Normal	4	Normal	2	Normal	2	1	0.4588	0.718804	0.340133	0.544357
chr2L	1673001	2	Normal	2	Normal	2	Normal	2	Normal	4	Normal	2	Normal	2	Normal	4	Normal	4	Normal	3	High	4	Normal	3	Low	2	Normal	4	Normal	2	Normal	4	Normal	4	Normal	5	High	4	Normal	4	Normal	2	Normal	2	1	0.4588	0.718804	0.340133	0.544357
chr2L	1674001	2	Normal	2	Normal	2	Normal	2	Normal	4	Normal	2	Normal	2	Normal	4	Normal	4	Normal	3	High	4	Normal	3	Low	2	Normal	4	Normal	2	Normal	4	Normal	4	Normal	5	High	4	Normal	4	Normal	2	Normal	2	1	0.4588	0.718804	0.340133	0.544357
chr2L	1675001	2	Normal	2	Normal	2	Normal	2	Normal	4	Normal	2	Normal	2	Normal	4	Normal	4	Normal	3	High	4	Normal	3	Low	2	Normal	4	Normal	2	Normal	4	Normal	4	Normal	5	High	4	Normal	4	Normal	2	Normal	2	1	0.4588	0.718804	0.340133	0.544357
chr2L	1676001	2	Normal	2	Normal	2	Normal	2	Normal	4	Normal	2	Normal	2	Normal	4	Normal	4	Normal	3	High	4	Normal	3	Low	2	Normal	4	Normal	2	Normal	4	Normal	4	Normal	5	High	4	Normal	4	Normal	2	Normal	2	1	0.4588	0.718804	0.340133	0.544357
chr2L	1677001	2	Normal	2	Normal	2	Normal	2	Normal	4	Normal	2	Normal	2	Normal	4	Normal	4	Normal	3	High	4	Normal	3	Low	2	Normal	4	Normal	2	Normal	4	Normal	4	Normal	5	High	4	Normal	4	Normal	2	Normal	2	1	0.4588	0.718804	0.340133	0.544357
chr2L	1678001	2	Normal	2	Normal	2	Normal	2	Normal	4	Normal	2	Normal	2	Normal	4	Normal	4	Normal	3	High	4	Normal	3	Low	2	Normal	4	Normal	2	Normal	4	Normal	4	Normal	5	High	4	Normal	4	Normal	2	Normal	2	1	0.4588	0.718804	0.340133	0.544357
chr2L	1679001	2	Normal	2	Normal	2	Normal	2	Normal	4	Normal	2	Normal	2	Normal	4	Normal	4	Normal	3	High	4	Normal	3	Low	2	Normal	4	Normal	2	Normal	4	Normal	4	Normal	5	High	4	Normal	4	Normal	2	Normal	2	1	0.4588	0.718804	0.340133	0.544357
chr2L	1680001	2	Normal	2	Normal	2	Normal	2	Normal	4	Normal	2	Normal	2	Normal	4	Normal	4	Normal	3	High	4	Normal	3	Low	2	Normal	4	Normal	2	Normal	4	Normal	4	Normal	5	High	4	Normal	4	Normal	2	Normal	2	1	0.4588	0.718804	0.340133	0.544357
chr2L	1681001	2	Normal	2	Normal	2	Normal	2	Normal	4	Normal	2	Normal	2	Normal	4	Normal	4	Normal	3	High	4	Normal	3	Low	2	Normal	4	Normal	2	Normal	4	Normal	4	Normal	5	High	4	Normal	4	Normal	2	Normal	2	1	0.4588	0.718804	0.340133	0.544357
chr2L	1682001	2	Normal	2	Normal	2	Normal	2	Normal	4	Normal	2	Normal	2	Normal	4	Normal	4	Normal	3	High	4	Normal	3	Low	2	Normal	4	Normal	2	Normal	4	Normal	4	Normal	5	High	4	Normal	4	Normal	2	Normal	2	1	0.4588	0.718804	0.340133	0.544357
chr2L	1683001	2	Normal	2	Normal	2	Normal	2	Normal	4	Normal	2	Normal	2	Normal	4	Normal	4	Normal	3	High	4	Normal	3	Low	2	Normal	4	Normal	2	Normal	4	Normal	4	Normal	5	High	4	Normal	4	Normal	2	Normal	2	1	0.4588	0.718804	0.340133	0.544357
chr2L	1684001	2	Normal	2	Normal	2	Normal	2	Normal	4	Normal	2	Normal	2	Normal	4	Normal	4	Normal	3	High	4	Normal	3	Low	2	Normal	4	Normal	2	Normal	4	Normal	4	Normal	5	High	4	Normal	4	Normal	2	Normal	2	1	0.4588	0.718804	0.340133	0.544357
chr2L	1685001	2	Normal	2	Normal	2	Normal	2	Normal	4	Normal	2	Normal	2	Normal	4	Normal	4	Normal	3	High	4	Normal	3	Low	2	Normal	4	Normal	2	Normal	4	Normal	4	Normal	5	High	4	Normal	4	Normal	2	Normal	2	1	0.4588	0.718804	0.340133	0.544357
chr2L	1686001	2	Normal	2	Normal	2	Normal	2	Normal	4	Normal	2	Normal	2	Normal	4	Normal	4	Normal	3	High	4	Normal	3	Low	2	Normal	4	Normal	2	Normal	4	Normal	4	Normal	5	High	4	Normal	4	Normal	2	Normal	2	1	0.4588	0.718804	0.340133	0.544357
chr2L	1687001	2	Normal	2	Normal	2	Normal	2	Normal	4	Normal	2	Normal	2	Normal	4	Normal	4	Normal	3	High	4	Normal	3	Low	2	Normal	4	Normal	2	Normal	4	Normal	4	Normal	5	High	4	Normal	4	Normal	2	Normal	2	1	0.4588	0.718804	0.340133	0.544357
chr2L	1688001	2	Normal	2	Normal	2	Normal	2	Normal	4	Normal	2	Normal	2	Normal	4	Normal	4	Normal	3	High	4	Normal	3	Low	2	Normal	4	Normal	2	Normal	4	Normal	4	Normal	5	High	4	Normal	4	Normal	2	Normal	2	1	0.4588	0.718804	0.340133	0.544357
chr2L	1689001	2	Normal	2	Normal	2	Normal	2	Normal	4	Normal	2	Normal	2	Normal	4	Normal	4	Normal	3	High	4	Normal	3	Low	2	Normal	4	Normal	2	Normal	4	Normal	4	Normal	5	High	4	Normal	4	Normal	2	Normal	2	1	0.4588	0.718804	0.340133	0.544357
chr2L	1690001	2	Normal	2	Normal	2	Normal	2	Normal	4	Normal	2	Normal	2	Normal	4	Normal	4	Normal	3	High	7	High	3	Low	2	Normal	4	Normal	2	Normal	4	Normal	4	Normal	5	High	4	Normal	4	Normal	2	Normal	3	1	0.212913	0.532998	0.340133	0.544357
chr2L	1691001	2	Normal	2	Normal	2	Normal	2	Normal	4	Normal	2	Normal	2	Normal	4	Normal	4	Normal	3	High	7	High	3	Low	2	Normal	4	Normal	2	Normal	4	Normal	4	Normal	5	High	4	Normal	4	Normal	2	Normal	3	1	0.212913	0.532998	0.340133	0.544357
chr2L	1692001	2	Normal	2	Normal	2	Normal	2	Normal	4	Normal	2	Normal	2	Normal	4	Normal	4	Normal	3	High	7	High	3	Low	2	Normal	4	Normal	2	Normal	4	Normal	4	Normal	5	High	4	Normal	4	Normal	2	Normal	3	1	0.212913	0.532998	0.340133	0.544357
chr2L	1693001	2	Normal	2	Normal	2	Normal	2	Normal	4	Normal	2	Normal	2	Normal	4	Normal	4	Normal	3	High	7	High	3	Low	2	Normal	4	Normal	2	Normal	4	Normal	4	Normal	5	High	4	Normal	4	Normal	2	Normal	3	1	0.212913	0.532998	0.340133	0.544357
chr2L	1694001	2	Normal	2	Normal	2	Normal	2	Normal	4	Normal	2	Normal	2	Normal	4	Normal	4	Normal	3	High	7	High	3	Low	2	Normal	4	Normal	2	Normal	4	Normal	4	Normal	5	High	4	Normal	4	Normal	2	Normal	3	1	0.212913	0.532998	0.340133	0.544357
chr2L	1695001	2	Normal	2	Normal	2	Normal	2	Normal	4	Normal	2	Normal	2	Normal	4	Normal	4	Normal	3	High	7	High	3	Low	2	Normal	4	Normal	2	Normal	4	Normal	4	Normal	5	High	4	Normal	4	Normal	2	Normal	3	1	0.212913	0.532998	0.340133	0.544357
chr2L	1696001	2	Normal	2	Normal	2	Normal	2	Normal	4	Normal	2	Normal	2	Normal	4	Normal	4	Normal	3	High	7	High	3	Low	2	Normal	4	Normal	2	Normal	4	Normal	4	Normal	5	High	4	Normal	4	Normal	2	Normal	3	1	0.212913	0.532998	0.340133	0.544357
chr2L	1697001	2	Normal	2	Normal	2	Normal	2	Normal	4	Normal	2	Normal	2	Normal	4	Normal	4	Normal	3	High	7	High	3	Low	2	Normal	4	Normal	2	Normal	4	Normal	4	Normal	5	High	4	Normal	4	Normal	2	Normal	3	1	0.212913	0.532998	0.340133	0.544357
chr2L	1698001	2	Normal	2	Normal	2	Normal	2	Normal	4	Normal	2	Normal	2	Normal	4	Normal	4	Normal	3	High	4	Normal	3	Low	2	Normal	4	Normal	2	Normal	4	Normal	4	Normal	5	High	4	Normal	4	Normal	2	Normal	2	1	0.4588	0.718804	0.340133	0.544357
chr2L	1699001	2	Normal	2	Normal	2	Normal	2	Normal	4	Normal	2	Normal	2	Normal	4	Normal	4	Normal	2	Normal	4	Normal	3	Low	2	Normal	4	Normal	2	Normal	4	Normal	4	Normal	5	High	5	High	4	Normal	2	Normal	2	1	0.4588	0.718804	0.340133	0.544357
chr2L	1700001	2	Normal	2	Normal	2	Normal	2	Normal	4	Normal	2	Normal	2	Normal	4	Normal	4	Normal	2	Normal	4	Normal	3	Low	2	Normal	4	Normal	2	Normal	4	Normal	4	Normal	5	High	5	High	4	Normal	2	Normal	2	1	0.4588	0.718804	0.340133	0.544357
chr2L	1701001	2	Normal	2	Normal	2	Normal	2	Normal	4	Normal	2	Normal	2	Normal	4	Normal	4	Normal	2	Normal	4	Normal	3	Low	2	Normal	4	Normal	2	Normal	4	Normal	4	Normal	5	High	5	High	4	Normal	2	Normal	2	1	0.4588	0.718804	0.340133	0.544357
chr2L	1702001	2	Normal	2	Normal	2	Normal	2	Normal	4	Normal	2	Normal	2	Normal	4	Normal	4	Normal	2	Normal	4	Normal	3	Low	2	Normal	4	Normal	2	Normal	4	Normal	4	Normal	5	High	5	High	4	Normal	2	Normal	2	1	0.4588	0.718804	0.340133	0.544357
chr2L	1703001	2	Normal	2	Normal	2	Normal	2	Normal	4	Normal	2	Normal	2	Normal	4	Normal	4	Normal	2	Normal	4	Normal	3	Low	2	Normal	4	Normal	2	Normal	4	Normal	4	Normal	5	High	5	High	4	Normal	2	Normal	2	1	0.4588	0.718804	0.340133	0.544357
chr2L	1704001	2	Normal	2	Normal	2	Normal	2	Normal	4	Normal	2	Normal	2	Normal	4	Normal	4	Normal	2	Normal	4	Normal	3	Low	2	Normal	4	Normal	2	Normal	4	Normal	4	Normal	5	High	5	High	4	Normal	2	Normal	2	1	0.4588	0.718804	0.340133	0.544357
chr2L	1705001	2	Normal	2	Normal	2	Normal	2	Normal	4	Normal	2	Normal	2	Normal	4	Normal	4	Normal	2	Normal	4	Normal	3	Low	2	Normal	4	Normal	2	Normal	4	Normal	4	Normal	5	High	5	High	4	Normal	2	Normal	2	1	0.4588	0.718804	0.340133	0.544357
chr2L	1706001	2	Normal	2	Normal	2	Normal	2	Normal	4	Normal	2	Normal	2	Normal	4	Normal	4	Normal	2	Normal	4	Normal	3	Low	2	Normal	4	Normal	2	Normal	4	Normal	4	Normal	5	High	5	High	4	Normal	2	Normal	2	1	0.4588	0.718804	0.340133	0.544357
chr2L	1707001	2	Normal	2	Normal	2	Normal	2	Normal	4	Normal	2	Normal	2	Normal	4	Normal	4	Normal	2	Normal	4	Normal	3	Low	2	Normal	4	Normal	2	Normal	4	Normal	4	Normal	5	High	5	High	4	Normal	2	Normal	2	1	0.4588	0.718804	0.340133	0.544357
chr2L	1708001	2	Normal	2	Normal	2	Normal	2	Normal	4	Normal	2	Normal	2	Normal	4	Normal	4	Normal	2	Normal	4	Normal	3	Low	2	Normal	4	Normal	2	Normal	4	Normal	4	Normal	5	High	5	High	4	Normal	2	Normal	2	1	0.4588	0.718804	0.340133	0.544357
chr2L	1709001	2	Normal	2	Normal	2	Normal	2	Normal	4	Normal	2	Normal	2	Normal	4	Normal	4	Normal	2	Normal	4	Normal	3	Low	2	Normal	4	Normal	2	Normal	4	Normal	4	Normal	5	High	5	High	4	Normal	2	Normal	2	1	0.4588	0.718804	0.340133	0.544357
chr2L	1710001	2	Normal	2	Normal	2	Normal	2	Normal	4	Normal	2	Normal	2	Normal	4	Normal	4	Normal	2	Normal	4	Normal	3	Low	2	Normal	4	Normal	2	Normal	4	Normal	4	Normal	5	High	5	High	4	Normal	2	Normal	2	1	0.4588	0.718804	0.340133	0.544357
chr2L	1711001	2	Normal	2	Normal	2	Normal	2	Normal	4	Normal	2	Normal	2	Normal	4	Normal	4	Normal	2	Normal	4	Normal	3	Low	2	Normal	4	Normal	2	Normal	4	Normal	4	Normal	5	High	5	High	4	Normal	2	Normal	2	1	0.4588	0.718804	0.340133	0.544357
chr2L	1712001	2	Normal	2	Normal	2	Normal	2	Normal	4	Normal	2	Normal	2	Normal	4	Normal	4	Normal	2	Normal	4	Normal	3	Low	2	Normal	4	Normal	2	Normal	4	Normal	4	Normal	5	High	5	High	4	Normal	2	Normal	2	1	0.4588	0.718804	0.340133	0.544357
chr2L	1713001	2	Normal	2	Normal	2	Normal	2	Normal	4	Normal	2	Normal	2	Normal	4	Normal	4	Normal	2	Normal	4	Normal	3	Low	2	Normal	4	Normal	2	Normal	4	Normal	4	Normal	5	High	5	High	4	Normal	2	Normal	2	1	0.4588	0.718804	0.340133	0.544357
chr2L	1714001	2	Normal	2	Normal	2	Normal	2	Normal	4	Normal	2	Normal	2	Normal	4	Normal	4	Normal	2	Normal	4	Normal	3	Low	2	Normal	4	Normal	2	Normal	4	Normal	4	Normal	5	High	5	High	4	Normal	2	Normal	2	1	0.4588	0.718804	0.340133	0.544357
chr2L	1715001	2	Normal	2	Normal	2	Normal	2	Normal	4	Normal	2	Normal	2	Normal	4	Normal	4	Normal	2	Normal	4	Normal	3	Low	2	Normal	4	Normal	2	Normal	4	Normal	4	Normal	5	High	5	High	4	Normal	2	Normal	2	1	0.4588	0.718804	0.340133	0.544357
chr2L	1716001	2	Normal	2	Normal	2	Normal	2	Normal	4	Normal	2	Normal	2	Normal	4	Normal	4	Normal	2	Normal	4	Normal	3	Low	2	Normal	4	Normal	2	Normal	4	Normal	4	Normal	5	High	5	High	4	Normal	2	Normal	2	1	0.4588	0.718804	0.340133	0.544357
chr2L	1717001	2	Normal	2	Normal	2	Normal	2	Normal	4	Normal	2	Normal	2	Normal	4	Normal	4	Normal	2	Normal	4	Normal	3	Low	2	Normal	4	Normal	2	Normal	4	Normal	4	Normal	4	Normal	5	High	4	Normal	2	Normal	1	1	0.745921	0.87466	0.340133	0.544357
chr2L	1718001	2	Normal	2	Normal	2	Normal	2	Normal	4	Normal	2	Normal	2	Normal	4	Normal	4	Normal	2	Normal	4	Normal	3	Low	2	Normal	4	Normal	2	Normal	4	Normal	4	Normal	4	Normal	5	High	4	Normal	2	Normal	1	1	0.745921	0.87466	0.340133	0.544357
chr2L	1719001	2	Normal	2	Normal	2	Normal	2	Normal	4	Normal	2	Normal	2	Normal	4	Normal	4	Normal	2	Normal	4	Normal	3	Low	2	Normal	4	Normal	2	Normal	4	Normal	4	Normal	4	Normal	5	High	4	Normal	2	Normal	1	1	0.745921	0.87466	0.340133	0.544357
chr2L	1720001	2	Normal	2	Normal	2	Normal	2	Normal	4	Normal	2	Normal	2	Normal	4	Normal	4	Normal	2	Normal	4	Normal	3	Low	2	Normal	4	Normal	2	Normal	4	Normal	4	Normal	4	Normal	5	High	4	Normal	2	Normal	1	1	0.745921	0.87466	0.340133	0.544357
chr2L	1721001	2	Normal	2	Normal	2	Normal	2	Normal	4	Normal	2	Normal	2	Normal	4	Normal	4	Normal	2	Normal	4	Normal	3	Low	2	Normal	4	Normal	2	Normal	4	Normal	4	Normal	4	Normal	5	High	4	Normal	2	Normal	1	1	0.745921	0.87466	0.340133	0.544357
chr2L	1722001	2	Normal	2	Normal	2	Normal	2	Normal	4	Normal	2	Normal	2	Normal	4	Normal	4	Normal	2	Normal	4	Normal	3	Low	2	Normal	4	Normal	2	Normal	4	Normal	4	Normal	4	Normal	5	High	4	Normal	2	Normal	1	1	0.745921	0.87466	0.340133	0.544357
chr2L	1723001	2	Normal	2	Normal	2	Normal	2	Normal	4	Normal	2	Normal	2	Normal	4	Normal	4	Normal	2	Normal	4	Normal	3	Low	2	Normal	4	Normal	2	Normal	4	Normal	4	Normal	4	Normal	5	High	4	Normal	2	Normal	1	1	0.745921	0.87466	0.340133	0.544357
chr2L	1724001	2	Normal	2	Normal	2	Normal	2	Normal	4	Normal	2	Normal	2	Normal	4	Normal	4	Normal	2	Normal	4	Normal	3	Low	2	Normal	4	Normal	2	Normal	4	Normal	4	Normal	4	Normal	5	High	4	Normal	2	Normal	1	1	0.745921	0.87466	0.340133	0.544357
chr2L	1725001	2	Normal	2	Normal	2	Normal	2	Normal	4	Normal	2	Normal	2	Normal	4	Normal	4	Normal	2	Normal	4	Normal	3	Low	2	Normal	4	Normal	2	Normal	4	Normal	4	Normal	4	Normal	5	High	4	Normal	2	Normal	1	1	0.745921	0.87466	0.340133	0.544357
chr2L	1726001	2	Normal	2	Normal	2	Normal	2	Normal	4	Normal	2	Normal	2	Normal	4	Normal	4	Normal	2	Normal	4	Normal	3	Low	2	Normal	4	Normal	2	Normal	4	Normal	4	Normal	4	Normal	5	High	4	Normal	2	Normal	1	1	0.745921	0.87466	0.340133	0.544357
chr2L	1727001	2	Normal	2	Normal	2	Normal	2	Normal	4	Normal	2	Normal	2	Normal	4	Normal	4	Normal	2	Normal	4	Normal	3	Low	2	Normal	4	Normal	2	Normal	4	Normal	4	Normal	4	Normal	5	High	4	Normal	2	Normal	1	1	0.745921	0.87466	0.340133	0.544357
chr2L	1728001	2	Normal	2	Normal	2	Normal	2	Normal	4	Normal	2	Normal	2	Normal	4	Normal	4	Normal	2	Normal	4	Normal	3	Low	2	Normal	4	Normal	2	Normal	4	Normal	4	Normal	4	Normal	5	High	4	Normal	2	Normal	1	1	0.745921	0.87466	0.340133	0.544357
chr2L	1729001	2	Normal	2	Normal	2	Normal	2	Normal	4	Normal	2	Normal	2	Normal	4	Normal	4	Normal	2	Normal	4	Normal	3	Low	2	Normal	4	Normal	2	Normal	4	Normal	4	Normal	4	Normal	5	High	4	Normal	2	Normal	1	1	0.745921	0.87466	0.340133	0.544357
chr2L	1730001	2	Normal	2	Normal	2	Normal	2	Normal	4	Normal	2	Normal	2	Normal	4	Normal	4	Normal	2	Normal	4	Normal	3	Low	2	Normal	4	Normal	2	Normal	4	Normal	4	Normal	4	Normal	5	High	4	Normal	2	Normal	1	1	0.745921	0.87466	0.340133	0.544357
chr2L	1731001	2	Normal	2	Normal	2	Normal	2	Normal	4	Normal	2	Normal	2	Normal	4	Normal	4	Normal	2	Normal	4	Normal	3	Low	2	Normal	4	Normal	2	Normal	4	Normal	4	Normal	4	Normal	5	High	4	Normal	2	Normal	1	1	0.745921	0.87466	0.340133	0.544357
chr2L	1732001	2	Normal	2	Normal	2	Normal	2	Normal	4	Normal	2	Normal	2	Normal	4	Normal	4	Normal	2	Normal	4	Normal	3	Low	2	Normal	4	Normal	2	Normal	4	Normal	4	Normal	4	Normal	5	High	4	Normal	2	Normal	1	1	0.745921	0.87466	0.340133	0.544357
chr2L	1733001	2	Normal	2	Normal	2	Normal	2	Normal	4	Normal	2	Normal	2	Normal	4	Normal	4	Normal	2	Normal	4	Normal	3	Low	2	Normal	4	Normal	2	Normal	4	Normal	4	Normal	4	Normal	5	High	4	Normal	2	Normal	1	1	0.745921	0.87466	0.340133	0.544357
chr2L	1734001	2	Normal	2	Normal	2	Normal	2	Normal	4	Normal	2	Normal	2	Normal	4	Normal	4	Normal	2	Normal	4	Normal	3	Low	2	Normal	4	Normal	2	Normal	4	Normal	4	Normal	4	Normal	5	High	4	Normal	2	Normal	1	1	0.745921	0.87466	0.340133	0.544357
chr2L	1735001	2	Normal	2	Normal	2	Normal	2	Normal	4	Normal	2	Normal	2	Normal	4	Normal	4	Normal	2	Normal	4	Normal	3	Low	2	Normal	4	Normal	2	Normal	4	Normal	4	Normal	4	Normal	5	High	4	Normal	2	Normal	1	1	0.745921	0.87466	0.340133	0.544357
chr2L	1736001	2	Normal	2	Normal	2	Normal	2	Normal	4	Normal	2	Normal	2	Normal	4	Normal	4	Normal	2	Normal	4	Normal	3	Low	2	Normal	4	Normal	2	Normal	4	Normal	4	Normal	4	Normal	5	High	4	Normal	2	Normal	1	1	0.745921	0.87466	0.340133	0.544357
chr2L	1737001	2	Normal	2	Normal	2	Normal	2	Normal	4	Normal	2	Normal	2	Normal	4	Normal	4	Normal	2	Normal	4	Normal	3	Low	2	Normal	4	Normal	2	Normal	4	Normal	4	Normal	4	Normal	5	High	4	Normal	2	Normal	1	1	0.745921	0.87466	0.340133	0.544357
[truncated: 118,646 more rows]

## Sheet: Frequent High Copy Regions
Chromosome arm	Start	End	p value (combined)
chr2L	5001	1181000	0
chr2L	1303001	1345000	0
[truncated: 87 more rows]

## Sheet: Frequent Low Copy Regions
Chromosome arm	Start	End	p value (combined)
[truncated: 19 more rows]

[truncated: 1 more sheets: Breakpoints]
