# Supplementary material for: DNA copy number evolution in Drosophila cell lines
Source: Genome Biol. 2014 Aug 28;15(8):R70. doi: 10.1186/gb-2014-15-8-r70 (PMC4289277; doi:10.1186/gb-2014-15-8-r70)
Supplement: Supplementary file 4 — Additional file 4: Genome-wide copy number and expression data (gene level). (XLSX 7 MB) [file 13059_2013_3375_MOESM4_ESM.xlsx]

## Sheet: Guide Information
	Additional File 4
	Tab:	Guide Information (this page)
	Tab:	Copy Number calling of the modENCODE cell lines - Gene levels
		Gene_ID	FlyBase annotated gene IDs (Ensembl 5.67)
		Start	Gene Start position
		End	Gene End position
		Strand	Gene strand
		Gene short name	Short names
		Chromosome arm	Drosophila chromosome arm
		“Cell Line Name”_CopyNumber	Gene copy number
		“Cell Line Name”_Call	Gain or Loss of gene copy
		HighCopyHits	Number of cell lines with gene gain
		LowCopyHits	Number of cell lines with gene loss
		NA	Copy number not determined due to mappability
	Tab:	Gene Expression Summary – Annotated gene expression level of the all cell lines
		Gene_ID, Start, End, Strand, Gene short name			Same as above
		"Cell Line Name"_FPKM	Transcript levels determined by Cufflinks. (FPKM : Fragments per killobase per million reads)
	Other Tabs:	Parsed High or Low Copy Genes for indicated cell lines (Used in the GO analysis, FPKM > 1).
		Cell cycle related genes that were found from S2-DRSC High copy number regions or Kc167 Low copy number regions (FPKM >1)
		Gene_ID, Gene_short_name, CopyNumber, Call			Same as above
		FPKM	Transcript levels determined by Cufflinks. (FPKM : Fragments per killobase per million reads)

## Sheet: CopyNumber_calling, Genes
Gene_ID	Chromosome arm	Start	End	Strand	Gene short name	1182-4H_CopyNumber	1182-4H_Call	BG3-c2_CopyNumber	BG3-c2_Call	Cl.8-BG_CopyNumber	Cl.8-BG_Call	Cl.8-DM_CopyNumber	Cl.8-DM_Call	D16-c3_CopyNumber	D16-c3_Call	D17-c3_CopyNumber	D17-c3_Call	D20-c2_CopyNumber	D20-c2_Call	D20-c5_CopyNumber	D20-c5_Call	D4-c1_CopyNumber	D4-c1_Call	D8_CopyNumber	D8_Call	D9_CopyNumber	D9_Call	Kc167_CopyNumber	Kc167_Call	L1_CopyNumber	L1_Call	mbn2_CopyNumber	mbn2_Call	S1_CopyNumber	S1_Call	S2-DRSC-DM_CopyNumber	S2-DRSC-DM_Call	S2-DRSC-BO_CopyNumber	S2-DRSC-BO_Call	S2R+_CopyNumber	S2R+_Call	S3_CopyNumber	S3_Call	Sg4_CopyNumber	Sg4_Call	W2_CopyNumber	W2_Call	HighCopyHits	LowCopyHits
FBgn0031208	chr2L	7528	9484	+	CG11023	2	Normal	2	Normal	2	Normal	2	Normal	5	High	8	High	5	High	7	High	2	Normal	2	Normal	5	High	0	Low	2	Normal	4	Normal	2	Normal	4	Normal	4	Normal	4	Normal	5	High	5	High	2	Normal	7	1
FBgn0002121	chr2L	9838	21372	-	l(2)gl	2	Normal	2	Normal	2	Normal	2	Normal	5	High	8	High	5	High	7	High	2	Normal	2	Normal	5	High	0	Low	2	Normal	4	Normal	2	Normal	4	Normal	4	Normal	4	Normal	5	High	5	High	2	Normal	7	1
FBgn0031209	chr2L	21918	25151	-	Ir21a	2	Normal	2	Normal	2	Normal	2	Normal	5	High	8	High	5	High	7	High	2	Normal	2	Normal	5	High	0	Low	2	Normal	4	Normal	2	Normal	4	Normal	4	Normal	4	Normal	5	High	5	High	2	Normal	7	1
FBgn0051973	chr2L	25401	59242	-	Cda5	2	Normal	2	Normal	NA	NA	2	Normal	5	High	8	High	5	High	7	High	2	Normal	2	Normal	5	High	0	Low	2	Normal	4	Normal	2	Normal	4	Normal	4	Normal	4	Normal	5	High	5	High	NA	NA	7	1
FBgn0067779	chr2L	66720	71390	+	dbr	2	Normal	2	Normal	2	Normal	2	Normal	5	High	8	High	5	High	7	High	2	Normal	2	Normal	5	High	0	Low	2	Normal	4	Normal	2	Normal	4	Normal	4	Normal	4	Normal	5	High	5	High	2	Normal	7	1
FBgn0031213	chr2L	71756	76211	+	galectin	2	Normal	2	Normal	2	Normal	2	Normal	5	High	8	High	5	High	7	High	2	Normal	2	Normal	5	High	5	High	2	Normal	4	Normal	2	Normal	4	Normal	4	Normal	4	Normal	5	High	5	High	2	Normal	8	0
FBgn0031214	chr2L	76325	77785	+	CG11374	2	Normal	2	Normal	2	Normal	2	Normal	5	High	8	High	5	High	7	High	2	Normal	2	Normal	5	High	5	High	2	Normal	4	Normal	2	Normal	4	Normal	4	Normal	4	Normal	5	High	5	High	2	Normal	8	0
FBgn0002931	chr2L	82455	87382	-	net	2	Normal	2	Normal	2	Normal	2	Normal	5	High	8	High	4	High	6	High	2	Normal	2	Normal	5	High	5	High	2	Normal	4	Normal	2	Normal	4	Normal	4	Normal	4	Normal	5	High	5	High	2	Normal	8	0
FBgn0031216	chr2L	94751	102086	+	CG11376	2	Normal	2	Normal	2	Normal	2	Normal	5	High	8	High	4	High	6	High	2	Normal	2	Normal	5	High	5	High	2	Normal	6	High	2	Normal	4	Normal	4	Normal	4	Normal	5	High	5	High	2	Normal	9	0
FBgn0031217	chr2L	102381	104142	+	CG11377	2	Normal	2	Normal	2	Normal	2	Normal	5	High	8	High	4	High	6	High	2	Normal	2	Normal	5	High	5	High	2	Normal	6	High	2	Normal	4	Normal	4	Normal	6	High	5	High	5	High	2	Normal	10	0
FBgn0026787	chr2L	103961	106718	-	Nhe1	2	Normal	2	Normal	2	Normal	2	Normal	5	High	8	High	4	High	6	High	2	Normal	2	Normal	5	High	5	High	2	Normal	6	High	2	Normal	4	Normal	4	Normal	6	High	5	High	5	High	2	Normal	10	0
FBgn0005278	chr2L	106902	114432	+	Sam-S	2	Normal	2	Normal	2	Normal	2	Normal	5	High	8	High	4	High	6	High	2	Normal	2	Normal	5	High	5	High	2	Normal	6	High	2	Normal	4	Normal	4	Normal	6	High	5	High	5	High	2	Normal	10	0
FBgn0031228	chr2L	114725	156030	+	CG11455	2	Normal	2	Normal	2	Normal	2	Normal	5	High	8	High	4	High	6	High	2	Normal	2	Normal	5	High	5	High	2	Normal	6	High	2	Normal	4	Normal	4	Normal	6	High	5	High	5	High	2	Normal	10	0
FBgn0031219	chr2L	115364	116488	-	CG13694	2	Normal	2	Normal	2	Normal	2	Normal	5	High	8	High	4	High	6	High	2	Normal	2	Normal	5	High	5	High	2	Normal	6	High	2	Normal	4	Normal	4	Normal	6	High	5	High	5	High	2	Normal	10	0
FBgn0031220	chr2L	117078	121974	-	CG4822	2	Normal	2	Normal	2	Normal	2	Normal	5	High	8	High	4	High	6	High	2	Normal	2	Normal	5	High	5	High	2	Normal	6	High	2	Normal	4	Normal	4	Normal	6	High	5	High	5	High	2	Normal	10	0
FBgn0025683	chr2L	122623	130791	-	CG3164	2	Normal	2	Normal	2	Normal	2	Normal	5	High	8	High	4	High	6	High	2	Normal	2	Normal	5	High	5	High	2	Normal	6	High	2	Normal	4	Normal	4	Normal	6	High	5	High	5	High	2	Normal	10	0
FBgn0001142	chr2L	132059	134472	+	Gs1	2	Normal	2	Normal	2	Normal	2	Normal	5	High	8	High	4	High	6	High	2	Normal	4	High	9	High	5	High	2	Normal	6	High	2	Normal	4	Normal	4	Normal	6	High	5	High	5	High	2	Normal	11	0
FBgn0051975	chr2L	138383	140992	-	CG31975	2	Normal	2	Normal	2	Normal	2	Normal	5	High	8	High	4	High	6	High	2	Normal	2	Normal	5	High	5	High	2	Normal	6	High	2	Normal	4	Normal	4	Normal	6	High	5	High	5	High	2	Normal	10	0
FBgn0051974	chr2L	141076	142978	-	CG31974	2	Normal	2	Normal	2	Normal	2	Normal	5	High	8	High	4	High	6	High	2	Normal	2	Normal	5	High	5	High	2	Normal	6	High	2	Normal	4	Normal	4	Normal	6	High	5	High	5	High	2	Normal	10	0
FBgn0031224	chr2L	143308	144227	+	CG11454	2	Normal	2	Normal	2	Normal	2	Normal	5	High	8	High	4	High	6	High	2	Normal	2	Normal	5	High	5	High	2	Normal	6	High	2	Normal	4	Normal	4	Normal	6	High	5	High	7	High	2	Normal	10	0
FBgn0259818	chr2L	144230	153288	-	CG42399	2	Normal	2	Normal	2	Normal	2	Normal	5	High	8	High	3	High	6	High	2	Normal	2	Normal	5	High	5	High	2	Normal	6	High	2	Normal	4	Normal	4	Normal	6	High	5	High	9	High	2	Normal	10	0
FBgn0031227	chr2L	153538	155321	-	CG3709	2	Normal	2	Normal	2	Normal	2	Normal	5	High	8	High	3	High	6	High	2	Normal	2	Normal	5	High	5	High	2	Normal	6	High	2	Normal	4	Normal	4	Normal	6	High	5	High	9	High	2	Normal	10	0
FBgn0031229	chr2L	156028	157666	+	CG3436	2	Normal	2	Normal	2	Normal	2	Normal	5	High	8	High	3	High	6	High	2	Normal	2	Normal	5	High	5	High	2	Normal	6	High	2	Normal	4	Normal	4	Normal	6	High	5	High	9	High	2	Normal	10	0
FBgn0053635	chr2L	157835	158664	-	CG33635	2	Normal	2	Normal	2	Normal	2	Normal	5	High	8	High	3	High	6	High	2	Normal	2	Normal	5	High	5	High	2	Normal	6	High	2	Normal	4	Normal	4	Normal	6	High	5	High	9	High	2	Normal	10	0
FBgn0016977	chr2L	159033	203250	+	spen	2	Normal	2	Normal	2	Normal	2	Normal	5	High	8	High	3	High	6	High	2	Normal	2	Normal	5	High	5	High	2	Normal	6	High	2	Normal	4	Normal	4	Normal	6	High	4	Normal	4	Normal	2	Normal	8	0
FBgn0031231	chr2L	203783	204782	+	mRpL10	2	Normal	2	Normal	2	Normal	2	Normal	5	High	6	High	3	High	6	High	2	Normal	2	Normal	5	High	4	Normal	2	Normal	6	High	2	Normal	4	Normal	4	Normal	6	High	4	Normal	4	Normal	2	Normal	7	0
FBgn0031232	chr2L	204742	207297	-	CG11617	2	Normal	2	Normal	2	Normal	2	Normal	5	High	6	High	3	High	6	High	2	Normal	2	Normal	5	High	4	Normal	2	Normal	6	High	2	Normal	4	Normal	4	Normal	6	High	4	Normal	4	Normal	2	Normal	7	0
FBgn0031233	chr2L	207388	210506	+	CG11490	2	Normal	2	Normal	2	Normal	2	Normal	5	High	6	High	3	High	6	High	2	Normal	2	Normal	5	High	4	Normal	2	Normal	6	High	2	Normal	4	Normal	4	Normal	6	High	4	Normal	4	Normal	2	Normal	7	0
FBgn0086902	chr2L	210734	250823	-	kis	2	Normal	2	Normal	2	Normal	2	Normal	5	High	6	High	3	High	6	High	2	Normal	2	Normal	5	High	4	Normal	2	Normal	6	High	2	Normal	4	Normal	4	Normal	4	Normal	4	Normal	4	Normal	2	Normal	6	0
FBgn0031235	chr2L	232513	233965	+	CG13693	2	Normal	2	Normal	2	Normal	2	Normal	5	High	6	High	3	High	6	High	2	Normal	2	Normal	5	High	4	Normal	2	Normal	6	High	2	Normal	4	Normal	4	Normal	4	Normal	4	Normal	4	Normal	2	Normal	6	0
FBgn0262252	chr2L	243034	243141	-	mir-965	2	Normal	2	Normal	2	Normal	2	Normal	5	High	6	High	3	High	6	High	2	Normal	2	Normal	5	High	4	Normal	2	Normal	6	High	2	Normal	4	Normal	4	Normal	4	Normal	4	Normal	4	Normal	2	Normal	6	0
FBgn0022246	chr2L	251162	252366	-	Rpp30	2	Normal	2	Normal	2	Normal	2	Normal	5	High	6	High	3	High	6	High	2	Normal	2	Normal	5	High	4	Normal	2	Normal	6	High	2	Normal	4	Normal	4	Normal	4	Normal	4	Normal	4	Normal	2	Normal	6	0
FBgn0031238	chr2L	252588	271762	-	CG3645	2	Normal	2	Normal	2	Normal	2	Normal	5	High	6	High	3	High	6	High	2	Normal	2	Normal	5	High	4	Normal	2	Normal	6	High	2	Normal	4	Normal	4	Normal	4	Normal	4	Normal	4	Normal	2	Normal	6	0
FBgn0031239	chr2L	260378	267505	-	CG17075	2	Normal	2	Normal	2	Normal	2	Normal	5	High	6	High	3	High	6	High	2	Normal	2	Normal	5	High	4	Normal	2	Normal	6	High	2	Normal	4	Normal	4	Normal	4	Normal	4	Normal	4	Normal	2	Normal	6	0
FBgn0031240	chr2L	269087	271626	+	CG3345	2	Normal	2	Normal	2	Normal	2	Normal	5	High	6	High	3	High	6	High	2	Normal	2	Normal	5	High	4	Normal	2	Normal	6	High	2	Normal	4	Normal	4	Normal	4	Normal	4	Normal	4	Normal	2	Normal	6	0
FBgn0086912	chr2L	271911	273710	-	mbm	2	Normal	2	Normal	2	Normal	2	Normal	5	High	6	High	3	High	6	High	2	Normal	2	Normal	5	High	4	Normal	2	Normal	6	High	2	Normal	4	Normal	4	Normal	4	Normal	4	Normal	4	Normal	2	Normal	6	0
FBgn0086856	chr2L	273917	274766	+	CG11555	2	Normal	2	Normal	2	Normal	2	Normal	5	High	6	High	3	High	6	High	2	Normal	2	Normal	5	High	4	Normal	2	Normal	6	High	2	Normal	4	Normal	4	Normal	4	Normal	4	Normal	4	Normal	2	Normal	6	0
FBgn0086855	chr2L	274739	277212	-	CG17078	2	Normal	2	Normal	2	Normal	2	Normal	5	High	7	High	3	High	6	High	2	Normal	2	Normal	5	High	4	Normal	2	Normal	6	High	2	Normal	4	Normal	4	Normal	4	Normal	4	Normal	4	Normal	2	Normal	6	0
FBgn0003444	chr2L	277587	282167	+	smo	2	Normal	2	Normal	2	Normal	2	Normal	5	High	8	High	3	High	6	High	2	Normal	2	Normal	5	High	4	Normal	2	Normal	6	High	2	Normal	4	Normal	4	Normal	4	Normal	4	Normal	4	Normal	2	Normal	6	0
FBgn0031244	chr2L	281969	283281	-	CG11601	2	Normal	2	Normal	2	Normal	2	Normal	5	High	8	High	3	High	6	High	2	Normal	2	Normal	5	High	4	Normal	2	Normal	6	High	2	Normal	4	Normal	4	Normal	4	Normal	4	Normal	4	Normal	2	Normal	6	0
FBgn0031245	chr2L	283383	291751	-	CG3625	2	Normal	2	Normal	2	Normal	2	Normal	5	High	8	High	3	High	6	High	2	Normal	2	Normal	5	High	4	Normal	2	Normal	6	High	2	Normal	4	Normal	4	Normal	4	Normal	4	Normal	4	Normal	2	Normal	6	0
FBgn0025686	chr2L	287251	288919	-	CG11592	2	Normal	2	Normal	2	Normal	2	Normal	5	High	8	High	3	High	6	High	2	Normal	2	Normal	5	High	4	Normal	2	Normal	6	High	2	Normal	4	Normal	4	Normal	4	Normal	4	Normal	4	Normal	2	Normal	6	0
FBgn0031247	chr2L	292465	293222	+	CG11562	2	Normal	2	Normal	2	Normal	2	Normal	5	High	8	High	3	High	6	High	2	Normal	2	Normal	5	High	4	Normal	2	Normal	6	High	2	Normal	4	Normal	4	Normal	4	Normal	4	Normal	4	Normal	2	Normal	6	0
FBgn0017457	chr2L	293336	294679	-	U2af38	2	Normal	2	Normal	2	Normal	2	Normal	5	High	8	High	3	High	6	High	2	Normal	2	Normal	5	High	4	Normal	2	Normal	6	High	2	Normal	4	Normal	4	Normal	4	Normal	4	Normal	4	Normal	2	Normal	6	0
FBgn0024352	chr2L	295108	297413	+	Hop	2	Normal	2	Normal	2	Normal	2	Normal	5	High	8	High	3	High	6	High	2	Normal	2	Normal	5	High	4	Normal	2	Normal	6	High	2	Normal	4	Normal	4	Normal	4	Normal	4	Normal	4	Normal	2	Normal	6	0
FBgn0020622	chr2L	297881	303955	+	Pi3K21B	2	Normal	2	Normal	2	Normal	2	Normal	5	High	8	High	3	High	6	High	2	Normal	2	Normal	5	High	4	Normal	2	Normal	6	High	2	Normal	4	Normal	4	Normal	4	Normal	4	Normal	4	Normal	2	Normal	6	0
FBgn0004611	chr2L	305940	346549	+	Plc21C	2	Normal	2	Normal	2	Normal	2	Normal	5	High	6	High	3	High	6	High	2	Normal	2	Normal	5	High	4	Normal	2	Normal	6	High	2	Normal	4	Normal	4	Normal	4	Normal	4	Normal	4	Normal	2	Normal	6	0
FBgn0031248	chr2L	318361	319254	-	CG11912	2	Normal	2	Normal	2	Normal	2	Normal	5	High	6	High	3	High	6	High	2	Normal	2	Normal	5	High	4	Normal	2	Normal	6	High	2	Normal	4	Normal	4	Normal	4	Normal	4	Normal	4	Normal	2	Normal	6	0
FBgn0031249	chr2L	320278	321246	-	CG11911	2	Normal	2	Normal	2	Normal	2	Normal	5	High	6	High	3	High	6	High	2	Normal	2	Normal	5	High	4	Normal	2	Normal	6	High	2	Normal	4	Normal	4	Normal	4	Normal	4	Normal	4	Normal	2	Normal	6	0
FBgn0053127	chr2L	322100	323091	+	CG33127	2	Normal	2	Normal	2	Normal	2	Normal	5	High	6	High	3	High	6	High	2	Normal	2	Normal	5	High	4	Normal	2	Normal	6	High	2	Normal	4	Normal	4	Normal	4	Normal	4	Normal	4	Normal	2	Normal	6	0
FBgn0051920	chr2L	325519	329761	-	CG31920	2	Normal	2	Normal	2	Normal	2	Normal	5	High	6	High	3	High	6	High	2	Normal	2	Normal	5	High	4	Normal	2	Normal	6	High	2	Normal	4	Normal	4	Normal	4	Normal	4	Normal	4	Normal	2	Normal	6	0
FBgn0045202	chr2L	327428	328518	-	CG33992	2	Normal	2	Normal	2	Normal	2	Normal	5	High	6	High	3	High	6	High	2	Normal	2	Normal	5	High	4	Normal	2	Normal	6	High	2	Normal	4	Normal	4	Normal	4	Normal	4	Normal	4	Normal	2	Normal	6	0
FBgn0051921	chr2L	329990	332335	-	CG31921	2	Normal	2	Normal	2	Normal	2	Normal	5	High	6	High	3	High	6	High	2	Normal	2	Normal	5	High	4	Normal	2	Normal	6	High	2	Normal	4	Normal	4	Normal	4	Normal	4	Normal	4	Normal	2	Normal	6	0
FBgn0031250	chr2L	355558	357868	-	Ent1	2	Normal	2	Normal	2	Normal	2	Normal	5	High	6	High	3	High	6	High	2	Normal	2	Normal	5	High	4	Normal	2	Normal	6	High	2	Normal	4	Normal	4	Normal	4	Normal	4	Normal	4	Normal	2	Normal	6	0
FBgn0000061	chr2L	378115	387439	+	al	2	Normal	2	Normal	2	Normal	2	Normal	5	High	6	High	3	High	6	High	2	Normal	2	Normal	5	High	4	Normal	2	Normal	6	High	2	Normal	4	Normal	4	Normal	4	Normal	4	Normal	4	Normal	2	Normal	6	0
FBgn0031251	chr2L	396594	402181	-	CG4213	2	Normal	2	Normal	2	Normal	2	Normal	5	High	6	High	3	High	6	High	2	Normal	2	Normal	5	High	4	Normal	2	Normal	6	High	2	Normal	4	Normal	4	Normal	4	Normal	4	Normal	4	Normal	2	Normal	6	0
FBgn0003278	chr2L	404304	407969	+	RpI135	2	Normal	2	Normal	2	Normal	2	Normal	5	High	6	High	3	High	6	High	2	Normal	2	Normal	5	High	4	Normal	2	Normal	6	High	2	Normal	4	Normal	4	Normal	4	Normal	4	Normal	4	Normal	2	Normal	6	0
FBgn0015567	chr2L	408029	414775	-	alpha-Adaptin	2	Normal	2	Normal	2	Normal	2	Normal	5	High	6	High	3	High	6	High	2	Normal	2	Normal	5	High	4	Normal	2	Normal	6	High	2	Normal	4	Normal	4	Normal	4	Normal	4	Normal	4	Normal	2	Normal	6	0
FBgn0023444	chr2L	415068	418536	+	ebi	2	Normal	2	Normal	2	Normal	2	Normal	5	High	6	High	3	High	6	High	2	Normal	2	Normal	5	High	4	Normal	2	Normal	6	High	2	Normal	4	Normal	4	Normal	4	Normal	4	Normal	4	Normal	2	Normal	6	0
FBgn0031252	chr2L	418433	419642	-	CG13690	2	Normal	2	Normal	2	Normal	2	Normal	5	High	6	High	3	High	6	High	2	Normal	2	Normal	5	High	4	Normal	2	Normal	6	High	2	Normal	4	Normal	4	Normal	4	Normal	4	Normal	4	Normal	2	Normal	6	0
FBgn0002593	chr2L	419930	420706	+	RpLP1	2	Normal	2	Normal	2	Normal	2	Normal	5	High	6	High	3	High	6	High	2	Normal	2	Normal	5	High	4	Normal	2	Normal	6	High	2	Normal	4	Normal	4	Normal	4	Normal	4	Normal	4	Normal	2	Normal	6	0
FBgn0031253	chr2L	420886	421407	-	CG11885	2	Normal	2	Normal	2	Normal	2	Normal	5	High	6	High	3	High	6	High	2	Normal	2	Normal	5	High	4	Normal	2	Normal	6	High	2	Normal	4	Normal	4	Normal	4	Normal	4	Normal	4	Normal	2	Normal	6	0
FBgn0031254	chr2L	421799	422435	+	CG13692	2	Normal	2	Normal	2	Normal	2	Normal	5	High	6	High	3	High	6	High	2	Normal	2	Normal	5	High	4	Normal	2	Normal	6	High	2	Normal	4	Normal	4	Normal	4	Normal	4	Normal	4	Normal	2	Normal	6	0
FBgn0031255	chr2L	423451	425291	+	BBS8	2	Normal	2	Normal	2	Normal	2	Normal	5	High	6	High	3	High	6	High	2	Normal	2	Normal	5	High	4	Normal	2	Normal	6	High	2	Normal	4	Normal	4	Normal	4	Normal	4	Normal	4	Normal	2	Normal	6	0
FBgn0004583	chr2L	431252	448701	+	ex	2	Normal	2	Normal	2	Normal	2	Normal	5	High	6	High	3	High	6	High	2	Normal	2	Normal	5	High	4	Normal	2	Normal	6	High	2	Normal	4	Normal	4	Normal	4	Normal	4	Normal	4	Normal	2	Normal	6	0
FBgn0015924	chr2L	448253	453023	-	crq	2	Normal	2	Normal	2	Normal	2	Normal	5	High	6	High	3	High	6	High	2	Normal	2	Normal	5	High	4	Normal	2	Normal	9	High	2	Normal	6	High	7	High	6	High	4	Normal	4	Normal	2	Normal	8	0
FBgn0031256	chr2L	453110	454654	+	CG4164	2	Normal	2	Normal	2	Normal	2	Normal	5	High	6	High	3	High	6	High	2	Normal	2	Normal	5	High	4	Normal	2	Normal	9	High	2	Normal	6	High	7	High	6	High	4	Normal	4	Normal	2	Normal	8	0
FBgn0262510	chr2L	454753	455313	+	CR43080	2	Normal	2	Normal	2	Normal	2	Normal	5	High	6	High	3	High	6	High	2	Normal	2	Normal	5	High	4	Normal	2	Normal	9	High	2	Normal	6	High	7	High	6	High	4	Normal	4	Normal	2	Normal	8	0
FBgn0031257	chr2L	455542	458745	+	CG4133	2	Normal	2	Normal	2	Normal	2	Normal	5	High	6	High	3	High	6	High	2	Normal	2	Normal	5	High	4	Normal	2	Normal	9	High	2	Normal	6	High	7	High	6	High	4	Normal	4	Normal	2	Normal	8	0
FBgn0031258	chr2L	460514	465607	-	CG4297	2	Normal	2	Normal	2	Normal	2	Normal	5	High	6	High	3	High	6	High	2	Normal	2	Normal	5	High	4	Normal	2	Normal	9	High	2	Normal	6	High	7	High	6	High	4	Normal	8	High	2	Normal	9	0
FBgn0027592	chr2L	473020	476176	+	MED15	2	Normal	2	Normal	2	Normal	2	Normal	5	High	6	High	3	High	6	High	2	Normal	2	Normal	5	High	7	High	2	Normal	9	High	2	Normal	6	High	7	High	9	High	4	Normal	13	High	2	Normal	10	0
FBgn0043364	chr2L	476436	479682	-	cbt	2	Normal	2	Normal	2	Normal	2	Normal	5	High	6	High	3	High	6	High	2	Normal	2	Normal	5	High	7	High	2	Normal	9	High	2	Normal	6	High	7	High	9	High	4	Normal	13	High	2	Normal	10	0
FBgn0003963	chr2L	523466	540541	+	ush	2	Normal	2	Normal	2	Normal	2	Normal	5	High	6	High	3	High	5	High	2	Normal	2	Normal	4	Normal	7	High	2	Normal	5	High	2	Normal	5	Low	3	Low	3	Low	4	Normal	4	Normal	2	Normal	6	2
FBgn0010602	chr2L	541234	542572	-	lwr	2	Normal	2	Normal	2	Normal	2	Normal	5	High	6	High	3	High	5	High	2	Normal	2	Normal	4	Normal	7	High	2	Normal	5	High	2	Normal	2	Low	3	Low	3	Low	4	Normal	4	Normal	2	Normal	6	2
FBgn0031260	chr2L	542775	544627	-	Spp	2	Normal	2	Normal	2	Normal	2	Normal	5	High	6	High	3	High	5	High	2	Normal	2	Normal	4	Normal	7	High	2	Normal	5	High	2	Normal	2	Low	3	Low	3	Low	4	Normal	4	Normal	2	Normal	6	2
FBgn0031261	chr2L	545147	547096	+	nAcRbeta-21C	2	Normal	2	Normal	2	Normal	2	Normal	5	High	6	High	3	High	5	High	2	Normal	2	Normal	4	Normal	7	High	2	Normal	5	High	2	Normal	2	Low	3	Low	3	Low	4	Normal	4	Normal	2	Normal	6	2
FBgn0005660	chr2L	547413	552454	-	Ets21C	2	Normal	2	Normal	2	Normal	2	Normal	5	High	6	High	3	High	5	High	2	Normal	2	Normal	4	Normal	7	High	2	Normal	5	High	2	Normal	2	Low	3	Low	3	Low	4	Normal	4	Normal	2	Normal	6	2
FBgn0260933	chr2L	553741	560310	-	rempA	2	Normal	2	Normal	2	Normal	2	Normal	5	High	6	High	3	High	5	High	2	Normal	2	Normal	4	Normal	7	High	2	Normal	5	High	2	Normal	2	Low	3	Low	3	Low	4	Normal	4	Normal	2	Normal	6	2
FBgn0031263	chr2L	559610	560523	+	CG2789	2	Normal	2	Normal	2	Normal	2	Normal	5	High	6	High	3	High	5	High	2	Normal	2	Normal	4	Normal	7	High	2	Normal	5	High	2	Normal	2	Low	3	Low	3	Low	4	Normal	4	Normal	2	Normal	6	2
FBgn0031264	chr2L	560793	563303	-	CG11835	2	Normal	2	Normal	2	Normal	2	Normal	5	High	6	High	3	High	5	High	2	Normal	2	Normal	4	Normal	7	High	2	Normal	5	High	2	Normal	2	Low	3	Low	3	Low	4	Normal	4	Normal	2	Normal	6	2
FBgn0031265	chr2L	564169	566472	+	CG2794	2	Normal	2	Normal	2	Normal	2	Normal	5	High	6	High	3	High	5	High	2	Normal	2	Normal	4	Normal	7	High	2	Normal	5	High	2	Normal	2	Low	3	Low	3	Low	4	Normal	4	Normal	2	Normal	6	2
FBgn0021874	chr2L	566365	568162	-	Nle	2	Normal	2	Normal	2	Normal	2	Normal	5	High	6	High	3	High	5	High	2	Normal	2	Normal	4	Normal	7	High	2	Normal	5	High	2	Normal	2	Low	3	Low	3	Low	4	Normal	4	Normal	2	Normal	6	2
FBgn0031266	chr2L	568336	572716	+	CG2807	2	Normal	2	Normal	2	Normal	2	Normal	5	High	6	High	3	High	5	High	2	Normal	2	Normal	4	Normal	7	High	2	Normal	5	High	2	Normal	2	Low	3	Low	3	Low	4	Normal	4	Normal	2	Normal	6	2
FBgn0031267	chr2L	573032	574232	-	Ipk2	2	Normal	2	Normal	2	Normal	2	Normal	5	High	6	High	3	High	5	High	2	Normal	2	Normal	4	Normal	7	High	2	Normal	5	High	2	Normal	2	Low	3	Low	3	Low	4	Normal	4	Normal	2	Normal	6	2
FBgn0031268	chr2L	574485	575734	+	cold	2	Normal	2	Normal	2	Normal	2	Normal	5	High	6	High	3	High	5	High	2	Normal	2	Normal	4	Normal	7	High	2	Normal	5	High	2	Normal	2	Low	3	Low	3	Low	4	Normal	4	Normal	2	Normal	6	2
FBgn0013323	chr2L	575710	576896	-	Ptth	2	Normal	2	Normal	2	Normal	2	Normal	5	High	6	High	3	High	5	High	2	Normal	2	Normal	4	Normal	7	High	2	Normal	5	High	2	Normal	2	Low	3	Low	3	Low	4	Normal	4	Normal	2	Normal	6	2
FBgn0023489	chr2L	577487	579549	+	Pph13	2	Normal	2	Normal	2	Normal	2	Normal	5	High	6	High	3	High	5	High	2	Normal	2	Normal	4	Normal	7	High	2	Normal	5	High	2	Normal	2	Low	3	Low	3	Low	4	Normal	4	Normal	2	Normal	6	2
FBgn0010323	chr2L	583539	594810	-	Gsc	2	Normal	2	Normal	2	Normal	2	Normal	5	High	5	High	3	High	5	High	2	Normal	2	Normal	4	Normal	7	High	2	Normal	5	High	2	Normal	2	Low	3	Low	3	Low	4	Normal	4	Normal	2	Normal	6	2
FBgn0031270	chr2L	602812	603562	+	CG13689	2	Normal	2	Normal	2	Normal	2	Normal	5	High	5	High	3	High	5	High	2	Normal	2	Normal	4	Normal	7	High	2	Normal	5	High	2	Normal	2	Low	3	Low	3	Low	4	Normal	4	Normal	2	Normal	6	2
FBgn0040106	chr2L	620297	621226	-	lectin-21Cb	2	Normal	2	Normal	2	Normal	2	Normal	5	High	5	High	3	High	5	High	2	Normal	2	Normal	4	Normal	7	High	2	Normal	5	High	2	Normal	2	Low	3	Low	3	Low	4	Normal	4	Normal	2	Normal	6	2
FBgn0040107	chr2L	624616	625556	+	lectin-21Ca	2	Normal	2	Normal	2	Normal	2	Normal	5	High	5	High	3	High	5	High	2	Normal	2	Normal	4	Normal	7	High	2	Normal	5	High	2	Normal	2	Low	3	Low	3	Low	4	Normal	4	Normal	2	Normal	6	2
FBgn0031273	chr2L	625662	628200	+	CG2839	2	Normal	2	Normal	2	Normal	2	Normal	5	High	5	High	3	High	5	High	2	Normal	2	Normal	4	Normal	7	High	2	Normal	5	High	2	Normal	2	Low	3	Low	3	Low	4	Normal	4	Normal	2	Normal	6	2
FBgn0000497	chr2L	640020	714968	-	ds	2	Normal	2	Normal	2	Normal	2	Normal	5	High	5	High	3	High	5	High	2	Normal	2	Normal	4	Normal	7	High	2	Normal	5	High	2	Normal	2	Low	2	Low	3	Low	4	Normal	4	Normal	2	Normal	6	2
FBgn0011244	chr2L	728411	730564	+	Hsp60B	2	Normal	2	Normal	2	Normal	2	Normal	5	High	7	High	3	High	5	High	2	Normal	2	Normal	4	Normal	7	High	2	Normal	5	High	2	Normal	5	High	5	High	3	Low	4	Normal	4	Normal	2	Normal	7	1
FBgn0026438	chr2L	737211	744395	-	Eaat2	2	Normal	2	Normal	2	Normal	2	Normal	5	High	7	High	3	High	5	High	2	Normal	2	Normal	4	Normal	7	High	2	Normal	5	High	2	Normal	5	High	5	High	3	Low	4	Normal	4	Normal	2	Normal	7	1
FBgn0031275	chr2L	750608	762142	+	GABA-B-R3	2	Normal	2	Normal	2	Normal	2	Normal	5	High	7	High	3	High	5	High	2	Normal	2	Normal	4	Normal	7	High	2	Normal	5	High	2	Normal	5	High	5	High	3	Low	4	Normal	4	Normal	2	Normal	7	1
FBgn0031276	chr2L	773574	774020	+	CG12506	2	Normal	2	Normal	2	Normal	2	Normal	5	High	7	High	3	High	5	High	2	Normal	2	Normal	4	Normal	7	High	2	Normal	5	High	2	Normal	5	High	5	High	3	Low	4	Normal	4	Normal	2	Normal	7	1
FBgn0040725	chr2L	776535	776892	+	CG13946	2	Normal	2	Normal	2	Normal	2	Normal	5	High	7	High	3	High	5	High	2	Normal	2	Normal	4	Normal	7	High	2	Normal	5	High	2	Normal	5	High	5	High	3	Low	4	Normal	4	Normal	2	Normal	7	1
FBgn0031277	chr2L	779200	779655	+	CG13947	2	Normal	2	Normal	2	Normal	2	Normal	5	High	7	High	3	High	5	High	2	Normal	2	Normal	4	Normal	7	High	2	Normal	5	High	2	Normal	5	High	5	High	3	Low	4	Normal	4	Normal	2	Normal	7	1
FBgn0041250	chr2L	780481	782885	+	Gr21a	2	Normal	2	Normal	2	Normal	2	Normal	5	High	7	High	3	High	5	High	2	Normal	2	Normal	4	Normal	7	High	2	Normal	5	High	2	Normal	5	High	5	High	3	Low	4	Normal	4	Normal	2	Normal	7	1
FBgn0031279	chr2L	784335	786161	+	CG3544	2	Normal	2	Normal	2	Normal	2	Normal	5	High	7	High	3	High	5	High	2	Normal	2	Normal	4	Normal	7	High	2	Normal	5	High	2	Normal	5	High	5	High	3	Low	4	Normal	4	Normal	2	Normal	7	1
FBgn0000442	chr2L	786152	790795	-	Pkg21D	2	Normal	2	Normal	2	Normal	2	Normal	5	High	7	High	3	High	5	High	2	Normal	2	Normal	4	Normal	7	High	2	Normal	5	High	2	Normal	5	High	5	High	3	Low	4	Normal	4	Normal	2	Normal	7	1
FBgn0051658	chr2L	810585	811531	+	Nnf1b	2	Normal	2	Normal	2	Normal	2	Normal	5	High	7	High	3	High	5	High	2	Normal	2	Normal	4	Normal	7	High	2	Normal	5	High	2	Normal	5	High	5	High	3	Low	4	Normal	4	Normal	2	Normal	7	1
FBgn0086130	chr2L	811608	813380	+	KH1	2	Normal	2	Normal	2	Normal	2	Normal	5	High	7	High	3	High	5	High	2	Normal	2	Normal	4	Normal	7	High	2	Normal	5	High	2	Normal	5	High	5	High	3	Low	4	Normal	4	Normal	2	Normal	7	1
FBgn0031281	chr2L	813313	815951	-	Saf6	2	Normal	2	Normal	2	Normal	2	Normal	5	High	7	High	3	High	5	High	2	Normal	2	Normal	4	Normal	7	High	2	Normal	5	High	2	Normal	5	High	5	High	3	Low	4	Normal	4	Normal	2	Normal	7	1
FBgn0031282	chr2L	816022	817032	+	pex12	2	Normal	2	Normal	2	Normal	2	Normal	5	High	7	High	3	High	5	High	2	Normal	2	Normal	4	Normal	7	High	2	Normal	5	High	2	Normal	5	High	5	High	3	Low	4	Normal	4	Normal	2	Normal	7	1
FBgn0031283	chr2L	817045	818445	-	CG15880	2	Normal	2	Normal	2	Normal	2	Normal	5	High	7	High	3	High	5	High	2	Normal	2	Normal	4	Normal	7	High	2	Normal	5	High	2	Normal	5	High	5	High	3	Low	4	Normal	4	Normal	2	Normal	7	1
FBgn0031284	chr2L	818078	819520	-	CG3876	2	Normal	2	Normal	2	Normal	2	Normal	5	High	4	High	3	High	5	High	2	Normal	2	Normal	4	Normal	7	High	2	Normal	5	High	2	Normal	5	High	5	High	3	Low	4	Normal	4	Normal	2	Normal	7	1
FBgn0015621	chr2L	819963	821209	+	Clp	2	Normal	2	Normal	2	Normal	2	Normal	5	High	4	Normal	3	High	5	High	2	Normal	2	Normal	4	Normal	7	High	2	Normal	5	High	2	Normal	5	High	5	High	3	Low	4	Normal	4	Normal	2	Normal	6	1
FBgn0031285	chr2L	821417	824337	+	CG3662	2	Normal	2	Normal	2	Normal	2	Normal	5	High	4	Normal	3	High	5	High	2	Normal	2	Normal	4	Normal	7	High	2	Normal	5	High	2	Normal	5	High	5	High	3	Low	4	Normal	4	Normal	2	Normal	6	1
FBgn0031286	chr2L	824328	825861	-	CG3862	2	Normal	2	Normal	2	Normal	2	Normal	5	High	4	Normal	3	High	5	High	2	Normal	2	Normal	4	Normal	7	High	2	Normal	5	High	2	Normal	5	High	5	High	3	Low	4	Normal	4	Normal	2	Normal	6	1
FBgn0010583	chr2L	825963	833245	+	dock	2	Normal	2	Normal	2	Normal	2	Normal	5	High	4	Normal	3	High	5	High	2	Normal	2	Normal	4	Normal	7	High	2	Normal	5	High	2	Normal	5	High	5	High	3	Low	4	Normal	4	Normal	2	Normal	6	1
FBgn0020304	chr2L	833583	851096	-	drongo	2	Normal	2	Normal	2	Normal	2	Normal	5	High	6	High	3	High	5	High	2	Normal	2	Normal	4	Normal	7	High	2	Normal	5	High	2	Normal	5	High	5	High	3	Low	4	Normal	4	Normal	2	Normal	7	1
FBgn0031287	chr2L	851315	852709	-	CG4291	2	Normal	2	Normal	2	Normal	2	Normal	5	High	6	High	3	High	5	High	2	Normal	2	Normal	4	Normal	7	High	2	Normal	5	High	2	Normal	5	High	5	High	3	Low	4	Normal	4	Normal	2	Normal	7	1
FBgn0020545	chr2L	852766	854539	+	kraken	2	Normal	2	Normal	2	Normal	2	Normal	5	High	6	High	3	High	5	High	2	Normal	2	Normal	4	Normal	7	High	2	Normal	5	High	2	Normal	5	High	5	High	3	Low	4	Normal	4	Normal	2	Normal	7	1
FBgn0031288	chr2L	855336	856236	+	CG13949	2	Normal	2	Normal	2	Normal	2	Normal	5	High	4	Normal	3	High	5	High	2	Normal	2	Normal	4	Normal	7	High	2	Normal	5	High	2	Normal	5	High	5	High	3	Low	4	Normal	4	Normal	2	Normal	6	1
FBgn0262177	chr2L	857541	857632	+	mir-375	2	Normal	2	Normal	2	Normal	2	Normal	5	High	4	Normal	3	High	5	High	2	Normal	2	Normal	4	Normal	7	High	2	Normal	5	High	2	Normal	5	High	5	High	3	Low	4	Normal	4	Normal	2	Normal	6	1
FBgn0031289	chr2L	860308	861806	+	CG13950	2	Normal	2	Normal	2	Normal	2	Normal	5	High	4	Normal	3	High	5	High	2	Normal	2	Normal	4	Normal	7	High	2	Normal	5	High	2	Normal	5	High	5	High	3	Low	4	Normal	4	Normal	2	Normal	6	1
FBgn0029095	chr2L	861848	868352	-	aru	3	High	2	Normal	2	Normal	2	Normal	5	High	4	Normal	3	High	5	High	2	Normal	2	Normal	4	Normal	7	High	2	Normal	5	High	2	Normal	5	High	5	High	3	Low	4	Normal	4	Normal	2	Normal	7	1
FBgn0086031	chr2L	865365	865493	-	snoRNA:Me28S-U1230	3	High	2	Normal	2	Normal	2	Normal	5	High	4	Normal	3	High	5	High	2	Normal	2	Normal	4	Normal	7	High	2	Normal	5	High	2	Normal	5	High	5	High	3	Low	4	Normal	4	Normal	2	Normal	7	1
FBgn0020305	chr2L	868674	869911	-	dbe	3	High	2	Normal	2	Normal	2	Normal	5	High	4	Normal	3	High	5	High	2	Normal	2	Normal	4	Normal	7	High	2	Normal	5	High	2	Normal	5	High	5	High	3	Low	4	Normal	4	Normal	2	Normal	7	1
FBgn0053526	chr2L	870463	877050	+	PNUTS	3	High	2	Normal	2	Normal	2	Normal	5	High	4	Normal	3	High	5	High	2	Normal	2	Normal	4	Normal	7	High	2	Normal	5	High	2	Normal	5	High	5	High	3	Low	4	Normal	4	Normal	2	Normal	7	1
FBgn0002936	chr2L	877292	878270	+	ninaA	3	High	2	Normal	2	Normal	2	Normal	5	High	4	Normal	3	High	5	High	2	Normal	2	Normal	4	Normal	7	High	2	Normal	5	High	2	Normal	5	High	5	High	3	Low	4	Normal	4	Normal	2	Normal	7	1
FBgn0031292	chr2L	878174	885052	-	CG15824	3	High	2	Normal	2	Normal	2	Normal	5	High	4	Normal	3	High	5	High	2	Normal	2	Normal	4	Normal	7	High	2	Normal	5	High	2	Normal	5	High	5	High	3	Low	4	Normal	4	Normal	2	Normal	7	1
FBgn0002563	chr2L	898646	901320	+	Lsp1beta	3	High	2	Normal	2	Normal	2	Normal	5	High	4	Normal	4	High	6	High	2	Normal	2	Normal	4	Normal	7	High	2	Normal	5	High	2	Normal	5	High	5	High	3	Low	4	Normal	4	Normal	2	Normal	7	1
FBgn0003916	chr2L	901490	901654	-	snRNA:U1:21D	3	High	2	Normal	2	Normal	2	Normal	5	High	4	Normal	4	High	6	High	2	Normal	2	Normal	4	Normal	7	High	2	Normal	5	High	2	Normal	5	High	5	High	3	Low	4	Normal	4	Normal	2	Normal	7	1
FBgn0046113	chr2L	914089	917805	+	GluRIIC	2	Normal	2	Normal	2	Normal	2	Normal	5	High	4	Normal	4	High	6	High	2	Normal	2	Normal	4	Normal	7	High	2	Normal	5	High	2	Normal	5	High	5	High	3	Low	4	Normal	4	Normal	2	Normal	6	1
FBgn0028481	chr2L	922794	958098	+	CG4341	2	Normal	2	Normal	2	Normal	2	Normal	5	High	4	Normal	4	High	6	High	2	Normal	2	Normal	4	Normal	6	High	2	Normal	5	High	2	Normal	5	High	5	High	3	Low	4	Normal	4	Normal	2	Normal	6	1
FBgn0031294	chr2L	1011420	1048053	-	IA-2	2	Normal	2	Normal	2	Normal	2	Normal	4	Normal	6	High	4	High	6	High	2	Normal	2	Normal	4	Normal	6	High	2	Normal	5	High	2	Normal	5	High	5	High	3	Low	4	Normal	4	Normal	2	Normal	6	1
FBgn0031295	chr2L	1026106	1026897	-	CG4375	2	Normal	2	Normal	2	Normal	2	Normal	4	Normal	6	High	4	High	6	High	2	Normal	2	Normal	4	Normal	6	High	2	Normal	5	High	2	Normal	5	High	5	High	3	Low	4	Normal	4	Normal	2	Normal	6	1
FBgn0031296	chr2L	1037274	1038685	+	CG4415	2	Normal	2	Normal	2	Normal	2	Normal	4	Normal	6	High	4	High	6	High	2	Normal	2	Normal	4	Normal	6	High	2	Normal	5	High	2	Normal	5	High	5	High	3	Low	4	Normal	4	Normal	2	Normal	6	1
FBgn0003310	chr2L	1050876	1077811	-	S	2	Normal	2	Normal	2	Normal	2	Normal	4	Normal	6	High	4	High	6	High	2	Normal	2	Normal	4	Normal	7	High	2	Normal	5	High	2	Normal	5	High	5	High	3	Low	4	Normal	4	Normal	2	Normal	6	1
FBgn0015905	chr2L	1077979	1080809	+	ast	2	Normal	2	Normal	2	Normal	2	Normal	4	Normal	6	High	4	High	6	High	2	Normal	2	Normal	4	Normal	7	High	2	Normal	5	High	2	Normal	5	High	5	High	3	Low	4	Normal	4	Normal	2	Normal	6	1
FBgn0031298	chr2L	1080912	1083378	+	Atg4	2	Normal	2	Normal	2	Normal	2	Normal	4	Normal	6	High	4	High	6	High	2	Normal	2	Normal	4	Normal	7	High	2	Normal	5	High	2	Normal	5	High	5	High	3	Low	4	Normal	4	Normal	2	Normal	6	1
FBgn0031299	chr2L	1083089	1102506	-	CG4629	2	Normal	2	Normal	2	Normal	2	Normal	4	Normal	6	High	4	High	6	High	2	Normal	2	Normal	4	Normal	7	High	2	Normal	5	High	2	Normal	5	High	5	High	3	Low	4	Normal	4	Normal	2	Normal	6	1
FBgn0261938	chr2L	1103482	1108369	-	mtRNApol	3	High	2	Normal	2	Normal	2	Normal	4	Normal	6	High	4	High	6	High	2	Normal	2	Normal	4	Normal	7	High	2	Normal	5	High	2	Normal	5	High	5	High	3	Low	4	Normal	4	Normal	2	Normal	7	1
FBgn0031301	chr2L	1108538	1112702	+	CG14339	2	Normal	2	Normal	2	Normal	2	Normal	4	Normal	6	High	4	High	6	High	2	Normal	2	Normal	4	Normal	7	High	2	Normal	5	High	2	Normal	5	High	5	High	3	Low	4	Normal	4	Normal	2	Normal	6	1
FBgn0031302	chr2L	1112987	1114140	+	CG14340	2	Normal	2	Normal	2	Normal	2	Normal	4	Normal	6	High	4	High	6	High	2	Normal	2	Normal	4	Normal	7	High	2	Normal	5	High	2	Normal	5	High	5	High	3	Low	4	Normal	4	Normal	2	Normal	6	1
FBgn0016926	chr2L	1114651	1128953	-	Pino	2	Normal	2	Normal	2	Normal	2	Normal	4	Normal	6	High	4	High	6	High	2	Normal	2	Normal	4	Normal	7	High	2	Normal	7	High	2	Normal	5	High	5	High	3	Low	4	Normal	4	Normal	2	Normal	6	1
FBgn0031304	chr2L	1129234	1132413	+	CG4552	2	Normal	2	Normal	2	Normal	2	Normal	4	Normal	6	High	4	High	6	High	2	Normal	2	Normal	4	Normal	7	High	2	Normal	7	High	2	Normal	5	High	5	High	3	Low	4	Normal	4	Normal	2	Normal	6	1
FBgn0031305	chr2L	1132329	1134120	-	Iris	2	Normal	2	Normal	2	Normal	2	Normal	4	Normal	6	High	4	High	6	High	2	Normal	2	Normal	4	Normal	7	High	2	Normal	7	High	2	Normal	5	High	5	High	3	Low	4	Normal	4	Normal	2	Normal	6	1
FBgn0031306	chr2L	1134701	1141156	+	CG4577	2	Normal	2	Normal	2	Normal	2	Normal	4	Normal	6	High	4	High	6	High	2	Normal	2	Normal	4	Normal	7	High	2	Normal	7	High	2	Normal	5	High	5	High	3	Low	4	Normal	4	Normal	2	Normal	6	1
FBgn0031307	chr2L	1143202	1147395	+	CG4726	2	Normal	2	Normal	2	Normal	2	Normal	4	Normal	6	High	4	High	6	High	2	Normal	2	Normal	4	Normal	7	High	2	Normal	7	High	2	Normal	5	High	5	High	3	Low	4	Normal	4	Normal	2	Normal	6	1
FBgn0031308	chr2L	1147832	1149454	+	CG4749	2	Normal	2	Normal	2	Normal	2	Normal	4	Normal	6	High	4	High	6	High	2	Normal	2	Normal	4	Normal	7	High	2	Normal	7	High	2	Normal	5	High	5	High	3	Low	4	Normal	4	Normal	2	Normal	6	1
FBgn0031309	chr2L	1149444	1150673	-	Tfb4	2	Normal	2	Normal	2	Normal	2	Normal	4	Normal	6	High	4	High	6	High	2	Normal	2	Normal	4	Normal	7	High	2	Normal	7	High	2	Normal	5	High	5	High	8	High	4	Normal	4	Normal	2	Normal	7	0
FBgn0031310	chr2L	1150782	1151764	+	CG4764	2	Normal	2	Normal	2	Normal	2	Normal	4	Normal	6	High	4	High	6	High	2	Normal	2	Normal	4	Normal	7	High	2	Normal	7	High	2	Normal	5	High	5	High	8	High	4	Normal	4	Normal	2	Normal	7	0
FBgn0261458	chr2L	1151677	1158264	-	capt	2	Normal	2	Normal	2	Normal	2	Normal	4	Normal	6	High	4	High	6	High	2	Normal	2	Normal	4	Normal	7	High	2	Normal	7	High	2	Normal	5	High	5	High	8	High	4	Normal	4	Normal	2	Normal	7	0
FBgn0031312	chr2L	1158678	1160221	+	Tango14	2	Normal	2	Normal	2	Normal	2	Normal	4	Normal	6	High	4	High	6	High	2	Normal	2	Normal	4	Normal	7	High	2	Normal	7	High	2	Normal	5	High	5	High	8	High	4	Normal	4	Normal	2	Normal	7	0
FBgn0031313	chr2L	1160289	1163882	-	CG5080	2	Normal	2	Normal	2	Normal	2	Normal	4	Normal	6	High	4	High	6	High	2	Normal	2	Normal	4	Normal	7	High	2	Normal	7	High	2	Normal	5	High	5	High	8	High	4	Normal	4	Normal	2	Normal	7	0
FBgn0031314	chr2L	1164469	1166432	+	CG4785	2	Normal	2	Normal	2	Normal	2	Normal	4	Normal	6	High	4	High	6	High	2	Normal	2	Normal	4	Normal	7	High	2	Normal	7	High	2	Normal	5	High	5	High	8	High	4	Normal	4	Normal	2	Normal	7	0
FBgn0031315	chr2L	1166513	1167211	+	CG14341	2	Normal	2	Normal	2	Normal	2	Normal	4	Normal	6	High	4	High	6	High	2	Normal	2	Normal	4	Normal	7	High	2	Normal	7	High	2	Normal	5	High	5	High	8	High	4	Normal	4	Normal	2	Normal	7	0
FBgn0024314	chr2L	1167171	1170079	-	Plap	2	Normal	2	Normal	2	Normal	2	Normal	4	Normal	6	High	4	High	6	High	2	Normal	2	Normal	4	Normal	7	High	2	Normal	7	High	2	Normal	5	High	5	High	8	High	4	Normal	4	Normal	2	Normal	7	0
FBgn0051922	chr2L	1170180	1170789	+	CG31922	2	Normal	2	Normal	2	Normal	2	Normal	4	Normal	6	High	4	High	6	High	2	Normal	2	Normal	4	Normal	7	High	2	Normal	7	High	2	Normal	5	High	5	High	8	High	4	Normal	4	Normal	2	Normal	7	0
FBgn0031317	chr2L	1170752	1172745	-	CG5118	2	Normal	2	Normal	2	Normal	2	Normal	4	Normal	6	High	4	High	6	High	2	Normal	2	Normal	4	Normal	7	High	2	Normal	7	High	2	Normal	5	High	5	High	8	High	4	Normal	4	Normal	2	Normal	7	0
FBgn0031318	chr2L	1173010	1177496	+	CG4887	2	Normal	2	Normal	2	Normal	2	Normal	4	Normal	4	Normal	4	High	6	High	2	Normal	2	Normal	4	Normal	7	High	2	Normal	7	High	2	Normal	5	High	5	High	8	High	4	Normal	4	Normal	2	Normal	6	0
FBgn0031319	chr2L	1177705	1182454	+	CG4896	2	Normal	2	Normal	2	Normal	2	Normal	4	Normal	4	Normal	4	High	6	High	2	Normal	2	Normal	4	Normal	7	High	2	Normal	7	High	2	Normal	5	High	5	High	8	High	4	Normal	4	Normal	2	Normal	6	0
FBgn0031320	chr2L	1182296	1184021	-	CG5126	2	Normal	2	Normal	2	Normal	2	Normal	4	Normal	4	Normal	4	High	6	High	2	Normal	2	Normal	4	Normal	7	High	2	Normal	1	Low	2	Normal	5	High	5	High	4	Normal	4	Normal	4	Normal	2	Normal	4	1
FBgn0031321	chr2L	1184087	1185698	+	Tgt	2	Normal	2	Normal	2	Normal	2	Normal	4	Normal	4	Normal	4	High	6	High	2	Normal	2	Normal	4	Normal	7	High	2	Normal	1	Low	2	Normal	5	High	5	High	4	Normal	4	Normal	4	Normal	2	Normal	4	1
FBgn0031322	chr2L	1185756	1196807	+	CG5001	2	Normal	2	Normal	2	Normal	2	Normal	4	Normal	4	Normal	4	High	6	High	2	Normal	2	Normal	4	Normal	7	High	2	Normal	7	High	2	Normal	5	High	5	High	4	Normal	4	Normal	4	Normal	2	Normal	5	0
FBgn0031323	chr2L	1198464	1199204	-	CG5139	2	Normal	2	Normal	2	Normal	2	Normal	4	Normal	4	Normal	4	High	6	High	2	Normal	2	Normal	4	Normal	7	High	2	Normal	7	High	2	Normal	5	High	5	High	4	Normal	4	Normal	4	Normal	2	Normal	5	0
FBgn0263080	chr2L	1199411	1199709	+	CG43348	2	Normal	2	Normal	2	Normal	2	Normal	4	Normal	4	Normal	4	High	6	High	2	Normal	2	Normal	4	Normal	7	High	2	Normal	7	High	2	Normal	5	High	5	High	4	Normal	4	Normal	4	Normal	2	Normal	5	0
FBgn0263081	chr2L	1200204	1200580	+	CG43349	2	Normal	2	Normal	2	Normal	2	Normal	4	Normal	4	Normal	4	High	6	High	2	Normal	2	Normal	4	Normal	7	High	2	Normal	7	High	2	Normal	5	High	5	High	4	Normal	4	Normal	4	Normal	2	Normal	5	0
FBgn0040723	chr2L	1200777	1201220	+	CG5011	2	Normal	2	Normal	2	Normal	2	Normal	4	Normal	4	Normal	4	High	6	High	2	Normal	2	Normal	4	Normal	7	High	2	Normal	7	High	2	Normal	5	High	5	High	4	Normal	4	Normal	4	Normal	2	Normal	5	0
FBgn0031324	chr2L	1204240	1205250	+	CG14342	2	Normal	2	Normal	2	Normal	2	Normal	4	Normal	4	Normal	4	High	6	High	2	Normal	2	Normal	4	Normal	7	High	2	Normal	7	High	2	Normal	5	High	5	High	4	Normal	4	Normal	4	Normal	2	Normal	5	0
FBgn0262944	chr2L	1216853	1217785	-	CR43263	2	Normal	2	Normal	2	Normal	2	Normal	4	Normal	4	Normal	4	High	6	High	2	Normal	2	Normal	4	Normal	4	High	2	Normal	5	High	2	Normal	5	High	5	High	4	Normal	4	Normal	4	Normal	2	Normal	5	0
FBgn0259229	chr2L	1219317	1229802	+	CG42329	2	Normal	2	Normal	2	Normal	2	Normal	4	Normal	4	Normal	4	High	6	High	2	Normal	2	Normal	4	Normal	4	Normal	2	Normal	5	High	2	Normal	5	High	5	High	4	Normal	4	Normal	4	Normal	2	Normal	4	0
FBgn0031327	chr2L	1240037	1242205	+	CG5397	2	Normal	2	Normal	2	Normal	2	Normal	4	Normal	4	Normal	4	High	6	High	2	Normal	2	Normal	4	Normal	4	Normal	2	Normal	5	High	2	Normal	5	High	5	High	4	Normal	4	Normal	4	Normal	2	Normal	4	0
FBgn0041097	chr2L	1256425	1294687	+	robo3	2	Normal	2	Normal	2	Normal	2	Normal	4	Normal	4	Normal	4	High	6	High	2	Normal	2	Normal	4	Normal	7	High	2	Normal	5	High	2	Normal	5	High	5	High	4	Normal	4	Normal	4	Normal	2	Normal	5	0
FBgn0011294	chr2L	1329160	1329904	+	a5	2	Normal	2	Normal	2	Normal	2	Normal	4	Normal	7	High	4	High	6	High	2	Normal	2	Normal	4	Normal	7	High	2	Normal	5	High	2	Normal	5	High	5	High	4	Normal	4	Normal	4	Normal	2	Normal	6	0
FBgn0031331	chr2L	1334244	1334932	+	CG5440	2	Normal	2	Normal	2	Normal	2	Normal	4	Normal	7	High	4	High	6	High	2	Normal	2	Normal	4	Normal	7	High	2	Normal	5	High	2	Normal	5	High	5	High	4	Normal	4	Normal	4	Normal	2	Normal	6	0
FBgn0053923	chr2L	1341364	1342095	-	CG33923	2	Normal	2	Normal	2	Normal	2	Normal	4	Normal	7	High	4	High	6	High	2	Normal	2	Normal	4	Normal	7	High	2	Normal	5	High	2	Normal	5	High	5	High	4	Normal	4	Normal	4	Normal	2	Normal	6	0
FBgn0053922	chr2L	1343442	1344171	-	CG33922	2	Normal	2	Normal	2	Normal	2	Normal	4	Normal	7	High	4	High	6	High	2	Normal	2	Normal	4	Normal	7	High	2	Normal	5	High	2	Normal	5	High	5	High	4	Normal	4	Normal	4	Normal	2	Normal	6	0
FBgn0026141	chr2L	1344479	1345144	+	Cdlc2	2	Normal	2	Normal	2	Normal	2	Normal	4	Normal	7	High	3	High	5	High	2	Normal	2	Normal	4	Normal	7	High	2	Normal	5	High	2	Normal	5	High	5	High	4	Normal	4	Normal	4	Normal	2	Normal	6	0
FBgn0031332	chr2L	1351804	1352869	-	CG5556	2	Normal	2	Normal	2	Normal	2	Normal	4	Normal	7	High	2	Normal	4	Normal	2	Normal	2	Normal	4	Normal	3	Low	2	Normal	5	High	2	Normal	5	High	5	High	4	Normal	4	Normal	4	Normal	2	Normal	3	1
FBgn0031333	chr2L	1352969	1354109	-	CG5561	2	Normal	2	Normal	2	Normal	2	Normal	4	Normal	7	High	2	Normal	4	Normal	2	Normal	2	Normal	4	Normal	3	Low	2	Normal	5	High	2	Normal	5	High	5	High	4	Normal	4	Normal	4	Normal	2	Normal	3	1
FBgn0051924	chr2L	1354100	1354919	-	CG31924	2	Normal	2	Normal	2	Normal	2	Normal	4	Normal	7	High	2	Normal	4	Normal	2	Normal	2	Normal	4	Normal	3	Low	2	Normal	5	High	2	Normal	5	High	5	High	4	Normal	4	Normal	4	Normal	2	Normal	3	1
FBgn0031335	chr2L	1354910	1355924	-	CG5565	2	Normal	2	Normal	2	Normal	2	Normal	4	Normal	7	High	2	Normal	4	Normal	2	Normal	2	Normal	4	Normal	3	Low	2	Normal	5	High	2	Normal	5	High	5	High	4	Normal	4	Normal	4	Normal	2	Normal	3	1
FBgn0051659	chr2L	1358924	1359784	-	CG31659	2	Normal	2	Normal	2	Normal	2	Normal	4	Normal	7	High	2	Normal	4	Normal	2	Normal	2	Normal	4	Normal	3	Low	2	Normal	5	High	2	Normal	5	High	5	High	4	Normal	4	Normal	4	Normal	2	Normal	3	1
FBgn0053126	chr2L	1359982	1361732	-	NLaz	2	Normal	2	Normal	2	Normal	2	Normal	4	Normal	7	High	2	Normal	4	Normal	2	Normal	2	Normal	4	Normal	3	Low	2	Normal	5	High	2	Normal	5	High	5	High	4	Normal	4	Normal	4	Normal	2	Normal	3	1
FBgn0031337	chr2L	1368101	1369047	+	CG14346	2	Normal	2	Normal	2	Normal	2	Normal	4	Normal	7	High	2	Normal	4	Normal	2	Normal	2	Normal	4	Normal	3	Low	2	Normal	5	High	2	Normal	5	High	5	High	4	Normal	4	Normal	4	Normal	2	Normal	3	1
FBgn0002543	chr2L	1380085	1420449	-	lea	2	Normal	2	Normal	2	Normal	2	Normal	4	Normal	7	High	4	High	6	High	2	Normal	2	Normal	4	Normal	3	Low	2	Normal	7	High	2	Normal	7	High	8	High	7	High	4	Normal	4	Normal	2	Normal	6	1
FBgn0003926	chr2L	1432710	1432921	+	snRNA:U3:22A	2	Normal	2	Normal	2	Normal	2	Normal	4	Normal	8	High	4	High	6	High	2	Normal	2	Normal	4	Normal	3	Low	2	Normal	7	High	2	Normal	7	High	8	High	5	High	4	Normal	4	Normal	2	Normal	6	1
FBgn0051928	chr2L	1492294	1493645	+	CG31928	2	Normal	2	Normal	2	Normal	2	Normal	4	Normal	6	High	4	High	6	High	2	Normal	2	Normal	4	Normal	3	Low	2	Normal	5	High	2	Normal	5	High	6	High	5	High	4	Normal	4	Normal	2	Normal	6	1
FBgn0053128	chr2L	1494089	1495456	+	CG33128	2	Normal	2	Normal	2	Normal	2	Normal	4	Normal	6	High	4	High	6	High	2	Normal	2	Normal	4	Normal	3	Low	2	Normal	5	High	2	Normal	5	High	6	High	5	High	4	Normal	4	Normal	2	Normal	6	1
FBgn0051926	chr2L	1495746	1496979	+	CG31926	2	Normal	2	Normal	2	Normal	2	Normal	4	Normal	6	High	4	High	6	High	2	Normal	2	Normal	4	Normal	3	Low	2	Normal	5	High	2	Normal	5	High	6	High	5	High	4	Normal	4	Normal	2	Normal	6	1
FBgn0051661	chr2L	1497253	1498435	+	CG31661	2	Normal	2	Normal	2	Normal	2	Normal	4	Normal	6	High	4	High	6	High	2	Normal	2	Normal	4	Normal	3	Low	2	Normal	5	High	2	Normal	5	High	6	High	5	High	4	Normal	4	Normal	2	Normal	6	1
FBgn0031343	chr2L	1498454	1500760	-	CG18131	2	Normal	2	Normal	2	Normal	2	Normal	4	Normal	6	High	4	High	6	High	2	Normal	2	Normal	4	Normal	3	Low	2	Normal	5	High	2	Normal	5	High	6	High	5	High	4	Normal	4	Normal	2	Normal	6	1
FBgn0031344	chr2L	1500834	1502903	-	CG7420	2	Normal	2	Normal	2	Normal	2	Normal	4	Normal	6	High	4	High	6	High	2	Normal	2	Normal	4	Normal	3	Low	2	Normal	5	High	2	Normal	5	High	6	High	5	High	4	Normal	4	Normal	2	Normal	6	1
FBgn0031345	chr2L	1516789	1517478	-	CG18132	2	Normal	2	Normal	2	Normal	2	Normal	4	Normal	4	Normal	4	High	6	High	2	Normal	2	Normal	4	Normal	3	Low	2	Normal	5	High	2	Normal	5	High	6	High	5	High	4	Normal	4	Normal	2	Normal	5	1
FBgn0001174	chr2L	1517531	1518184	-	halo	2	Normal	2	Normal	2	Normal	2	Normal	4	Normal	4	Normal	4	High	6	High	2	Normal	2	Normal	4	Normal	3	Low	2	Normal	5	High	2	Normal	5	High	6	High	5	High	4	Normal	4	Normal	2	Normal	5	1
FBgn0026398	chr2L	1520612	1522151	+	Or22a	2	Normal	2	Normal	2	Normal	2	Normal	4	Normal	4	Normal	4	High	6	High	2	Normal	2	Normal	4	Normal	3	Low	2	Normal	5	High	2	Normal	5	High	6	High	5	High	4	Normal	4	Normal	2	Normal	5	1
FBgn0026397	chr2L	1522690	1524259	+	Or22b	2	Normal	2	Normal	2	Normal	2	Normal	4	Normal	4	Normal	4	High	6	High	2	Normal	2	Normal	4	Normal	3	Low	2	Normal	5	High	2	Normal	5	High	6	High	5	High	4	Normal	4	Normal	2	Normal	5	1
FBgn0261509	chr2L	1555158	1607617	+	haf	2	Normal	2	Normal	2	Normal	2	Normal	4	Normal	4	Normal	4	High	6	High	2	Normal	2	Normal	4	Normal	3	Low	2	Normal	5	High	2	Normal	5	High	6	High	5	High	4	Normal	4	Normal	2	Normal	5	1
FBgn0031347	chr2L	1584863	1587155	-	CG10869	2	Normal	2	Normal	2	Normal	2	Normal	4	Normal	4	Normal	4	High	6	High	2	Normal	2	Normal	4	Normal	3	Low	2	Normal	5	High	2	Normal	5	High	6	High	5	High	4	Normal	4	Normal	2	Normal	5	1
FBgn0051935	chr2L	1595042	1611125	-	CG31935	2	Normal	2	Normal	2	Normal	2	Normal	4	Normal	4	Normal	4	High	6	High	2	Normal	2	Normal	4	Normal	3	Low	2	Normal	5	High	2	Normal	5	High	6	High	5	High	4	Normal	4	Normal	2	Normal	5	1
FBgn0031351	chr2L	1611420	1612579	+	CG14352	2	Normal	2	Normal	2	Normal	2	Normal	4	Normal	4	Normal	4	High	6	High	2	Normal	2	Normal	4	Normal	3	Low	2	Normal	5	High	2	Normal	5	High	6	High	5	High	4	Normal	4	Normal	2	Normal	5	1
FBgn0021906	chr2L	1612685	1614182	-	RFeSP	2	Normal	2	Normal	2	Normal	2	Normal	4	Normal	4	Normal	4	High	6	High	2	Normal	2	Normal	4	Normal	3	Low	2	Normal	5	High	2	Normal	5	High	6	High	5	High	4	Normal	4	Normal	2	Normal	5	1
FBgn0086758	chr2L	1651259	1702832	+	chinmo	2	Normal	2	Normal	2	Normal	2	Normal	4	Normal	4	Normal	3	High	4	Normal	2	Normal	2	Normal	4	Normal	3	Low	2	Normal	4	Normal	2	Normal	4	Normal	4	Normal	5	High	4	Normal	4	Normal	2	Normal	2	1
FBgn0011570	chr2L	1704903	1706962	+	cpb	2	Normal	2	Normal	2	Normal	2	Normal	4	Normal	4	Normal	2	Normal	4	Normal	2	Normal	2	Normal	4	Normal	3	Low	2	Normal	4	Normal	2	Normal	4	Normal	4	Normal	5	High	5	High	4	Normal	2	Normal	2	1
FBgn0031356	chr2L	1707131	1710415	-	CG17660	2	Normal	2	Normal	2	Normal	2	Normal	4	Normal	4	Normal	2	Normal	4	Normal	2	Normal	2	Normal	4	Normal	3	Low	2	Normal	4	Normal	2	Normal	4	Normal	4	Normal	5	High	5	High	4	Normal	2	Normal	2	1
FBgn0031357	chr2L	1710465	1711466	+	mRpL48	2	Normal	2	Normal	2	Normal	2	Normal	4	Normal	4	Normal	2	Normal	4	Normal	2	Normal	2	Normal	4	Normal	3	Low	2	Normal	4	Normal	2	Normal	4	Normal	4	Normal	5	High	5	High	4	Normal	2	Normal	2	1
FBgn0086698	chr2L	1711298	1715861	-	frtz	2	Normal	2	Normal	2	Normal	2	Normal	4	Normal	4	Normal	2	Normal	4	Normal	2	Normal	2	Normal	4	Normal	3	Low	2	Normal	4	Normal	2	Normal	4	Normal	4	Normal	5	High	5	High	4	Normal	2	Normal	2	1
FBgn0031359	chr2L	1716243	1724391	-	CG18317	2	Normal	2	Normal	2	Normal	2	Normal	4	Normal	4	Normal	2	Normal	4	Normal	2	Normal	2	Normal	4	Normal	3	Low	2	Normal	4	Normal	2	Normal	4	Normal	4	Normal	4	Normal	5	High	4	Normal	2	Normal	1	1
FBgn0000579	chr2L	1724973	1729629	-	Eno	2	Normal	2	Normal	2	Normal	2	Normal	4	Normal	4	Normal	2	Normal	4	Normal	2	Normal	2	Normal	4	Normal	3	Low	2	Normal	4	Normal	2	Normal	4	Normal	4	Normal	4	Normal	5	High	4	Normal	2	Normal	1	1
FBgn0260648	chr2L	1728734	1729575	+	Rrp40	2	Normal	2	Normal	2	Normal	2	Normal	4	Normal	4	Normal	2	Normal	4	Normal	2	Normal	2	Normal	4	Normal	3	Low	2	Normal	4	Normal	2	Normal	4	Normal	4	Normal	4	Normal	5	High	4	Normal	2	Normal	1	1
FBgn0031360	chr2L	1729945	1731070	+	CG31937	2	Normal	2	Normal	2	Normal	2	Normal	4	Normal	4	Normal	2	Normal	4	Normal	2	Normal	2	Normal	4	Normal	3	Low	2	Normal	4	Normal	2	Normal	4	Normal	4	Normal	4	Normal	5	High	4	Normal	2	Normal	1	1
FBgn0031361	chr2L	1731357	1732356	-	CG17652	2	Normal	2	Normal	2	Normal	2	Normal	4	Normal	4	Normal	2	Normal	4	Normal	2	Normal	2	Normal	4	Normal	3	Low	2	Normal	4	Normal	2	Normal	4	Normal	4	Normal	4	Normal	5	High	4	Normal	2	Normal	1	1
FBgn0031362	chr2L	1732525	1750613	+	CG17646	2	Normal	2	Normal	2	Normal	2	Normal	4	Normal	4	Normal	2	Normal	4	Normal	2	Normal	2	Normal	4	Normal	3	Low	2	Normal	4	Normal	2	Normal	4	Normal	4	Normal	4	Normal	5	High	4	Normal	2	Normal	1	1
FBgn0027597	chr2L	1750686	1752116	-	CG17712	2	Normal	2	Normal	2	Normal	2	Normal	4	Normal	4	Normal	2	Normal	4	Normal	2	Normal	2	Normal	4	Normal	3	Low	2	Normal	4	Normal	2	Normal	4	Normal	4	Normal	4	Normal	5	High	4	Normal	2	Normal	1	1
FBgn0031364	chr2L	1752348	1752851	+	CG17648	2	Normal	2	Normal	2	Normal	2	Normal	4	Normal	4	Normal	2	Normal	4	Normal	2	Normal	2	Normal	4	Normal	3	Low	2	Normal	4	Normal	2	Normal	4	Normal	4	Normal	4	Normal	5	High	4	Normal	2	Normal	1	1
FBgn0041249	chr2L	1755252	1756451	-	Gr22f	2	Normal	2	Normal	2	Normal	2	Normal	4	Normal	4	Normal	2	Normal	4	Normal	2	Normal	2	Normal	4	Normal	3	Low	2	Normal	4	Normal	2	Normal	4	Normal	4	Normal	4	Normal	4	Normal	4	Normal	2	Normal	0	1
FBgn0031365	chr2L	1758285	1759078	-	CG17650	2	Normal	2	Normal	2	Normal	2	Normal	4	Normal	4	Normal	2	Normal	4	Normal	2	Normal	2	Normal	4	Normal	3	Low	2	Normal	4	Normal	2	Normal	4	Normal	4	Normal	4	Normal	4	Normal	4	Normal	2	Normal	0	1
FBgn0045497	chr2L	1784061	1785286	+	Gr22e	2	Normal	2	Normal	2	Normal	2	Normal	4	Normal	4	Normal	2	Normal	4	Normal	2	Normal	2	Normal	4	Normal	3	Low	2	Normal	4	Normal	2	Normal	4	Normal	4	Normal	4	Normal	4	Normal	4	Normal	2	Normal	0	1
FBgn0045498	chr2L	1789140	1790361	-	Gr22d	2	Normal	2	Normal	2	Normal	2	Normal	4	Normal	4	Normal	2	Normal	4	Normal	2	Normal	2	Normal	4	Normal	3	Low	2	Normal	4	Normal	2	Normal	4	Normal	4	Normal	4	Normal	4	Normal	4	Normal	2	Normal	0	1
FBgn0045499	chr2L	1790616	1791823	-	Gr22c	2	Normal	2	Normal	2	Normal	2	Normal	4	Normal	4	Normal	2	Normal	4	Normal	2	Normal	2	Normal	4	Normal	3	Low	2	Normal	4	Normal	2	Normal	4	Normal	4	Normal	4	Normal	4	Normal	4	Normal	2	Normal	0	1
FBgn0045500	chr2L	1792056	1793268	-	Gr22b	2	Normal	2	Normal	2	Normal	2	Normal	4	Normal	4	Normal	2	Normal	4	Normal	2	Normal	2	Normal	4	Normal	3	Low	2	Normal	4	Normal	2	Normal	4	Normal	4	Normal	4	Normal	4	Normal	4	Normal	2	Normal	0	1
FBgn0045501	chr2L	1793667	1794917	-	Gr22a	2	Normal	2	Normal	2	Normal	2	Normal	4	Normal	4	Normal	2	Normal	4	Normal	2	Normal	2	Normal	4	Normal	3	Low	2	Normal	4	Normal	2	Normal	4	Normal	4	Normal	4	Normal	4	Normal	4	Normal	2	Normal	0	1
FBgn0051933	chr2L	1821255	1823331	-	CG31933	2	Normal	2	Normal	2	Normal	2	Normal	4	Normal	4	Normal	2	Normal	4	Normal	2	Normal	2	Normal	4	Normal	3	Low	2	Normal	4	Normal	2	Normal	4	Normal	4	Normal	4	Normal	4	Normal	4	Normal	2	Normal	0	1
FBgn0051664	chr2L	1824272	1826378	-	CG31664	2	Normal	2	Normal	2	Normal	2	Normal	4	Normal	4	Normal	2	Normal	4	Normal	2	Normal	2	Normal	4	Normal	3	Low	2	Normal	4	Normal	2	Normal	4	Normal	4	Normal	4	Normal	4	Normal	4	Normal	2	Normal	0	1
FBgn0031367	chr2L	1831626	1832557	-	c-cup	2	Normal	2	Normal	2	Normal	2	Normal	4	Normal	4	Normal	2	Normal	4	Normal	2	Normal	2	Normal	4	Normal	3	Low	2	Normal	4	Normal	2	Normal	4	Normal	4	Normal	4	Normal	4	Normal	4	Normal	2	Normal	0	1
FBgn0262275	chr2L	1831684	1831799	-	mir-2280	2	Normal	2	Normal	2	Normal	2	Normal	4	Normal	4	Normal	2	Normal	4	Normal	2	Normal	2	Normal	4	Normal	3	Low	2	Normal	4	Normal	2	Normal	4	Normal	4	Normal	4	Normal	4	Normal	4	Normal	2	Normal	0	1
FBgn0051665	chr2L	1836629	1858550	+	wry	2	Normal	2	Normal	2	Normal	2	Normal	4	Normal	4	Normal	2	Normal	4	Normal	2	Normal	2	Normal	4	Normal	3	Low	2	Normal	4	Normal	2	Normal	4	Normal	4	Normal	4	Normal	4	Normal	4	Normal	2	Normal	0	1
FBgn0051663	chr2L	1858608	1880644	-	CG31663	2	Normal	2	Normal	2	Normal	2	Normal	4	Normal	4	Normal	2	Normal	4	Normal	2	Normal	2	Normal	4	Normal	3	Low	2	Normal	4	Normal	2	Normal	4	Normal	4	Normal	4	Normal	4	Normal	4	Normal	2	Normal	0	1
FBgn0031372	chr2L	1869866	1870956	+	CG7295	2	Normal	2	Normal	2	Normal	2	Normal	4	Normal	4	Normal	2	Normal	4	Normal	2	Normal	2	Normal	4	Normal	3	Low	2	Normal	4	Normal	2	Normal	4	Normal	4	Normal	4	Normal	4	Normal	4	Normal	2	Normal	0	1
FBgn0031373	chr2L	1882414	1884056	-	CG15358	2	Normal	2	Normal	2	Normal	2	Normal	4	Normal	4	Normal	2	Normal	4	Normal	2	Normal	2	Normal	4	Normal	3	Low	2	Normal	4	Normal	2	Normal	4	Normal	4	Normal	4	Normal	4	Normal	4	Normal	2	Normal	0	1
FBgn0031374	chr2L	1884983	1943818	+	CG7337	2	Normal	2	Normal	2	Normal	2	Normal	4	Normal	4	Normal	2	Normal	4	Normal	2	Normal	2	Normal	4	Normal	3	Low	2	Normal	4	Normal	2	Normal	4	Normal	4	Normal	4	Normal	4	Normal	4	Normal	2	Normal	0	1
FBgn0011859	chr2L	1938088	1938159	-	tRNA:G3:22BCa	2	Normal	2	Normal	2	Normal	2	Normal	4	Normal	4	Normal	2	Normal	4	Normal	2	Normal	2	Normal	4	Normal	3	Low	2	Normal	4	Normal	2	Normal	4	Normal	4	Normal	4	Normal	4	Normal	4	Normal	2	Normal	0	1
FBgn0040719	chr2L	1945224	1945709	-	CG15357	2	Normal	2	Normal	2	Normal	2	Normal	4	Normal	4	Normal	2	Normal	4	Normal	2	Normal	2	Normal	4	Normal	3	Low	2	Normal	4	Normal	2	Normal	4	Normal	6	High	4	Normal	4	Normal	4	Normal	2	Normal	0	1
FBgn0053673	chr2L	1945839	1946663	-	CG33673	2	Normal	2	Normal	2	Normal	2	Normal	4	Normal	4	Normal	2	Normal	4	Normal	2	Normal	2	Normal	4	Normal	3	Low	2	Normal	4	Normal	2	Normal	4	Normal	6	High	4	Normal	4	Normal	4	Normal	2	Normal	0	1
FBgn0031375	chr2L	1950234	1954519	-	erm	2	Normal	2	Normal	2	Normal	2	Normal	4	Normal	4	Normal	2	Normal	4	Normal	2	Normal	2	Normal	4	Normal	3	Low	2	Normal	4	Normal	2	Normal	4	Normal	6	High	4	Normal	4	Normal	4	Normal	2	Normal	0	1
FBgn0051942	chr2L	1965425	1965498	+	tRNA:CR31942	2	Normal	2	Normal	2	Normal	2	Normal	4	Normal	4	Normal	2	Normal	4	Normal	2	Normal	2	Normal	4	Normal	3	Low	2	Normal	4	Normal	2	Normal	4	Normal	4	Normal	4	Normal	4	Normal	4	Normal	2	Normal	0	1
FBgn0031376	chr2L	1974125	1975413	+	Der-1	2	Normal	2	Normal	2	Normal	2	Normal	4	Normal	4	Normal	2	Normal	4	Normal	2	Normal	2	Normal	4	Normal	3	Low	2	Normal	4	Normal	2	Normal	4	Normal	4	Normal	4	Normal	4	Normal	4	Normal	2	Normal	0	1
FBgn0031377	chr2L	1976235	1980755	-	CG15356	2	Normal	2	Normal	2	Normal	2	Normal	4	Normal	4	Normal	2	Normal	4	Normal	2	Normal	2	Normal	4	Normal	3	Low	2	Normal	4	Normal	2	Normal	4	Normal	4	Normal	4	Normal	4	Normal	4	Normal	2	Normal	0	1
FBgn0031378	chr2L	1981175	1982099	+	CG15362	2	Normal	2	Normal	2	Normal	2	Normal	4	Normal	4	Normal	2	Normal	4	Normal	2	Normal	2	Normal	4	Normal	3	Low	2	Normal	4	Normal	2	Normal	4	Normal	4	Normal	4	Normal	4	Normal	4	Normal	2	Normal	0	1
FBgn0031379	chr2L	1982219	1984514	+	CG7289	2	Normal	2	Normal	2	Normal	2	Normal	4	Normal	4	Normal	2	Normal	4	Normal	2	Normal	2	Normal	4	Normal	3	Low	2	Normal	4	Normal	2	Normal	4	Normal	4	Normal	4	Normal	4	Normal	4	Normal	2	Normal	0	1
FBgn0001125	chr2L	1984511	1987788	-	Got2	2	Normal	2	Normal	2	Normal	2	Normal	4	Normal	4	Normal	2	Normal	4	Normal	2	Normal	2	Normal	4	Normal	3	Low	2	Normal	4	Normal	2	Normal	4	Normal	4	Normal	4	Normal	4	Normal	4	Normal	2	Normal	0	1
FBgn0031381	chr2L	1988263	1988940	+	Npc2a	2	Normal	2	Normal	2	Normal	2	Normal	4	Normal	4	Normal	2	Normal	4	Normal	2	Normal	2	Normal	4	Normal	3	Low	2	Normal	4	Normal	2	Normal	4	Normal	4	Normal	4	Normal	4	Normal	4	Normal	2	Normal	0	1
FBgn0262148	chr2L	1989449	1990600	+	CR42874	2	Normal	2	Normal	2	Normal	2	Normal	4	Normal	4	Normal	2	Normal	4	Normal	2	Normal	2	Normal	4	Normal	3	Low	2	Normal	4	Normal	2	Normal	4	Normal	4	Normal	4	Normal	4	Normal	4	Normal	2	Normal	0	1
FBgn0043539	chr2L	1991704	1992152	-	Obp22a	2	Normal	2	Normal	2	Normal	2	Normal	4	Normal	4	Normal	2	Normal	4	Normal	2	Normal	2	Normal	4	Normal	3	Low	2	Normal	4	Normal	2	Normal	4	Normal	4	Normal	4	Normal	4	Normal	4	Normal	2	Normal	0	1
FBgn0053543	chr2L	1997101	2006307	-	CG33543	2	Normal	2	Normal	2	Normal	2	Normal	4	Normal	4	Normal	2	Normal	4	Normal	2	Normal	2	Normal	4	Normal	3	Low	2	Normal	4	Normal	2	Normal	4	Normal	4	Normal	4	Normal	4	Normal	4	Normal	2	Normal	0	1
FBgn0040718	chr2L	2006762	2007193	-	CG15353	2	Normal	2	Normal	2	Normal	2	Normal	4	Normal	4	Normal	2	Normal	4	Normal	2	Normal	2	Normal	4	Normal	3	Low	2	Normal	4	Normal	2	Normal	4	Normal	4	Normal	4	Normal	4	Normal	4	Normal	2	Normal	0	1
FBgn0040717	chr2L	2008459	2008966	+	Nplp4	2	Normal	2	Normal	2	Normal	2	Normal	4	Normal	4	Normal	2	Normal	4	Normal	2	Normal	2	Normal	4	Normal	3	Low	2	Normal	4	Normal	2	Normal	4	Normal	4	Normal	4	Normal	4	Normal	4	Normal	2	Normal	0	1
FBgn0051943	chr2L	2009154	2009226	+	tRNA:CR31943	2	Normal	2	Normal	2	Normal	2	Normal	4	Normal	4	Normal	2	Normal	4	Normal	2	Normal	2	Normal	4	Normal	3	Low	2	Normal	4	Normal	2	Normal	4	Normal	4	Normal	4	Normal	4	Normal	4	Normal	2	Normal	0	1
FBgn0051944	chr2L	2009537	2009609	+	tRNA:CR31944	2	Normal	2	Normal	2	Normal	2	Normal	4	Normal	4	Normal	2	Normal	4	Normal	2	Normal	2	Normal	4	Normal	3	Low	2	Normal	4	Normal	2	Normal	4	Normal	4	Normal	4	Normal	4	Normal	4	Normal	2	Normal	0	1
FBgn0031384	chr2L	2010117	2030536	+	CG4238	2	Normal	2	Normal	2	Normal	2	Normal	4	Normal	4	Normal	2	Normal	4	Normal	2	Normal	2	Normal	4	Normal	3	Low	2	Normal	4	Normal	2	Normal	4	Normal	4	Normal	4	Normal	4	Normal	4	Normal	2	Normal	0	1
FBgn0051939	chr2L	2010645	2010717	-	tRNA:CR31939	2	Normal	2	Normal	2	Normal	2	Normal	4	Normal	4	Normal	2	Normal	4	Normal	2	Normal	2	Normal	4	Normal	3	Low	2	Normal	4	Normal	2	Normal	4	Normal	4	Normal	4	Normal	4	Normal	4	Normal	2	Normal	0	1
FBgn0051940	chr2L	2010868	2010940	-	tRNA:CR31940	2	Normal	2	Normal	2	Normal	2	Normal	4	Normal	4	Normal	2	Normal	4	Normal	2	Normal	2	Normal	4	Normal	3	Low	2	Normal	4	Normal	2	Normal	4	Normal	4	Normal	4	Normal	4	Normal	4	Normal	2	Normal	0	1
FBgn0051669	chr2L	2013178	2013250	-	tRNA:CR31669	2	Normal	2	Normal	2	Normal	2	Normal	4	Normal	4	Normal	2	Normal	4	Normal	2	Normal	2	Normal	4	Normal	3	Low	2	Normal	4	Normal	2	Normal	4	Normal	4	Normal	4	Normal	4	Normal	4	Normal	2	Normal	0	1
FBgn0011860	chr2L	2031691	2031762	+	tRNA:G3:22BCb	2	Normal	2	Normal	2	Normal	2	Normal	4	Normal	4	Normal	2	Normal	4	Normal	2	Normal	2	Normal	4	Normal	3	Low	2	Normal	4	Normal	2	Normal	4	Normal	4	Normal	4	Normal	4	Normal	4	Normal	2	Normal	0	1
FBgn0259192	chr2L	2032634	2035936	-	CG42296	2	Normal	2	Normal	2	Normal	2	Normal	4	Normal	4	Normal	2	Normal	4	Normal	2	Normal	2	Normal	4	Normal	3	Low	2	Normal	4	Normal	2	Normal	4	Normal	4	Normal	4	Normal	4	Normal	4	Normal	2	Normal	0	1
FBgn0259230	chr2L	2036455	2037247	-	lectin-22C	2	Normal	2	Normal	2	Normal	2	Normal	4	Normal	4	Normal	2	Normal	4	Normal	2	Normal	2	Normal	4	Normal	3	Low	2	Normal	4	Normal	2	Normal	4	Normal	4	Normal	4	Normal	4	Normal	4	Normal	2	Normal	0	1
FBgn0003557	chr2L	2037801	2044373	+	Su(dx)	2	Normal	2	Normal	2	Normal	2	Normal	4	Normal	4	Normal	2	Normal	4	Normal	2	Normal	2	Normal	4	Normal	3	Low	2	Normal	4	Normal	2	Normal	4	Normal	4	Normal	4	Normal	4	Normal	4	Normal	2	Normal	0	1
FBgn0028952	chr2L	2045524	2048054	+	CG31672	2	Normal	2	Normal	2	Normal	2	Normal	4	Normal	4	Normal	2	Normal	4	Normal	2	Normal	2	Normal	4	Normal	3	Low	2	Normal	4	Normal	2	Normal	4	Normal	4	Normal	4	Normal	4	Normal	4	Normal	2	Normal	0	1
FBgn0026396	chr2L	2054588	2057967	+	Or22c	2	Normal	2	Normal	2	Normal	2	Normal	4	Normal	4	Normal	2	Normal	4	Normal	2	Normal	2	Normal	4	Normal	3	Low	2	Normal	4	Normal	2	Normal	4	Normal	4	Normal	4	Normal	4	Normal	4	Normal	2	Normal	0	1
FBgn0053516	chr2L	2058858	2109878	-	dpr3	2	Normal	2	Normal	2	Normal	2	Normal	4	Normal	4	Normal	2	Normal	4	Normal	2	Normal	2	Normal	4	Normal	3	Low	2	Normal	4	Normal	2	Normal	4	Normal	4	Normal	4	Normal	4	Normal	4	Normal	2	Normal	0	1
FBgn0031388	chr2L	2079976	2081286	+	CG12674	2	Normal	2	Normal	2	Normal	2	Normal	4	Normal	4	Normal	2	Normal	4	Normal	2	Normal	2	Normal	4	Normal	3	Low	2	Normal	4	Normal	2	Normal	4	Normal	4	Normal	4	Normal	4	Normal	4	Normal	2	Normal	0	1
FBgn0031389	chr2L	2128214	2129211	-	CG4259	2	Normal	2	Normal	2	Normal	2	Normal	4	Normal	4	Normal	2	Normal	4	Normal	2	Normal	2	Normal	4	Normal	3	Low	2	Normal	4	Normal	2	Normal	4	Normal	4	Normal	6	High	4	Normal	4	Normal	2	Normal	1	1
FBgn0004507	chr2L	2130814	2137296	+	GlyP	2	Normal	2	Normal	2	Normal	2	Normal	4	Normal	4	Normal	2	Normal	4	Normal	2	Normal	2	Normal	4	Normal	3	Low	2	Normal	4	Normal	2	Normal	4	Normal	4	Normal	6	High	5	High	4	Normal	2	Normal	2	1
FBgn0031390	chr2L	2137349	2145175	-	tho2	2	Normal	2	Normal	2	Normal	2	Normal	4	Normal	4	Normal	2	Normal	4	Normal	2	Normal	2	Normal	4	Normal	3	Low	2	Normal	4	Normal	2	Normal	4	Normal	4	Normal	6	High	5	High	4	Normal	2	Normal	2	1
FBgn0031391	chr2L	2145496	2147287	-	CG11723	2	Normal	2	Normal	2	Normal	2	Normal	4	Normal	4	Normal	2	Normal	4	Normal	2	Normal	2	Normal	4	Normal	3	Low	2	Normal	4	Normal	2	Normal	4	Normal	4	Normal	6	High	5	High	4	Normal	2	Normal	2	1
FBgn0027509	chr2L	2147518	2151664	+	CG7261	2	Normal	2	Normal	2	Normal	2	Normal	4	Normal	4	Normal	2	Normal	4	Normal	2	Normal	2	Normal	4	Normal	3	Low	2	Normal	4	Normal	2	Normal	4	Normal	4	Normal	6	High	5	High	4	Normal	2	Normal	2	1
FBgn0031392	chr2L	2151663	2155390	+	AIF	2	Normal	2	Normal	2	Normal	2	Normal	4	Normal	4	Normal	2	Normal	4	Normal	2	Normal	2	Normal	4	Normal	3	Low	2	Normal	4	Normal	2	Normal	4	Normal	4	Normal	6	High	5	High	4	Normal	2	Normal	2	1
FBgn0031393	chr2L	2155759	2156791	+	CG15382	2	Normal	2	Normal	2	Normal	2	Normal	4	Normal	4	Normal	2	Normal	4	Normal	2	Normal	2	Normal	4	Normal	3	Low	2	Normal	4	Normal	2	Normal	4	Normal	4	Normal	6	High	5	High	4	Normal	2	Normal	2	1
FBgn0000097	chr2L	2156483	2178749	-	aop	2	Normal	2	Normal	2	Normal	2	Normal	4	Normal	4	Normal	2	Normal	4	Normal	2	Normal	2	Normal	4	Normal	3	Low	2	Normal	4	Normal	2	Normal	4	Normal	4	Normal	6	High	5	High	4	Normal	2	Normal	2	1
FBgn0051946	chr2L	2187006	2187079	+	tRNA:CR31946	2	Normal	2	Normal	2	Normal	2	Normal	4	Normal	4	Normal	2	Normal	4	Normal	2	Normal	2	Normal	4	Normal	3	Low	2	Normal	4	Normal	2	Normal	4	Normal	4	Normal	6	High	5	High	4	Normal	2	Normal	2	1
FBgn0031395	chr2L	2189912	2192372	-	CG10874	2	Normal	2	Normal	2	Normal	2	Normal	4	Normal	4	Normal	2	Normal	4	Normal	2	Normal	2	Normal	4	Normal	3	Low	2	Normal	4	Normal	2	Normal	4	Normal	4	Normal	6	High	5	High	4	Normal	2	Normal	2	1
FBgn0085201	chr2L	2192524	2193010	-	CG34172	2	Normal	2	Normal	2	Normal	2	Normal	4	Normal	4	Normal	2	Normal	4	Normal	2	Normal	2	Normal	4	Normal	6	High	2	Normal	4	Normal	2	Normal	4	Normal	4	Normal	6	High	5	High	4	Normal	2	Normal	3	0
FBgn0051668	chr2L	2203772	2206028	-	CG31668	2	Normal	2	Normal	2	Normal	2	Normal	4	Normal	4	Normal	2	Normal	4	Normal	2	Normal	2	Normal	4	Normal	6	High	2	Normal	4	Normal	2	Normal	4	Normal	4	Normal	6	High	5	High	4	Normal	2	Normal	3	0
FBgn0053124	chr2L	2206655	2208906	-	CG33124	2	Normal	2	Normal	2	Normal	2	Normal	4	Normal	4	Normal	2	Normal	4	Normal	2	Normal	2	Normal	4	Normal	6	High	2	Normal	4	Normal	2	Normal	4	Normal	4	Normal	6	High	5	High	4	Normal	2	Normal	3	0
FBgn0031397	chr2L	2209573	2212571	-	CG15385	2	Normal	2	Normal	2	Normal	2	Normal	4	Normal	4	Normal	2	Normal	4	Normal	2	Normal	2	Normal	4	Normal	6	High	2	Normal	4	Normal	2	Normal	4	Normal	4	Normal	6	High	5	High	4	Normal	2	Normal	3	0
FBgn0010288	chr2L	2212737	2214179	-	Uch	2	Normal	2	Normal	2	Normal	2	Normal	4	Normal	4	Normal	2	Normal	4	Normal	2	Normal	2	Normal	4	Normal	6	High	2	Normal	4	Normal	2	Normal	4	Normal	4	Normal	6	High	5	High	4	Normal	2	Normal	3	0
FBgn0085203	chr2L	2214304	2215167	+	CG34174	2	Normal	2	Normal	2	Normal	2	Normal	4	Normal	4	Normal	2	Normal	4	Normal	2	Normal	2	Normal	4	Normal	6	High	2	Normal	4	Normal	2	Normal	4	Normal	4	Normal	6	High	5	High	4	Normal	2	Normal	3	0
FBgn0031398	chr2L	2214971	2216304	-	CG10880	2	Normal	2	Normal	2	Normal	2	Normal	4	Normal	4	Normal	2	Normal	4	Normal	2	Normal	2	Normal	4	Normal	6	High	2	Normal	4	Normal	2	Normal	4	Normal	4	Normal	6	High	5	High	4	Normal	2	Normal	3	0
FBgn0040715	chr2L	2216502	2217231	-	CG15386	2	Normal	2	Normal	2	Normal	2	Normal	4	Normal	4	Normal	2	Normal	4	Normal	2	Normal	2	Normal	4	Normal	3	High	2	Normal	4	Normal	2	Normal	4	Normal	4	Normal	3	Low	5	High	4	Normal	2	Normal	2	1
FBgn0031399	chr2L	2217362	2220625	+	mio	2	Normal	2	Normal	2	Normal	2	Normal	4	Normal	4	Normal	2	Normal	4	Normal	2	Normal	2	Normal	4	Normal	3	Low	2	Normal	4	Normal	2	Normal	4	Normal	4	Normal	3	Low	5	High	4	Normal	2	Normal	1	2
FBgn0031401	chr2L	2220766	2225555	+	CG7082	2	Normal	2	Normal	2	Normal	2	Normal	4	Normal	4	Normal	2	Normal	4	Normal	2	Normal	2	Normal	4	Normal	3	Low	2	Normal	4	Normal	2	Normal	4	Normal	4	Normal	3	Low	5	High	4	Normal	2	Normal	1	2
FBgn0031403	chr2L	2225548	2226840	-	CG15387	2	Normal	2	Normal	2	Normal	2	Normal	4	Normal	4	Normal	2	Normal	4	Normal	2	Normal	2	Normal	4	Normal	3	Low	2	Normal	4	Normal	2	Normal	4	Normal	4	Normal	3	Low	5	High	4	Normal	2	Normal	1	2
FBgn0010704	chr2L	2226522	2231096	+	l(2)s5379	2	Normal	2	Normal	2	Normal	2	Normal	4	Normal	4	Normal	2	Normal	4	Normal	2	Normal	2	Normal	4	Normal	3	Low	2	Normal	4	Normal	2	Normal	4	Normal	4	Normal	3	Low	5	High	4	Normal	2	Normal	1	2
FBgn0262126	chr2L	2231776	2236826	-	gho	2	Normal	2	Normal	2	Normal	2	Normal	4	Normal	4	Normal	2	Normal	4	Normal	2	Normal	2	Normal	4	Normal	3	Low	2	Normal	4	Normal	2	Normal	4	Normal	4	Normal	3	Low	5	High	4	Normal	2	Normal	1	2
FBgn0051679	chr2L	2237075	2238251	-	CG31679	2	Normal	2	Normal	2	Normal	2	Normal	4	Normal	4	Normal	2	Normal	4	Normal	2	Normal	2	Normal	4	Normal	3	Low	2	Normal	4	Normal	2	Normal	4	Normal	4	Normal	3	Low	5	High	4	Normal	2	Normal	1	2
FBgn0052463	chr2L	2238303	2239384	-	CG32463	2	Normal	2	Normal	2	Normal	2	Normal	4	Normal	4	Normal	2	Normal	4	Normal	2	Normal	2	Normal	4	Normal	3	Low	2	Normal	4	Normal	2	Normal	4	Normal	4	Normal	3	Low	5	High	4	Normal	2	Normal	1	2
FBgn0051682	chr2L	2239413	2240593	-	CG31682	2	Normal	2	Normal	2	Normal	2	Normal	4	Normal	4	Normal	2	Normal	4	Normal	2	Normal	2	Normal	4	Normal	3	Low	2	Normal	4	Normal	2	Normal	4	Normal	4	Normal	3	Low	5	High	4	Normal	2	Normal	1	2
FBgn0031405	chr2L	2242378	2244415	+	CG4267	2	Normal	2	Normal	2	Normal	2	Normal	4	Normal	4	Normal	2	Normal	4	Normal	2	Normal	2	Normal	4	Normal	3	Low	2	Normal	4	Normal	2	Normal	4	Normal	4	Normal	3	Low	5	High	4	Normal	2	Normal	1	2
FBgn0051686	chr2L	2244636	2245352	+	CG31686	2	Normal	2	Normal	2	Normal	2	Normal	4	Normal	4	Normal	2	Normal	4	Normal	2	Normal	2	Normal	4	Normal	3	Low	2	Normal	4	Normal	2	Normal	4	Normal	4	Normal	3	Low	4	Normal	4	Normal	2	Normal	0	2
FBgn0262106	chr2L	2245329	2245901	+	CR42859	2	Normal	2	Normal	2	Normal	2	Normal	4	Normal	4	Normal	2	Normal	4	Normal	2	Normal	2	Normal	4	Normal	3	Low	2	Normal	4	Normal	2	Normal	4	Normal	4	Normal	3	Low	4	Normal	4	Normal	2	Normal	0	2
FBgn0011832	chr2L	2250430	2251275	-	Ser12	2	Normal	2	Normal	2	Normal	2	Normal	4	Normal	4	Normal	2	Normal	4	Normal	2	Normal	2	Normal	4	Normal	3	Low	2	Normal	4	Normal	2	Normal	4	Normal	4	Normal	3	Low	4	Normal	4	Normal	2	Normal	0	2
FBgn0042186	chr2L	2251571	2252341	-	CG17239	2	Normal	2	Normal	2	Normal	2	Normal	4	Normal	4	Normal	2	Normal	4	Normal	2	Normal	2	Normal	4	Normal	3	Low	2	Normal	4	Normal	2	Normal	4	Normal	4	Normal	3	Low	4	Normal	4	Normal	2	Normal	0	2
FBgn0042187	chr2L	2253078	2253834	+	CG17234	2	Normal	2	Normal	2	Normal	2	Normal	4	Normal	4	Normal	2	Normal	4	Normal	2	Normal	2	Normal	4	Normal	3	Low	2	Normal	4	Normal	2	Normal	4	Normal	4	Normal	3	Low	4	Normal	4	Normal	2	Normal	0	2
FBgn0031406	chr2L	2254175	2255050	-	CG17012	2	Normal	2	Normal	2	Normal	2	Normal	4	Normal	4	Normal	2	Normal	4	Normal	2	Normal	2	Normal	4	Normal	3	Low	2	Normal	4	Normal	2	Normal	4	Normal	4	Normal	3	Low	4	Normal	4	Normal	2	Normal	0	2
FBgn0031407	chr2L	2263463	2264241	+	CG4270	2	Normal	2	Normal	2	Normal	2	Normal	4	Normal	4	Normal	2	Normal	4	Normal	2	Normal	2	Normal	4	Normal	3	Low	2	Normal	4	Normal	2	Normal	4	Normal	4	Normal	3	Low	4	Normal	4	Normal	2	Normal	0	2
FBgn0054049	chr2L	2264230	2265321	-	CG34049	2	Normal	2	Normal	2	Normal	2	Normal	4	Normal	4	Normal	2	Normal	4	Normal	2	Normal	2	Normal	4	Normal	3	Low	2	Normal	4	Normal	2	Normal	4	Normal	4	Normal	3	Low	4	Normal	4	Normal	2	Normal	0	2
FBgn0250841	chr2L	2268298	2269119	-	CG17242	2	Normal	2	Normal	2	Normal	2	Normal	4	Normal	4	Normal	2	Normal	4	Normal	2	Normal	2	Normal	4	Normal	3	Low	2	Normal	4	Normal	2	Normal	4	Normal	4	Normal	3	Low	4	Normal	4	Normal	2	Normal	0	2
FBgn0262545	chr2L	2280533	2280818	-	CG43099	2	Normal	2	Normal	2	Normal	2	Normal	4	Normal	4	Normal	2	Normal	4	Normal	2	Normal	2	Normal	4	Normal	3	Low	2	Normal	4	Normal	2	Normal	4	Normal	4	Normal	3	Low	4	Normal	4	Normal	2	Normal	0	2
FBgn0031409	chr2L	2285173	2285926	+	CG4271	2	Normal	2	Normal	2	Normal	2	Normal	4	Normal	4	Normal	2	Normal	4	Normal	2	Normal	2	Normal	4	Normal	3	Low	2	Normal	4	Normal	2	Normal	4	Normal	4	Normal	3	Low	4	Normal	4	Normal	2	Normal	0	2
FBgn0051681	chr2L	2285924	2286873	-	CG31681	2	Normal	2	Normal	2	Normal	2	Normal	4	Normal	4	Normal	2	Normal	4	Normal	2	Normal	2	Normal	4	Normal	3	Low	2	Normal	4	Normal	2	Normal	4	Normal	4	Normal	3	Low	4	Normal	4	Normal	2	Normal	0	2
FBgn0261523	chr2L	2287024	2287933	-	CG42658	2	Normal	2	Normal	2	Normal	2	Normal	4	Normal	4	Normal	2	Normal	4	Normal	2	Normal	2	Normal	4	Normal	3	Low	2	Normal	4	Normal	2	Normal	4	Normal	4	Normal	3	Low	4	Normal	4	Normal	2	Normal	0	2
FBgn0031410	chr2L	2288502	2289370	-	CG17237	2	Normal	2	Normal	2	Normal	2	Normal	4	Normal	4	Normal	2	Normal	4	Normal	2	Normal	2	Normal	4	Normal	3	Low	2	Normal	4	Normal	2	Normal	4	Normal	4	Normal	3	Low	4	Normal	4	Normal	2	Normal	0	2
FBgn0028570	chr2L	2290223	2290673	-	robl22E	2	Normal	2	Normal	2	Normal	2	Normal	4	Normal	4	Normal	2	Normal	4	Normal	2	Normal	2	Normal	4	Normal	3	Low	2	Normal	4	Normal	2	Normal	4	Normal	4	Normal	3	Low	4	Normal	4	Normal	2	Normal	0	2
FBgn0051949	chr2L	2300102	2300888	+	CG31949	2	Normal	2	Normal	2	Normal	2	Normal	4	Normal	4	Normal	2	Normal	4	Normal	2	Normal	2	Normal	4	Normal	3	Low	2	Normal	4	Normal	2	Normal	4	Normal	4	Normal	3	Low	4	Normal	4	Normal	2	Normal	0	2
FBgn0031412	chr2L	2307947	2308671	+	CG16995	2	Normal	2	Normal	2	Normal	2	Normal	4	Normal	4	Normal	2	Normal	5	High	2	Normal	2	Normal	4	Normal	3	Low	2	Normal	4	Normal	2	Normal	4	Normal	4	Normal	3	Low	4	Normal	4	Normal	2	Normal	1	2
FBgn0031413	chr2L	2308757	2357332	-	CG9967	2	Normal	2	Normal	2	Normal	2	Normal	4	Normal	4	Normal	4	High	6	High	2	Normal	2	Normal	4	Normal	3	Low	2	Normal	4	Normal	2	Normal	4	Normal	4	Normal	3	Low	4	Normal	4	Normal	2	Normal	2	2
FBgn0031414	chr2L	2311692	2358181	+	eys	2	Normal	2	Normal	2	Normal	2	Normal	4	Normal	4	Normal	4	High	6	High	2	Normal	2	Normal	4	Normal	3	Low	2	Normal	4	Normal	2	Normal	4	Normal	4	Normal	3	Low	4	Normal	4	Normal	2	Normal	2	2
FBgn0014010	chr2L	2359545	2365362	-	Rab5	2	Normal	2	Normal	2	Normal	2	Normal	4	Normal	4	Normal	2	Normal	4	Normal	2	Normal	2	Normal	4	Normal	3	Low	2	Normal	4	Normal	2	Normal	4	Normal	4	Normal	3	Low	4	Normal	4	Normal	2	Normal	0	2
FBgn0261647	chr2L	2365334	2370114	+	Axud1	2	Normal	2	Normal	2	Normal	2	Normal	4	Normal	4	Normal	2	Normal	4	Normal	2	Normal	2	Normal	4	Normal	3	Low	2	Normal	4	Normal	2	Normal	4	Normal	4	Normal	3	Low	4	Normal	4	Normal	2	Normal	0	2
FBgn0031417	chr2L	2370151	2371524	-	CG3597	2	Normal	2	Normal	2	Normal	2	Normal	4	Normal	4	Normal	2	Normal	4	Normal	2	Normal	2	Normal	4	Normal	3	Low	2	Normal	4	Normal	2	Normal	4	Normal	4	Normal	3	Low	4	Normal	4	Normal	2	Normal	0	2
FBgn0031418	chr2L	2372454	2374553	-	CG3609	2	Normal	2	Normal	2	Normal	2	Normal	4	Normal	4	Normal	2	Normal	4	Normal	2	Normal	2	Normal	4	Normal	3	Low	2	Normal	4	Normal	2	Normal	4	Normal	4	Normal	3	Low	4	Normal	4	Normal	2	Normal	0	2
FBgn0031419	chr2L	2374688	2375697	+	CG15390	2	Normal	2	Normal	2	Normal	2	Normal	4	Normal	4	Normal	2	Normal	4	Normal	2	Normal	2	Normal	4	Normal	3	Low	2	Normal	4	Normal	2	Normal	4	Normal	4	Normal	3	Low	4	Normal	4	Normal	2	Normal	0	2
FBgn0031420	chr2L	2375893	2380514	+	CG9866	2	Normal	2	Normal	2	Normal	2	Normal	4	Normal	4	Normal	2	Normal	4	Normal	2	Normal	2	Normal	4	Normal	3	Low	2	Normal	4	Normal	2	Normal	4	Normal	4	Normal	3	Low	4	Normal	4	Normal	2	Normal	0	2
FBgn0031421	chr2L	2381139	2383077	+	CG9867	2	Normal	2	Normal	2	Normal	2	Normal	4	Normal	4	Normal	2	Normal	4	Normal	2	Normal	2	Normal	4	Normal	3	Low	2	Normal	4	Normal	2	Normal	4	Normal	4	Normal	3	Low	4	Normal	4	Normal	2	Normal	0	2
FBgn0031422	chr2L	2383298	2384731	+	CG9870	2	Normal	2	Normal	2	Normal	2	Normal	4	Normal	4	Normal	2	Normal	4	Normal	2	Normal	2	Normal	4	Normal	3	Low	2	Normal	4	Normal	2	Normal	4	Normal	4	Normal	3	Low	4	Normal	4	Normal	2	Normal	0	2
FBgn0031423	chr2L	2384760	2385792	-	CG3557	2	Normal	2	Normal	2	Normal	2	Normal	4	Normal	4	Normal	2	Normal	4	Normal	2	Normal	2	Normal	4	Normal	3	Low	2	Normal	4	Normal	2	Normal	4	Normal	4	Normal	3	Low	4	Normal	4	Normal	2	Normal	0	2
FBgn0031424	chr2L	2400294	2410662	+	VGlut	2	Normal	2	Normal	2	Normal	2	Normal	4	Normal	4	Normal	2	Normal	4	Normal	2	Normal	2	Normal	4	Normal	3	Low	2	Normal	4	Normal	2	Normal	4	Normal	4	Normal	3	Low	4	Normal	4	Normal	2	Normal	0	2
FBgn0031426	chr2L	2410883	2415294	-	CG18641	2	Normal	2	Normal	2	Normal	2	Normal	4	Normal	4	Normal	2	Normal	4	Normal	2	Normal	2	Normal	4	Normal	3	Low	2	Normal	4	Normal	2	Normal	4	Normal	4	Normal	3	Low	4	Normal	4	Normal	2	Normal	0	2
FBgn0051948	chr2L	2415433	2416720	-	CG31948	2	Normal	2	Normal	2	Normal	2	Normal	4	Normal	4	Normal	2	Normal	4	Normal	2	Normal	2	Normal	4	Normal	3	Low	2	Normal	4	Normal	2	Normal	4	Normal	4	Normal	3	Low	4	Normal	4	Normal	2	Normal	0	2
FBgn0085477	chr2L	2416808	2417965	-	CG34448	2	Normal	2	Normal	2	Normal	2	Normal	4	Normal	4	Normal	2	Normal	4	Normal	2	Normal	2	Normal	4	Normal	3	Low	2	Normal	4	Normal	2	Normal	4	Normal	4	Normal	3	Low	4	Normal	4	Normal	2	Normal	0	2
FBgn0085476	chr2L	2418421	2420010	-	CG34447	2	Normal	2	Normal	2	Normal	2	Normal	4	Normal	4	Normal	2	Normal	4	Normal	2	Normal	2	Normal	4	Normal	3	Low	2	Normal	4	Normal	2	Normal	4	Normal	4	Normal	3	Low	4	Normal	4	Normal	2	Normal	0	2
FBgn0031428	chr2L	2420807	2422915	+	CG9886	2	Normal	2	Normal	2	Normal	2	Normal	4	Normal	4	Normal	2	Normal	4	Normal	2	Normal	2	Normal	4	Normal	3	Low	2	Normal	4	Normal	2	Normal	4	Normal	4	Normal	3	Low	4	Normal	4	Normal	2	Normal	0	2
FBgn0000490	chr2L	2428453	2459609	+	dpp	2	Normal	2	Normal	2	Normal	2	Normal	4	Normal	4	Normal	2	Normal	4	Normal	2	Normal	2	Normal	4	Normal	3	Low	2	Normal	4	Normal	2	Normal	4	Normal	4	Normal	3	Low	4	Normal	4	Normal	2	Normal	0	2
FBgn0012017	chr2L	2459923	2460044	-	tRNA:Y1:22Fb	2	Normal	2	Normal	2	Normal	2	Normal	4	Normal	4	Normal	2	Normal	4	Normal	2	Normal	2	Normal	4	Normal	3	Low	2	Normal	4	Normal	2	Normal	4	Normal	4	Normal	3	Low	4	Normal	4	Normal	2	Normal	0	2
FBgn0012016	chr2L	2462592	2462686	+	tRNA:Y1:22Fa	2	Normal	2	Normal	2	Normal	2	Normal	4	Normal	4	Normal	2	Normal	4	Normal	2	Normal	2	Normal	4	Normal	3	Low	2	Normal	4	Normal	2	Normal	4	Normal	4	Normal	3	Low	4	Normal	4	Normal	2	Normal	0	2
FBgn0031429	chr2L	2489753	2490119	-	CG15393	2	Normal	2	Normal	2	Normal	2	Normal	4	Normal	4	Normal	2	Normal	4	Normal	2	Normal	2	Normal	4	Normal	3	Low	2	Normal	4	Normal	2	Normal	4	Normal	4	Normal	3	Low	4	Normal	4	Normal	2	Normal	0	2
FBgn0015816	chr2L	2490204	2492666	-	Slh	2	Normal	2	Normal	2	Normal	2	Normal	4	Normal	4	Normal	2	Normal	4	Normal	2	Normal	2	Normal	4	Normal	3	Low	2	Normal	4	Normal	2	Normal	4	Normal	4	Normal	3	Low	4	Normal	4	Normal	2	Normal	0	2
FBgn0011818	chr2L	2492954	2498846	+	oaf	2	Normal	2	Normal	2	Normal	2	Normal	4	Normal	4	Normal	2	Normal	4	Normal	2	Normal	2	Normal	4	Normal	3	Low	2	Normal	4	Normal	2	Normal	4	Normal	4	Normal	3	Low	4	Normal	4	Normal	2	Normal	0	2
FBgn0031430	chr2L	2517101	2518037	-	CG3528	2	Normal	2	Normal	2	Normal	2	Normal	4	Normal	4	Normal	2	Normal	4	Normal	2	Normal	2	Normal	4	Normal	3	Low	2	Normal	4	Normal	2	Normal	4	Normal	4	Normal	3	Low	4	Normal	4	Normal	2	Normal	0	2
FBgn0031431	chr2L	2551143	2552844	-	CG3515	2	Normal	2	Normal	2	Normal	2	Normal	4	Normal	4	Normal	2	Normal	4	Normal	2	Normal	2	Normal	4	Normal	3	Low	2	Normal	4	Normal	2	Normal	4	Normal	4	Normal	3	Low	4	Normal	4	Normal	2	Normal	0	2
FBgn0031432	chr2L	2562884	2564848	-	Cyp309a1	2	Normal	2	Normal	2	Normal	2	Normal	4	Normal	4	Normal	2	Normal	4	Normal	2	Normal	2	Normal	4	Normal	3	Low	2	Normal	4	Normal	2	Normal	4	Normal	4	Normal	3	Low	4	Normal	4	Normal	2	Normal	0	2
FBgn0041337	chr2L	2564881	2573047	-	Cyp309a2	2	Normal	2	Normal	2	Normal	2	Normal	4	Normal	4	Normal	2	Normal	4	Normal	2	Normal	2	Normal	4	Normal	3	Low	2	Normal	4	Normal	2	Normal	4	Normal	4	Normal	3	Low	4	Normal	4	Normal	2	Normal	0	2
FBgn0026778	chr2L	2573423	2575080	-	Rad1	2	Normal	2	Normal	2	Normal	2	Normal	4	Normal	4	Normal	2	Normal	4	Normal	2	Normal	2	Normal	4	Normal	3	Low	2	Normal	4	Normal	2	Normal	4	Normal	4	Normal	3	Low	4	Normal	4	Normal	2	Normal	0	2
FBgn0031434	chr2L	2575275	2577006	-	CG3227	2	Normal	2	Normal	2	Normal	2	Normal	4	Normal	4	Normal	2	Normal	4	Normal	2	Normal	2	Normal	4	Normal	3	Low	2	Normal	4	Normal	2	Normal	4	Normal	4	Normal	3	Low	4	Normal	4	Normal	2	Normal	0	2
FBgn0031435	chr2L	2577670	2579180	+	CG9883	2	Normal	2	Normal	2	Normal	2	Normal	4	Normal	4	Normal	2	Normal	4	Normal	2	Normal	2	Normal	4	Normal	3	Low	2	Normal	4	Normal	2	Normal	4	Normal	4	Normal	3	Low	4	Normal	4	Normal	2	Normal	0	2
FBgn0031436	chr2L	2579216	2580056	-	CG3214	2	Normal	2	Normal	2	Normal	2	Normal	4	Normal	4	Normal	2	Normal	4	Normal	2	Normal	2	Normal	4	Normal	3	Low	2	Normal	4	Normal	2	Normal	4	Normal	4	Normal	3	Low	4	Normal	4	Normal	2	Normal	0	2
FBgn0031437	chr2L	2580290	2581114	+	p16-ARC	2	Normal	2	Normal	2	Normal	2	Normal	4	Normal	4	Normal	2	Normal	4	Normal	2	Normal	2	Normal	4	Normal	3	Low	2	Normal	4	Normal	2	Normal	4	Normal	4	Normal	3	Low	4	Normal	4	Normal	2	Normal	0	2
FBgn0026479	chr2L	2581436	2585448	-	Drp1	2	Normal	2	Normal	2	Normal	2	Normal	4	Normal	4	Normal	2	Normal	4	Normal	2	Normal	2	Normal	4	Normal	3	Low	2	Normal	4	Normal	2	Normal	4	Normal	4	Normal	3	Low	4	Normal	4	Normal	2	Normal	0	2
FBgn0250835	chr2L	2588853	2592775	+	CG15394	2	Normal	2	Normal	2	Normal	2	Normal	4	Normal	4	Normal	2	Normal	4	Normal	2	Normal	2	Normal	4	Normal	3	Low	2	Normal	4	Normal	2	Normal	4	Normal	4	Normal	3	Low	4	Normal	4	Normal	2	Normal	0	2
FBgn0031440	chr2L	2610145	2611285	+	CG15395	2	Normal	2	Normal	2	Normal	2	Normal	4	Normal	4	Normal	2	Normal	4	Normal	2	Normal	2	Normal	4	Normal	3	Low	2	Normal	4	Normal	2	Normal	4	Normal	4	Normal	3	Low	4	Normal	4	Normal	2	Normal	0	2
FBgn0031441	chr2L	2646576	2647720	-	CG9962	2	Normal	2	Normal	2	Normal	2	Normal	4	Normal	4	Normal	2	Normal	4	Normal	2	Normal	2	Normal	4	Normal	3	Low	2	Normal	4	Normal	2	Normal	4	Normal	4	Normal	3	Low	4	Normal	4	Normal	2	Normal	0	2
FBgn0053125	chr2L	2648439	2652291	-	CG33125	2	Normal	2	Normal	2	Normal	2	Normal	4	Normal	4	Normal	2	Normal	4	Normal	2	Normal	2	Normal	4	Normal	3	Low	2	Normal	4	Normal	2	Normal	4	Normal	4	Normal	3	Low	4	Normal	4	Normal	2	Normal	0	2
FBgn0031442	chr2L	2653111	2653931	+	Prosbeta4R1	2	Normal	2	Normal	2	Normal	2	Normal	4	Normal	4	Normal	2	Normal	4	Normal	2	Normal	2	Normal	4	Normal	3	Low	2	Normal	4	Normal	2	Normal	4	Normal	4	Normal	3	Low	4	Normal	4	Normal	2	Normal	0	2
FBgn0026395	chr2L	2654124	2655461	+	Or23a	2	Normal	2	Normal	2	Normal	2	Normal	4	Normal	4	Normal	2	Normal	4	Normal	2	Normal	2	Normal	4	Normal	3	Low	2	Normal	4	Normal	2	Normal	4	Normal	4	Normal	3	Low	4	Normal	4	Normal	2	Normal	0	2
FBgn0031443	chr2L	2655393	2660830	+	Prosbeta4R2	2	Normal	2	Normal	2	Normal	2	Normal	4	Normal	4	Normal	2	Normal	4	Normal	2	Normal	2	Normal	4	Normal	3	Low	2	Normal	4	Normal	2	Normal	4	Normal	4	Normal	3	Low	4	Normal	4	Normal	2	Normal	0	2
FBgn0031444	chr2L	2665109	2666195	+	CG9879	2	Normal	2	Normal	2	Normal	2	Normal	4	Normal	4	Normal	2	Normal	4	Normal	2	Normal	2	Normal	4	Normal	3	Low	2	Normal	4	Normal	2	Normal	4	Normal	4	Normal	3	Low	4	Normal	4	Normal	2	Normal	0	2
FBgn0041248	chr2L	2669822	2672159	+	Gr23a	2	Normal	2	Normal	2	Normal	2	Normal	4	Normal	4	Normal	2	Normal	4	Normal	2	Normal	2	Normal	4	Normal	3	Low	2	Normal	4	Normal	2	Normal	4	Normal	4	Normal	3	Low	4	Normal	4	Normal	2	Normal	0	2
FBgn0051690	chr2L	2674824	2719431	+	CG31690	2	Normal	2	Normal	2	Normal	2	Normal	4	Normal	4	Normal	2	Normal	4	Normal	2	Normal	2	Normal	4	Normal	3	Low	2	Normal	4	Normal	2	Normal	4	Normal	4	Normal	3	Low	4	Normal	4	Normal	2	Normal	0	2
FBgn0031446	chr2L	2695374	2696437	-	CG15398	2	Normal	2	Normal	2	Normal	2	Normal	4	Normal	4	Normal	2	Normal	4	Normal	2	Normal	2	Normal	4	Normal	3	Low	2	Normal	4	Normal	2	Normal	4	Normal	4	Normal	3	Low	4	Normal	4	Normal	2	Normal	0	2
FBgn0031449	chr2L	2730105	2739833	+	CG31689	2	Normal	2	Normal	2	Normal	2	Normal	4	Normal	4	Normal	2	Normal	4	Normal	2	Normal	2	Normal	4	Normal	3	Low	2	Normal	4	Normal	2	Normal	4	Normal	4	Normal	3	Low	5	High	8	High	2	Normal	2	2
FBgn0031450	chr2L	2739985	2743377	+	Hrs	2	Normal	2	Normal	2	Normal	2	Normal	4	Normal	4	Normal	2	Normal	4	Normal	2	Normal	2	Normal	4	Normal	3	Low	2	Normal	4	Normal	2	Normal	4	Normal	4	Normal	6	High	5	High	8	High	2	Normal	3	1
FBgn0031451	chr2L	2743365	2744934	-	CG9961	2	Normal	2	Normal	2	Normal	2	Normal	4	Normal	4	Normal	2	Normal	4	Normal	2	Normal	2	Normal	4	Normal	3	Low	2	Normal	4	Normal	2	Normal	4	Normal	4	Normal	6	High	5	High	8	High	2	Normal	3	1
FBgn0031452	chr2L	2745101	2746944	+	Cwc25	2	Normal	2	Normal	2	Normal	2	Normal	4	Normal	4	Normal	2	Normal	4	Normal	2	Normal	2	Normal	4	Normal	3	Low	2	Normal	4	Normal	2	Normal	4	Normal	4	Normal	6	High	5	High	8	High	2	Normal	3	1
FBgn0250906	chr2L	2746879	2748522	-	Pgk	2	Normal	2	Normal	2	Normal	2	Normal	4	Normal	4	Normal	2	Normal	4	Normal	2	Normal	2	Normal	4	Normal	3	Low	2	Normal	4	Normal	2	Normal	4	Normal	4	Normal	6	High	5	High	8	High	2	Normal	3	1
FBgn0031453	chr2L	2752798	2757703	+	CG9894	2	Normal	2	Normal	2	Normal	2	Normal	4	Normal	4	Normal	2	Normal	4	Normal	2	Normal	2	Normal	4	Normal	3	Low	2	Normal	4	Normal	2	Normal	4	Normal	4	Normal	6	High	5	High	4	Normal	2	Normal	2	1
FBgn0031454	chr2L	2758426	2759710	-	CG9960	2	Normal	2	Normal	2	Normal	2	Normal	4	Normal	4	Normal	2	Normal	4	Normal	2	Normal	2	Normal	4	Normal	3	Low	2	Normal	4	Normal	2	Normal	4	Normal	4	Normal	6	High	5	High	4	Normal	2	Normal	2	1
FBgn0031456	chr2L	2759914	2763610	+	Trn-SR	2	Normal	2	Normal	2	Normal	2	Normal	4	Normal	4	Normal	2	Normal	4	Normal	2	Normal	2	Normal	4	Normal	3	Low	2	Normal	4	Normal	2	Normal	4	Normal	4	Normal	6	High	5	High	4	Normal	2	Normal	2	1
FBgn0031457	chr2L	2764066	2765686	-	CG3077	2	Normal	2	Normal	2	Normal	2	Normal	4	Normal	4	Normal	2	Normal	4	Normal	2	Normal	2	Normal	4	Normal	3	Low	2	Normal	4	Normal	2	Normal	4	Normal	4	Normal	6	High	5	High	4	Normal	2	Normal	2	1
FBgn0031458	chr2L	2766234	2767154	+	aph-1	2	Normal	2	Normal	2	Normal	2	Normal	4	Normal	4	Normal	2	Normal	4	Normal	2	Normal	2	Normal	4	Normal	3	Low	2	Normal	4	Normal	2	Normal	4	Normal	4	Normal	6	High	5	High	4	Normal	2	Normal	2	1
FBgn0026324	chr2L	2767280	2768166	-	Taf10b	2	Normal	2	Normal	2	Normal	2	Normal	4	Normal	4	Normal	2	Normal	4	Normal	2	Normal	2	Normal	4	Normal	3	Low	2	Normal	4	Normal	2	Normal	4	Normal	4	Normal	6	High	5	High	4	Normal	2	Normal	2	1
FBgn0028398	chr2L	2767901	2768612	+	Taf10	2	Normal	2	Normal	2	Normal	2	Normal	4	Normal	4	Normal	2	Normal	4	Normal	2	Normal	2	Normal	4	Normal	3	Low	2	Normal	4	Normal	2	Normal	4	Normal	4	Normal	6	High	5	High	4	Normal	2	Normal	2	1
FBgn0019830	chr2L	2768589	2770066	-	colt	2	Normal	2	Normal	2	Normal	2	Normal	4	Normal	4	Normal	2	Normal	4	Normal	2	Normal	2	Normal	4	Normal	3	Low	2	Normal	4	Normal	2	Normal	4	Normal	4	Normal	6	High	5	High	4	Normal	2	Normal	2	1
FBgn0031459	chr2L	2770135	2770904	+	CG2862	2	Normal	2	Normal	2	Normal	2	Normal	4	Normal	4	Normal	2	Normal	4	Normal	2	Normal	2	Normal	4	Normal	3	Low	2	Normal	4	Normal	2	Normal	4	Normal	4	Normal	6	High	5	High	4	Normal	2	Normal	2	1
FBgn0031460	chr2L	2770883	2771776	-	CG15399	2	Normal	2	Normal	2	Normal	2	Normal	4	Normal	5	High	2	Normal	4	Normal	2	Normal	2	Normal	4	Normal	3	Low	2	Normal	4	Normal	2	Normal	4	Normal	4	Normal	6	High	5	High	4	Normal	2	Normal	3	1
FBgn0004242	chr2L	2780740	2799970	-	Syt1	2	Normal	2	Normal	2	Normal	2	Normal	4	Normal	6	High	2	Normal	4	Normal	2	Normal	2	Normal	4	Normal	3	Low	2	Normal	4	Normal	2	Normal	4	Normal	4	Normal	4	Normal	5	High	4	Normal	2	Normal	2	1
FBgn0031461	chr2L	2805517	2812147	+	daw	2	Normal	2	Normal	2	Normal	2	Normal	4	Normal	4	Normal	2	Normal	4	Normal	2	Normal	2	Normal	4	Normal	3	Low	2	Normal	4	Normal	2	Normal	4	Normal	4	Normal	4	Normal	5	High	4	Normal	2	Normal	1	1
FBgn0031462	chr2L	2812436	2814429	+	CG2964	2	Normal	2	Normal	2	Normal	2	Normal	4	Normal	4	Normal	2	Normal	4	Normal	2	Normal	2	Normal	4	Normal	3	Low	2	Normal	4	Normal	2	Normal	4	Normal	4	Normal	4	Normal	5	High	4	Normal	2	Normal	1	1
FBgn0031463	chr2L	2814335	2815760	-	CG15400	2	Normal	2	Normal	2	Normal	2	Normal	4	Normal	4	Normal	2	Normal	4	Normal	2	Normal	2	Normal	4	Normal	3	Low	2	Normal	4	Normal	2	Normal	4	Normal	4	Normal	4	Normal	5	High	4	Normal	2	Normal	1	1
FBgn0031464	chr2L	2815969	2830236	-	Duox	2	Normal	2	Normal	2	Normal	2	Normal	4	Normal	4	Normal	2	Normal	4	Normal	2	Normal	2	Normal	4	Normal	3	Low	2	Normal	4	Normal	2	Normal	4	Normal	4	Normal	4	Normal	5	High	4	Normal	2	Normal	1	1
FBgn0031465	chr2L	2823545	2825506	-	CG3123	2	Normal	2	Normal	2	Normal	2	Normal	4	Normal	4	Normal	2	Normal	4	Normal	2	Normal	2	Normal	4	Normal	3	Low	2	Normal	4	Normal	2	Normal	4	Normal	4	Normal	4	Normal	5	High	4	Normal	2	Normal	1	1
FBgn0031466	chr2L	2834886	2837831	-	CG3119	2	Normal	2	Normal	2	Normal	2	Normal	4	Normal	4	Normal	2	Normal	4	Normal	2	Normal	2	Normal	4	Normal	3	Low	2	Normal	4	Normal	2	Normal	4	Normal	4	Normal	4	Normal	5	High	4	Normal	2	Normal	1	1
FBgn0031467	chr2L	2838413	2839547	+	Cpr23B	2	Normal	2	Normal	2	Normal	2	Normal	4	Normal	4	Normal	2	Normal	4	Normal	2	Normal	2	Normal	4	Normal	3	Low	2	Normal	4	Normal	2	Normal	4	Normal	4	Normal	4	Normal	5	High	4	Normal	2	Normal	1	1
FBgn0031468	chr2L	2840123	2842638	+	CG2975	2	Normal	2	Normal	2	Normal	2	Normal	4	Normal	4	Normal	2	Normal	4	Normal	2	Normal	2	Normal	4	Normal	3	Low	2	Normal	4	Normal	2	Normal	4	Normal	4	Normal	4	Normal	5	High	4	Normal	2	Normal	1	1
FBgn0031469	chr2L	2842588	2844513	-	CG18558	2	Normal	2	Normal	2	Normal	2	Normal	4	Normal	4	Normal	2	Normal	4	Normal	2	Normal	2	Normal	4	Normal	3	Low	2	Normal	4	Normal	2	Normal	4	Normal	4	Normal	4	Normal	5	High	4	Normal	2	Normal	1	1
FBgn0031470	chr2L	2844600	2845711	-	CG18557	2	Normal	2	Normal	2	Normal	2	Normal	4	Normal	4	Normal	2	Normal	4	Normal	2	Normal	2	Normal	4	Normal	3	Low	2	Normal	4	Normal	2	Normal	4	Normal	4	Normal	4	Normal	5	High	4	Normal	2	Normal	1	1
FBgn0031471	chr2L	2846083	2847197	-	CG3117	2	Normal	2	Normal	2	Normal	2	Normal	4	Normal	4	Normal	2	Normal	4	Normal	2	Normal	2	Normal	4	Normal	3	Low	2	Normal	4	Normal	2	Normal	4	Normal	4	Normal	4	Normal	5	High	4	Normal	2	Normal	1	1
FBgn0031472	chr2L	2847631	2848997	+	CG2983	2	Normal	2	Normal	2	Normal	2	Normal	4	Normal	4	Normal	2	Normal	4	Normal	2	Normal	2	Normal	4	Normal	3	Low	2	Normal	4	Normal	2	Normal	4	Normal	4	Normal	4	Normal	5	High	4	Normal	2	Normal	1	1
FBgn0031473	chr2L	2849731	2855749	-	CG3104	2	Normal	2	Normal	2	Normal	2	Normal	4	Normal	4	Normal	2	Normal	4	Normal	2	Normal	2	Normal	4	Normal	3	Low	2	Normal	4	Normal	2	Normal	4	Normal	4	Normal	3	Low	5	High	4	Normal	2	Normal	1	2
FBgn0015521	chr2L	2856069	2857041	+	RpS21	2	Normal	2	Normal	2	Normal	2	Normal	4	Normal	4	Normal	2	Normal	4	Normal	2	Normal	2	Normal	4	Normal	3	Low	2	Normal	4	Normal	2	Normal	4	Normal	4	Normal	3	Low	5	High	4	Normal	2	Normal	1	2
FBgn0031474	chr2L	2857158	2868553	+	CG2991	2	Normal	2	Normal	2	Normal	2	Normal	4	Normal	4	Normal	2	Normal	4	Normal	2	Normal	2	Normal	4	Normal	3	Low	2	Normal	4	Normal	2	Normal	4	Normal	4	Normal	3	Low	5	High	4	Normal	2	Normal	1	2
FBgn0051694	chr2L	2868626	2874518	-	CG31694	2	Normal	2	Normal	2	Normal	2	Normal	4	Normal	4	Normal	2	Normal	4	Normal	2	Normal	2	Normal	4	Normal	3	Low	2	Normal	4	Normal	2	Normal	4	Normal	4	Normal	3	Low	5	High	4	Normal	2	Normal	1	2
FBgn0031476	chr2L	2869651	2870649	+	CG8813	2	Normal	2	Normal	2	Normal	2	Normal	4	Normal	4	Normal	2	Normal	4	Normal	2	Normal	2	Normal	4	Normal	3	Low	2	Normal	4	Normal	2	Normal	4	Normal	4	Normal	3	Low	5	High	4	Normal	2	Normal	1	2
FBgn0031478	chr2L	2874871	2877168	+	CG8814	2	Normal	2	Normal	2	Normal	2	Normal	4	Normal	4	Normal	2	Normal	4	Normal	2	Normal	2	Normal	4	Normal	3	Low	2	Normal	4	Normal	2	Normal	4	Normal	4	Normal	3	Low	5	High	4	Normal	2	Normal	1	2
FBgn0031479	chr2L	2877090	2878232	-	Prx6005	2	Normal	2	Normal	2	Normal	2	Normal	4	Normal	4	Normal	2	Normal	4	Normal	2	Normal	2	Normal	4	Normal	3	Low	2	Normal	4	Normal	2	Normal	4	Normal	4	Normal	3	Low	5	High	4	Normal	2	Normal	1	2
FBgn0051950	chr2L	2878519	2879001	+	CG31950	2	Normal	2	Normal	2	Normal	2	Normal	4	Normal	4	Normal	2	Normal	4	Normal	2	Normal	2	Normal	4	Normal	3	Low	2	Normal	4	Normal	2	Normal	4	Normal	4	Normal	3	Low	5	High	4	Normal	2	Normal	1	2
FBgn0028970	chr2L	2879123	2880708	+	betaggt-II	2	Normal	2	Normal	2	Normal	2	Normal	4	Normal	4	Normal	2	Normal	4	Normal	2	Normal	2	Normal	4	Normal	3	Low	2	Normal	4	Normal	2	Normal	4	Normal	4	Normal	3	Low	5	High	4	Normal	2	Normal	1	2
FBgn0024947	chr2L	2880703	2885850	-	NTPase	2	Normal	2	Normal	2	Normal	2	Normal	4	Normal	4	Normal	2	Normal	4	Normal	2	Normal	2	Normal	4	Normal	3	Low	2	Normal	4	Normal	2	Normal	4	Normal	4	Normal	3	Low	5	High	4	Normal	2	Normal	1	2
FBgn0041111	chr2L	2885951	2953077	+	lilli	2	Normal	2	Normal	2	Normal	2	Normal	4	Normal	4	Normal	2	Normal	4	Normal	2	Normal	2	Normal	4	Normal	3	Low	2	Normal	4	Normal	2	Normal	4	Normal	4	Normal	3	Low	4	Normal	4	Normal	2	Normal	0	2
FBgn0010263	chr2L	2954761	2968434	+	Rbp9	2	Normal	2	Normal	2	Normal	2	Normal	4	Normal	4	Normal	2	Normal	4	Normal	2	Normal	2	Normal	4	Normal	3	Low	2	Normal	4	Normal	2	Normal	4	Normal	4	Normal	3	Low	4	Normal	4	Normal	2	Normal	0	2
FBgn0024920	chr2L	2968292	2969620	-	Ts	2	Normal	2	Normal	2	Normal	2	Normal	4	Normal	4	Normal	2	Normal	4	Normal	2	Normal	2	Normal	4	Normal	3	Low	2	Normal	4	Normal	2	Normal	4	Normal	4	Normal	3	Low	4	Normal	4	Normal	2	Normal	0	2
FBgn0004584	chr2L	2969772	2972676	-	Rrp1	2	Normal	2	Normal	2	Normal	2	Normal	4	Normal	4	Normal	2	Normal	4	Normal	2	Normal	2	Normal	4	Normal	3	Low	2	Normal	4	Normal	2	Normal	4	Normal	4	Normal	3	Low	4	Normal	4	Normal	2	Normal	0	2
FBgn0260639	chr2L	2972891	2974862	+	gammaTub23C	2	Normal	2	Normal	2	Normal	2	Normal	4	Normal	4	Normal	2	Normal	4	Normal	2	Normal	2	Normal	4	Normal	3	Low	2	Normal	4	Normal	2	Normal	4	Normal	4	Normal	3	Low	4	Normal	4	Normal	2	Normal	0	2
FBgn0031483	chr2L	2974858	2976859	-	CG9641	2	Normal	2	Normal	2	Normal	2	Normal	4	Normal	4	Normal	2	Normal	4	Normal	2	Normal	2	Normal	4	Normal	3	Low	2	Normal	4	Normal	2	Normal	4	Normal	4	Normal	3	Low	4	Normal	4	Normal	2	Normal	0	2
FBgn0031484	chr2L	2977131	2978500	+	CG3165	2	Normal	2	Normal	2	Normal	2	Normal	4	Normal	4	Normal	2	Normal	4	Normal	2	Normal	2	Normal	4	Normal	3	Low	2	Normal	4	Normal	2	Normal	4	Normal	4	Normal	3	Low	4	Normal	4	Normal	2	Normal	0	2
FBgn0031485	chr2L	2978525	2979410	-	CG9643	2	Normal	2	Normal	2	Normal	2	Normal	4	Normal	4	Normal	2	Normal	4	Normal	2	Normal	2	Normal	4	Normal	3	Low	2	Normal	4	Normal	2	Normal	4	Normal	4	Normal	3	Low	4	Normal	4	Normal	2	Normal	0	2
FBgn0250786	chr2L	2979698	2987677	-	Chd1	2	Normal	2	Normal	2	Normal	2	Normal	4	Normal	4	Normal	2	Normal	4	Normal	2	Normal	2	Normal	4	Normal	3	Low	2	Normal	4	Normal	2	Normal	4	Normal	4	Normal	3	Low	4	Normal	4	Normal	2	Normal	0	2
FBgn0025109	chr2L	2988134	2990094	+	Bem46	2	Normal	2	Normal	2	Normal	2	Normal	4	Normal	4	Normal	2	Normal	4	Normal	2	Normal	2	Normal	4	Normal	3	Low	2	Normal	4	Normal	2	Normal	4	Normal	4	Normal	3	Low	4	Normal	4	Normal	2	Normal	0	2
FBgn0002989	chr2L	2989593	2992761	-	okr	2	Normal	2	Normal	2	Normal	2	Normal	4	Normal	4	Normal	2	Normal	4	Normal	2	Normal	2	Normal	4	Normal	3	Low	2	Normal	4	Normal	2	Normal	4	Normal	4	Normal	3	Low	4	Normal	4	Normal	2	Normal	0	2
FBgn0025681	chr2L	2992963	2998614	+	CG3558	2	Normal	2	Normal	2	Normal	2	Normal	4	Normal	4	Normal	2	Normal	4	Normal	2	Normal	2	Normal	4	Normal	3	Low	2	Normal	4	Normal	2	Normal	4	Normal	4	Normal	3	Low	4	Normal	4	Normal	2	Normal	0	2
FBgn0031488	chr2L	3013500	3016069	+	CG17265	2	Normal	2	Normal	2	Normal	2	Normal	4	Normal	4	Normal	2	Normal	4	Normal	2	Normal	2	Normal	4	Normal	3	Low	2	Normal	4	Normal	2	Normal	4	Normal	4	Normal	3	Low	4	Normal	4	Normal	2	Normal	0	2
FBgn0031489	chr2L	3016590	3018304	-	CG17224	2	Normal	2	Normal	2	Normal	2	Normal	4	Normal	4	Normal	2	Normal	4	Normal	2	Normal	2	Normal	4	Normal	3	Low	2	Normal	4	Normal	2	Normal	4	Normal	4	Normal	3	Low	4	Normal	4	Normal	2	Normal	0	2
FBgn0031490	chr2L	3018507	3021506	+	CG17264	2	Normal	2	Normal	2	Normal	2	Normal	4	Normal	4	Normal	2	Normal	4	Normal	2	Normal	2	Normal	4	Normal	3	Low	2	Normal	4	Normal	2	Normal	4	Normal	4	Normal	3	Low	4	Normal	4	Normal	2	Normal	0	2
FBgn0031491	chr2L	3021308	3023169	-	alpha4GT1	2	Normal	2	Normal	2	Normal	2	Normal	4	Normal	4	Normal	2	Normal	4	Normal	2	Normal	2	Normal	4	Normal	3	Low	2	Normal	4	Normal	2	Normal	4	Normal	4	Normal	3	Low	4	Normal	4	Normal	2	Normal	0	2
FBgn0031492	chr2L	3023234	3026439	+	CG3542	2	Normal	2	Normal	2	Normal	2	Normal	4	Normal	4	Normal	2	Normal	4	Normal	2	Normal	2	Normal	4	Normal	3	Low	2	Normal	4	Normal	2	Normal	4	Normal	4	Normal	3	Low	4	Normal	4	Normal	2	Normal	0	2
FBgn0031493	chr2L	3026532	3029189	-	CG3605	2	Normal	2	Normal	2	Normal	2	Normal	4	Normal	4	Normal	2	Normal	4	Normal	2	Normal	2	Normal	4	Normal	3	Low	2	Normal	4	Normal	2	Normal	4	Normal	4	Normal	3	Low	4	Normal	4	Normal	2	Normal	0	2
FBgn0031494	chr2L	3029250	3030616	+	CG17219	2	Normal	2	Normal	2	Normal	2	Normal	4	Normal	4	Normal	2	Normal	4	Normal	2	Normal	2	Normal	4	Normal	3	Low	2	Normal	4	Normal	2	Normal	4	Normal	4	Normal	3	Low	4	Normal	4	Normal	2	Normal	0	2
FBgn0031495	chr2L	3030561	3032300	+	GABPI	2	Normal	2	Normal	2	Normal	2	Normal	4	Normal	4	Normal	2	Normal	4	Normal	2	Normal	2	Normal	4	Normal	3	Low	2	Normal	4	Normal	2	Normal	4	Normal	4	Normal	3	Low	4	Normal	4	Normal	2	Normal	0	2
FBgn0031496	chr2L	3032209	3035348	-	CG17258	2	Normal	2	Normal	2	Normal	2	Normal	4	Normal	4	Normal	2	Normal	4	Normal	2	Normal	2	Normal	4	Normal	3	Low	2	Normal	4	Normal	2	Normal	4	Normal	4	Normal	3	Low	4	Normal	4	Normal	2	Normal	0	2
FBgn0031497	chr2L	3035492	3037403	-	CG17259	2	Normal	2	Normal	2	Normal	2	Normal	4	Normal	4	Normal	2	Normal	4	Normal	2	Normal	2	Normal	4	Normal	3	Low	2	Normal	4	Normal	2	Normal	4	Normal	4	Normal	3	Low	4	Normal	4	Normal	2	Normal	0	2
FBgn0031498	chr2L	3037410	3038793	+	CG17260	2	Normal	2	Normal	2	Normal	2	Normal	4	Normal	4	Normal	2	Normal	4	Normal	2	Normal	2	Normal	4	Normal	3	Low	2	Normal	4	Normal	2	Normal	4	Normal	4	Normal	3	Low	4	Normal	4	Normal	2	Normal	0	2
FBgn0243513	chr2L	3038825	3039812	-	cnir	2	Normal	2	Normal	2	Normal	2	Normal	4	Normal	4	Normal	2	Normal	4	Normal	2	Normal	2	Normal	4	Normal	3	Low	2	Normal	4	Normal	2	Normal	4	Normal	4	Normal	3	Low	4	Normal	4	Normal	2	Normal	0	2
FBgn0031500	chr2L	3039975	3041626	+	CG17221	2	Normal	2	Normal	2	Normal	2	Normal	4	Normal	4	Normal	2	Normal	4	Normal	2	Normal	2	Normal	4	Normal	3	Low	2	Normal	4	Normal	2	Normal	4	Normal	4	Normal	3	Low	4	Normal	4	Normal	2	Normal	0	2
FBgn0031501	chr2L	3042918	3043593	+	CG17261	2	Normal	2	Normal	2	Normal	2	Normal	4	Normal	4	Normal	2	Normal	4	Normal	2	Normal	2	Normal	4	Normal	3	Low	2	Normal	4	Normal	2	Normal	6	High	6	High	3	Low	4	Normal	4	Normal	2	Normal	1	2
FBgn0042627	chr2L	3043972	3055601	+	v(2)k05816	2	Normal	2	Normal	2	Normal	2	Normal	4	Normal	4	Normal	2	Normal	4	Normal	2	Normal	2	Normal	4	Normal	3	Low	2	Normal	4	Normal	2	Normal	6	High	6	High	3	Low	4	Normal	4	Normal	2	Normal	1	2
FBgn0003934	chr2L	3048700	3048831	+	snRNA:U5:23D	2	Normal	2	Normal	2	Normal	2	Normal	4	Normal	4	Normal	2	Normal	4	Normal	2	Normal	2	Normal	4	Normal	3	Low	2	Normal	4	Normal	2	Normal	6	High	6	High	3	Low	4	Normal	4	Normal	2	Normal	1	2
FBgn0027571	chr2L	3056614	3068184	+	CG3523	2	Normal	2	Normal	2	Normal	2	Normal	4	Normal	4	Normal	2	Normal	4	Normal	2	Normal	2	Normal	4	Normal	3	Low	2	Normal	4	Normal	2	Normal	6	High	6	High	3	Low	4	Normal	4	Normal	2	Normal	1	2
FBgn0015600	chr2L	3068338	3144613	-	toc	2	Normal	2	Normal	2	Normal	2	Normal	4	Normal	4	Normal	2	Normal	4	Normal	2	Normal	2	Normal	4	Normal	3	Low	2	Normal	4	Normal	2	Normal	4	Normal	4	Normal	3	Low	4	Normal	4	Normal	2	Normal	0	2
FBgn0005779	chr2L	3109671	3110998	+	PpD6	2	Normal	2	Normal	2	Normal	2	Normal	4	Normal	4	Normal	2	Normal	4	Normal	2	Normal	2	Normal	4	Normal	3	Low	2	Normal	4	Normal	2	Normal	4	Normal	4	Normal	3	Low	4	Normal	4	Normal	2	Normal	0	2
FBgn0031504	chr2L	3128719	3129464	+	CG15403	2	Normal	2	Normal	2	Normal	2	Normal	4	Normal	4	Normal	2	Normal	4	Normal	2	Normal	2	Normal	4	Normal	3	Low	2	Normal	4	Normal	2	Normal	4	Normal	4	Normal	3	Low	4	Normal	4	Normal	2	Normal	0	2
FBgn0031505	chr2L	3145124	3145719	-	CG12400	2	Normal	2	Normal	2	Normal	2	Normal	4	Normal	4	Normal	2	Normal	4	Normal	2	Normal	2	Normal	4	Normal	3	Low	2	Normal	4	Normal	2	Normal	4	Normal	4	Normal	3	Low	4	Normal	4	Normal	2	Normal	0	2
FBgn0011648	chr2L	3146483	3159630	-	Mad	2	Normal	2	Normal	2	Normal	2	Normal	4	Normal	4	Normal	2	Normal	4	Normal	2	Normal	2	Normal	4	Normal	3	Low	2	Normal	4	Normal	2	Normal	4	Normal	4	Normal	3	Low	4	Normal	4	Normal	2	Normal	0	2
FBgn0260817	chr2L	3159955	3162399	+	gkt	2	Normal	2	Normal	2	Normal	2	Normal	4	Normal	4	Normal	2	Normal	4	Normal	2	Normal	2	Normal	4	Normal	3	Low	2	Normal	4	Normal	2	Normal	4	Normal	4	Normal	3	Low	4	Normal	4	Normal	2	Normal	0	2
FBgn0051953	chr2L	3162514	3163147	+	CR31953	2	Normal	2	Normal	2	Normal	2	Normal	4	Normal	4	Normal	2	Normal	4	Normal	2	Normal	2	Normal	4	Normal	3	Low	2	Normal	4	Normal	2	Normal	4	Normal	4	Normal	3	Low	4	Normal	4	Normal	2	Normal	0	2
FBgn0014906	chr2L	3163634	3169462	+	Hydr2	2	Normal	2	Normal	2	Normal	2	Normal	4	Normal	4	Normal	2	Normal	4	Normal	2	Normal	2	Normal	4	Normal	3	Low	2	Normal	4	Normal	2	Normal	4	Normal	4	Normal	3	Low	4	Normal	0	Low	2	Normal	0	3
FBgn0011985	chr2L	3169581	3169663	+	tRNA:S7:23Eb	2	Normal	2	Normal	2	Normal	2	Normal	4	Normal	4	Normal	2	Normal	4	Normal	2	Normal	2	Normal	4	Normal	3	Low	2	Normal	4	Normal	2	Normal	4	Normal	4	Normal	3	Low	4	Normal	4	Normal	2	Normal	0	2
FBgn0085435	chr2L	3169812	3172751	-	CG34406	2	Normal	2	Normal	2	Normal	2	Normal	4	Normal	4	Normal	2	Normal	4	Normal	2	Normal	2	Normal	4	Normal	3	Low	2	Normal	4	Normal	2	Normal	4	Normal	4	Normal	3	Low	4	Normal	4	Normal	2	Normal	0	2
FBgn0011984	chr2L	3173002	3173084	-	tRNA:S7:23Ea	2	Normal	2	Normal	2	Normal	2	Normal	4	Normal	4	Normal	2	Normal	4	Normal	2	Normal	2	Normal	4	Normal	3	Low	2	Normal	4	Normal	2	Normal	4	Normal	4	Normal	3	Low	4	Normal	4	Normal	2	Normal	0	2
FBgn0051698	chr2L	3173282	3173826	-	CG31698	2	Normal	2	Normal	2	Normal	2	Normal	4	Normal	4	Normal	2	Normal	4	Normal	2	Normal	2	Normal	4	Normal	3	Low	2	Normal	4	Normal	2	Normal	4	Normal	4	Normal	3	Low	4	Normal	4	Normal	2	Normal	0	2
FBgn0031512	chr2L	3173988	3174442	+	CG15404	2	Normal	2	Normal	2	Normal	2	Normal	4	Normal	4	Normal	2	Normal	4	Normal	2	Normal	2	Normal	4	Normal	3	Low	2	Normal	4	Normal	2	Normal	4	Normal	4	Normal	3	Low	4	Normal	4	Normal	2	Normal	0	2
FBgn0085422	chr2L	3175111	3199620	-	CG34393	2	Normal	2	Normal	2	Normal	2	Normal	4	Normal	4	Normal	2	Normal	4	Normal	2	Normal	2	Normal	4	Normal	3	Low	2	Normal	4	Normal	2	Normal	4	Normal	4	Normal	3	Low	4	Normal	4	Normal	2	Normal	0	2
FBgn0031513	chr2L	3269436	3271806	+	CG3347	2	Normal	2	Normal	2	Normal	2	Normal	4	Normal	4	Normal	2	Normal	4	Normal	2	Normal	2	Normal	4	Normal	3	Low	2	Normal	4	Normal	2	Normal	4	Normal	4	Normal	3	Low	4	Normal	4	Normal	2	Normal	0	2
FBgn0031514	chr2L	3275793	3280533	-	CG3332	2	Normal	2	Normal	2	Normal	2	Normal	4	Normal	4	Normal	2	Normal	4	Normal	2	Normal	2	Normal	4	Normal	3	Low	2	Normal	4	Normal	2	Normal	4	Normal	4	Normal	3	Low	4	Normal	4	Normal	2	Normal	0	2
FBgn0031515	chr2L	3291244	3294706	-	CG9664	2	Normal	2	Normal	2	Normal	2	Normal	4	Normal	4	Normal	2	Normal	4	Normal	2	Normal	2	Normal	4	Normal	3	Low	2	Normal	4	Normal	2	Normal	4	Normal	4	Normal	3	Low	4	Normal	4	Normal	2	Normal	0	2
FBgn0031516	chr2L	3294925	3303129	-	CG9663	2	Normal	2	Normal	2	Normal	2	Normal	4	Normal	4	Normal	2	Normal	4	Normal	2	Normal	2	Normal	4	Normal	3	Low	2	Normal	4	Normal	2	Normal	4	Normal	4	Normal	3	Low	4	Normal	4	Normal	2	Normal	0	2
FBgn0031517	chr2L	3309221	3311684	+	CG15406	2	Normal	2	Normal	2	Normal	2	Normal	4	Normal	4	Normal	2	Normal	4	Normal	2	Normal	2	Normal	4	Normal	3	Low	2	Normal	4	Normal	2	Normal	4	Normal	4	Normal	3	Low	4	Normal	4	Normal	2	Normal	0	2
FBgn0031518	chr2L	3313346	3317086	+	CG3277	2	Normal	2	Normal	2	Normal	2	Normal	4	Normal	4	Normal	2	Normal	4	Normal	2	Normal	2	Normal	4	Normal	3	Low	2	Normal	4	Normal	2	Normal	4	Normal	4	Normal	3	Low	4	Normal	4	Normal	2	Normal	0	2
FBgn0031519	chr2L	3317475	3319872	-	CG3326	2	Normal	2	Normal	2	Normal	2	Normal	4	Normal	4	Normal	2	Normal	4	Normal	2	Normal	2	Normal	4	Normal	3	Low	2	Normal	4	Normal	2	Normal	4	Normal	4	Normal	3	Low	4	Normal	4	Normal	2	Normal	0	2
FBgn0031520	chr2L	3320254	3323141	+	CG8837	2	Normal	2	Normal	3	High	2	Normal	4	Normal	4	Normal	2	Normal	4	Normal	2	Normal	2	Normal	4	Normal	3	Low	2	Normal	4	Normal	2	Normal	4	Normal	4	Normal	3	Low	4	Normal	7	High	3	High	2	2
FBgn0053281	chr2L	3324233	3326637	+	CG33281	2	Normal	2	Normal	2	Normal	2	Normal	4	Normal	4	Normal	2	Normal	4	Normal	2	Normal	2	Normal	4	Normal	3	Low	2	Normal	4	Normal	2	Normal	4	Normal	4	Normal	3	Low	4	Normal	4	Normal	2	Normal	0	2
FBgn0053282	chr2L	3327902	3329792	+	CG33282	2	Normal	2	Normal	2	Normal	2	Normal	4	Normal	4	Normal	2	Normal	4	Normal	2	Normal	2	Normal	4	Normal	3	Low	2	Normal	4	Normal	2	Normal	4	Normal	4	Normal	3	Low	4	Normal	4	Normal	2	Normal	0	2
FBgn0031522	chr2L	3330929	3332876	+	CG3285	2	Normal	2	Normal	2	Normal	2	Normal	4	Normal	4	Normal	2	Normal	4	Normal	2	Normal	2	Normal	4	Normal	3	Low	2	Normal	4	Normal	2	Normal	4	Normal	4	Normal	3	Low	4	Normal	4	Normal	2	Normal	0	2
FBgn0031523	chr2L	3332813	3334790	+	CG15408	2	Normal	2	Normal	2	Normal	2	Normal	4	Normal	4	Normal	2	Normal	4	Normal	2	Normal	2	Normal	4	Normal	3	Low	2	Normal	4	Normal	2	Normal	4	Normal	4	Normal	3	Low	4	Normal	4	Normal	2	Normal	0	2
FBgn0020445	chr2L	3334870	3355000	-	E23	2	Normal	2	Normal	2	Normal	2	Normal	4	Normal	4	Normal	2	Normal	4	Normal	2	Normal	2	Normal	4	Normal	3	Low	2	Normal	4	Normal	2	Normal	4	Normal	4	Normal	3	Low	4	Normal	4	Normal	2	Normal	0	2
FBgn0031526	chr2L	3357683	3358618	+	CG8838	2	Normal	2	Normal	2	Normal	2	Normal	4	Normal	4	Normal	2	Normal	4	Normal	2	Normal	2	Normal	4	Normal	3	Low	2	Normal	4	Normal	2	Normal	4	Normal	4	Normal	3	Low	4	Normal	4	Normal	2	Normal	0	2
FBgn0085423	chr2L	3358639	3373047	-	CG34394	2	Normal	2	Normal	2	Normal	2	Normal	4	Normal	4	Normal	2	Normal	4	Normal	2	Normal	2	Normal	4	Normal	3	Low	2	Normal	4	Normal	2	Normal	4	Normal	4	Normal	3	Low	4	Normal	4	Normal	2	Normal	0	2
FBgn0031528	chr2L	3373566	3375711	-	CG15412	2	Normal	2	Normal	2	Normal	2	Normal	4	Normal	4	Normal	2	Normal	4	Normal	2	Normal	2	Normal	4	Normal	3	Low	2	Normal	4	Normal	2	Normal	4	Normal	4	Normal	3	Low	4	Normal	4	Normal	2	Normal	0	2
FBgn0031529	chr2L	3375882	3376686	-	CG9662	2	Normal	2	Normal	2	Normal	2	Normal	4	Normal	4	Normal	2	Normal	4	Normal	2	Normal	2	Normal	4	Normal	3	Low	2	Normal	4	Normal	2	Normal	4	Normal	4	Normal	3	Low	4	Normal	4	Normal	2	Normal	0	2
FBgn0016698	chr2L	3377007	3378586	+	Ptpa	2	Normal	2	Normal	2	Normal	2	Normal	4	Normal	4	Normal	2	Normal	4	Normal	2	Normal	2	Normal	4	Normal	3	Low	2	Normal	4	Normal	2	Normal	4	Normal	4	Normal	3	Low	4	Normal	4	Normal	2	Normal	0	2
FBgn0259949	chr2L	3387391	3387743	-	Sfp23F	2	Normal	2	Normal	2	Normal	2	Normal	4	Normal	4	Normal	2	Normal	4	Normal	2	Normal	2	Normal	4	Normal	3	Low	2	Normal	4	Normal	2	Normal	4	Normal	4	Normal	3	Low	4	Normal	4	Normal	2	Normal	0	2
FBgn0259950	chr2L	3387897	3388496	-	CG42460	2	Normal	2	Normal	2	Normal	2	Normal	4	Normal	4	Normal	2	Normal	4	Normal	2	Normal	2	Normal	4	Normal	3	Low	2	Normal	4	Normal	2	Normal	4	Normal	4	Normal	3	Low	4	Normal	4	Normal	2	Normal	0	2
FBgn0085204	chr2L	3398022	3398684	+	CG34175	2	Normal	2	Normal	2	Normal	2	Normal	4	Normal	4	Normal	2	Normal	4	Normal	2	Normal	2	Normal	4	Normal	3	Low	2	Normal	4	Normal	2	Normal	4	Normal	4	Normal	3	Low	4	Normal	4	Normal	2	Normal	0	2
FBgn0031530	chr2L	3404459	3426642	-	pgant2	2	Normal	2	Normal	2	Normal	2	Normal	4	Normal	4	Normal	2	Normal	4	Normal	2	Normal	2	Normal	4	Normal	3	Low	2	Normal	4	Normal	2	Normal	4	Normal	4	Normal	3	Low	4	Normal	4	Normal	2	Normal	0	2
FBgn0031531	chr2L	3410609	3411199	+	CG8840	2	Normal	2	Normal	2	Normal	2	Normal	4	Normal	4	Normal	2	Normal	4	Normal	2	Normal	2	Normal	4	Normal	3	Low	2	Normal	4	Normal	2	Normal	4	Normal	4	Normal	3	Low	4	Normal	4	Normal	2	Normal	0	2
FBgn0051952	chr2L	3416692	3417869	+	CG31952	2	Normal	2	Normal	2	Normal	2	Normal	4	Normal	4	Normal	2	Normal	4	Normal	2	Normal	2	Normal	4	Normal	3	Low	2	Normal	4	Normal	2	Normal	4	Normal	4	Normal	3	Low	4	Normal	4	Normal	2	Normal	0	2
FBgn0031533	chr2L	3445996	3447591	+	CG2772	2	Normal	2	Normal	2	Normal	2	Normal	4	Normal	4	Normal	2	Normal	4	Normal	2	Normal	2	Normal	4	Normal	3	Low	2	Normal	4	Normal	2	Normal	4	Normal	4	Normal	3	Low	4	Normal	4	Normal	2	Normal	0	2
FBgn0031534	chr2L	3449685	3452106	+	CG2774	2	Normal	2	Normal	2	Normal	2	Normal	4	Normal	4	Normal	2	Normal	4	Normal	2	Normal	2	Normal	4	Normal	3	Low	2	Normal	4	Normal	2	Normal	4	Normal	4	Normal	3	Low	4	Normal	4	Normal	2	Normal	0	2
FBgn0031535	chr2L	3452450	3453596	+	CG12795	2	Normal	2	Normal	2	Normal	2	Normal	4	Normal	4	Normal	2	Normal	4	Normal	2	Normal	2	Normal	4	Normal	3	Low	2	Normal	4	Normal	2	Normal	4	Normal	4	Normal	3	Low	4	Normal	4	Normal	2	Normal	0	2
FBgn0031536	chr2L	3453696	3457058	-	Cog3	2	Normal	2	Normal	2	Normal	2	Normal	4	Normal	4	Normal	2	Normal	4	Normal	2	Normal	2	Normal	4	Normal	3	Low	2	Normal	4	Normal	2	Normal	4	Normal	4	Normal	3	Low	4	Normal	4	Normal	2	Normal	0	2
FBgn0031537	chr2L	3457328	3460371	+	sec5	2	Normal	2	Normal	2	Normal	2	Normal	4	Normal	4	Normal	2	Normal	4	Normal	2	Normal	2	Normal	4	Normal	3	Low	2	Normal	4	Normal	2	Normal	4	Normal	4	Normal	3	Low	4	Normal	4	Normal	2	Normal	0	2
FBgn0031538	chr2L	3460314	3461975	-	CG3246	2	Normal	2	Normal	2	Normal	2	Normal	4	Normal	4	Normal	2	Normal	4	Normal	2	Normal	2	Normal	4	Normal	3	Low	2	Normal	4	Normal	2	Normal	4	Normal	4	Normal	3	Low	4	Normal	4	Normal	2	Normal	0	2
FBgn0005616	chr2L	3462212	3466111	-	msl-2	2	Normal	2	Normal	2	Normal	2	Normal	4	Normal	4	Normal	2	Normal	4	Normal	2	Normal	2	Normal	4	Normal	3	Low	2	Normal	4	Normal	2	Normal	4	Normal	4	Normal	3	Low	4	Normal	4	Normal	2	Normal	0	2
FBgn0021967	chr2L	3466161	3467326	+	Pdsw	2	Normal	2	Normal	2	Normal	2	Normal	4	Normal	4	Normal	2	Normal	4	Normal	2	Normal	2	Normal	4	Normal	3	Low	2	Normal	4	Normal	2	Normal	4	Normal	4	Normal	3	Low	4	Normal	4	Normal	2	Normal	0	2
FBgn0031540	chr2L	3467415	3470007	-	CG3238	2	Normal	2	Normal	2	Normal	2	Normal	4	Normal	4	Normal	2	Normal	4	Normal	2	Normal	2	Normal	4	Normal	3	Low	2	Normal	4	Normal	2	Normal	4	Normal	4	Normal	3	Low	4	Normal	4	Normal	2	Normal	0	2
FBgn0051776	chr2L	3470181	3472368	+	CG31776	2	Normal	2	Normal	2	Normal	2	Normal	4	Normal	4	Normal	2	Normal	4	Normal	2	Normal	2	Normal	4	Normal	3	Low	2	Normal	4	Normal	2	Normal	4	Normal	4	Normal	3	Low	4	Normal	4	Normal	2	Normal	0	2
FBgn0051956	chr2L	3472734	3475338	+	pgant4	2	Normal	2	Normal	2	Normal	2	Normal	4	Normal	4	Normal	2	Normal	4	Normal	2	Normal	2	Normal	4	Normal	3	Low	2	Normal	4	Normal	2	Normal	4	Normal	4	Normal	3	Low	4	Normal	4	Normal	2	Normal	0	2
FBgn0261560	chr2L	3478433	3479612	+	Thor	2	Normal	2	Normal	2	Normal	2	Normal	4	Normal	4	Normal	2	Normal	4	Normal	2	Normal	2	Normal	4	Normal	3	Low	2	Normal	4	Normal	2	Normal	4	Normal	4	Normal	3	Low	4	Normal	4	Normal	2	Normal	0	2
FBgn0031542	chr2L	3480754	3491048	-	CG15414	2	Normal	2	Normal	2	Normal	2	Normal	4	Normal	4	Normal	2	Normal	4	Normal	2	Normal	2	Normal	4	Normal	3	Low	2	Normal	4	Normal	2	Normal	4	Normal	4	Normal	3	Low	4	Normal	4	Normal	2	Normal	0	2
FBgn0014396	chr2L	3493985	3507754	-	tim	2	Normal	2	Normal	2	Normal	2	Normal	4	Normal	4	Normal	2	Normal	4	Normal	2	Normal	2	Normal	4	Normal	3	Low	2	Normal	4	Normal	2	Normal	4	Normal	4	Normal	3	Low	4	Normal	4	Normal	2	Normal	0	2
FBgn0051954	chr2L	3509057	3510082	-	CG31954	2	Normal	2	Normal	2	Normal	2	Normal	4	Normal	4	Normal	2	Normal	4	Normal	2	Normal	2	Normal	4	Normal	3	Low	2	Normal	4	Normal	2	Normal	4	Normal	4	Normal	3	Low	4	Normal	4	Normal	2	Normal	0	2
FBgn0053123	chr2L	3510476	3514662	-	CG33123	2	Normal	2	Normal	2	Normal	2	Normal	4	Normal	4	Normal	2	Normal	4	Normal	2	Normal	2	Normal	4	Normal	3	Low	2	Normal	4	Normal	2	Normal	4	Normal	4	Normal	3	Low	4	Normal	4	Normal	2	Normal	0	2
FBgn0031544	chr2L	3514736	3517111	+	CG17593	2	Normal	2	Normal	2	Normal	2	Normal	4	Normal	4	Normal	2	Normal	4	Normal	2	Normal	2	Normal	4	Normal	3	Low	2	Normal	4	Normal	2	Normal	4	Normal	4	Normal	3	Low	4	Normal	4	Normal	2	Normal	0	2
FBgn0031545	chr2L	3517272	3519697	-	CG3213	2	Normal	2	Normal	2	Normal	2	Normal	4	Normal	4	Normal	2	Normal	4	Normal	2	Normal	2	Normal	4	Normal	3	Low	2	Normal	4	Normal	2	Normal	4	Normal	4	Normal	3	Low	4	Normal	4	Normal	2	Normal	0	2
FBgn0031546	chr2L	3520261	3522555	+	CG8851	2	Normal	2	Normal	2	Normal	2	Normal	4	Normal	4	Normal	2	Normal	4	Normal	2	Normal	2	Normal	4	Normal	3	Low	2	Normal	4	Normal	2	Normal	4	Normal	4	Normal	3	Low	4	Normal	4	Normal	2	Normal	0	2
FBgn0031547	chr2L	3522593	3523960	-	Sr-CIV	2	Normal	2	Normal	2	Normal	2	Normal	4	Normal	4	Normal	2	Normal	4	Normal	2	Normal	2	Normal	4	Normal	3	Low	2	Normal	4	Normal	2	Normal	4	Normal	4	Normal	3	Low	4	Normal	4	Normal	2	Normal	0	2
FBgn0031548	chr2L	3525132	3527588	+	CG8852	2	Normal	2	Normal	2	Normal	2	Normal	4	Normal	4	Normal	2	Normal	4	Normal	2	Normal	2	Normal	4	Normal	3	Low	2	Normal	4	Normal	2	Normal	4	Normal	4	Normal	3	Low	4	Normal	4	Normal	2	Normal	0	2
FBgn0031549	chr2L	3527386	3530317	-	Spindly	2	Normal	2	Normal	2	Normal	2	Normal	4	Normal	4	Normal	2	Normal	4	Normal	2	Normal	2	Normal	4	Normal	3	Low	2	Normal	4	Normal	2	Normal	4	Normal	4	Normal	3	Low	4	Normal	4	Normal	2	Normal	0	2
FBgn0031550	chr2L	3530902	3532526	+	CG8853	2	Normal	2	Normal	2	Normal	2	Normal	4	Normal	4	Normal	2	Normal	4	Normal	2	Normal	2	Normal	4	Normal	3	Low	2	Normal	4	Normal	2	Normal	4	Normal	4	Normal	3	Low	4	Normal	4	Normal	2	Normal	0	2
FBgn0024244	chr2L	3539250	3548086	+	drm	2	Normal	2	Normal	2	Normal	2	Normal	4	Normal	4	Normal	2	Normal	4	Normal	2	Normal	2	Normal	4	Normal	3	Low	2	Normal	4	Normal	2	Normal	4	Normal	4	Normal	3	Low	4	Normal	4	Normal	2	Normal	0	2
FBgn0004892	chr2L	3578009	3580766	-	sob	2	Normal	2	Normal	2	Normal	2	Normal	4	Normal	4	Normal	2	Normal	4	Normal	2	Normal	2	Normal	4	Normal	3	Low	2	Normal	4	Normal	2	Normal	4	Normal	4	Normal	3	Low	4	Normal	4	Normal	2	Normal	0	2
FBgn0002985	chr2L	3604221	3606748	-	odd	2	Normal	2	Normal	2	Normal	2	Normal	4	Normal	4	Normal	2	Normal	4	Normal	2	Normal	2	Normal	4	Normal	3	Low	2	Normal	4	Normal	2	Normal	4	Normal	4	Normal	3	Low	4	Normal	4	Normal	2	Normal	0	2
FBgn0015663	chr2L	3619190	3621573	+	Dot	2	Normal	2	Normal	2	Normal	2	Normal	4	Normal	4	Normal	2	Normal	4	Normal	2	Normal	2	Normal	4	Normal	3	Low	2	Normal	4	Normal	2	Normal	4	Normal	4	Normal	3	Low	4	Normal	4	Normal	2	Normal	0	2
FBgn0031554	chr2L	3621089	3621681	-	CG15418	2	Normal	2	Normal	2	Normal	2	Normal	4	Normal	4	Normal	2	Normal	4	Normal	2	Normal	2	Normal	4	Normal	3	Low	2	Normal	4	Normal	2	Normal	4	Normal	4	Normal	3	Low	4	Normal	4	Normal	2	Normal	0	2
FBgn0000721	chr2L	3622070	3656951	-	for	2	Normal	2	Normal	2	Normal	2	Normal	4	Normal	4	Normal	2	Normal	4	Normal	2	Normal	2	Normal	4	Normal	3	Low	2	Normal	4	Normal	2	Normal	4	Normal	4	Normal	3	Low	4	Normal	4	Normal	2	Normal	0	2
FBgn0085369	chr2L	3662744	3691737	+	CG34340	2	Normal	2	Normal	2	Normal	2	Normal	4	Normal	4	Normal	2	Normal	4	Normal	2	Normal	2	Normal	4	Normal	3	Low	2	Normal	4	Normal	2	Normal	4	Normal	4	Normal	3	Low	4	Normal	4	Normal	2	Normal	0	2
FBgn0259951	chr2L	3667976	3668551	-	Sfp24Ba	2	Normal	2	Normal	2	Normal	2	Normal	4	Normal	4	Normal	2	Normal	4	Normal	2	Normal	2	Normal	4	Normal	3	Low	2	Normal	4	Normal	2	Normal	4	Normal	4	Normal	3	Low	4	Normal	4	Normal	2	Normal	0	2
FBgn0259953	chr2L	3668690	3669134	-	CG42463	2	Normal	2	Normal	2	Normal	2	Normal	4	Normal	4	Normal	2	Normal	4	Normal	2	Normal	2	Normal	4	Normal	3	Low	2	Normal	4	Normal	2	Normal	4	Normal	4	Normal	3	Low	4	Normal	4	Normal	2	Normal	0	2
FBgn0259952	chr2L	3669260	3669775	-	Sfp24Bb	2	Normal	2	Normal	2	Normal	2	Normal	4	Normal	4	Normal	2	Normal	4	Normal	2	Normal	2	Normal	4	Normal	3	Low	2	Normal	4	Normal	2	Normal	4	Normal	4	Normal	3	Low	4	Normal	4	Normal	2	Normal	0	2
FBgn0261054	chr2L	3670130	3670581	-	Sfp24Bc	2	Normal	2	Normal	2	Normal	2	Normal	4	Normal	4	Normal	2	Normal	4	Normal	2	Normal	2	Normal	4	Normal	3	Low	2	Normal	4	Normal	2	Normal	4	Normal	4	Normal	3	Low	4	Normal	4	Normal	2	Normal	0	2
FBgn0031558	chr2L	3692137	3692588	-	CG16704	2	Normal	2	Normal	2	Normal	2	Normal	4	Normal	4	Normal	2	Normal	4	Normal	2	Normal	2	Normal	4	Normal	3	Low	2	Normal	4	Normal	2	Normal	4	Normal	4	Normal	3	Low	4	Normal	4	Normal	2	Normal	0	2
FBgn0031559	chr2L	3692698	3693182	-	CG3513	2	Normal	2	Normal	2	Normal	2	Normal	4	Normal	4	Normal	2	Normal	4	Normal	2	Normal	2	Normal	4	Normal	3	Low	2	Normal	4	Normal	2	Normal	4	Normal	4	Normal	3	Low	4	Normal	4	Normal	2	Normal	0	2
FBgn0051779	chr2L	3693183	3693889	-	Acp24A4	2	Normal	2	Normal	2	Normal	2	Normal	4	Normal	4	Normal	2	Normal	4	Normal	2	Normal	2	Normal	4	Normal	3	Low	2	Normal	4	Normal	2	Normal	4	Normal	4	Normal	3	Low	4	Normal	4	Normal	2	Normal	0	2
FBgn0263096	chr2L	3694104	3694371	-	CR43364	2	Normal	2	Normal	2	Normal	2	Normal	4	Normal	4	Normal	2	Normal	4	Normal	2	Normal	2	Normal	4	Normal	3	Low	2	Normal	4	Normal	2	Normal	4	Normal	4	Normal	3	Low	4	Normal	4	Normal	2	Normal	0	2
FBgn0262721	chr2L	3694462	3694938	-	CG43165	2	Normal	2	Normal	2	Normal	2	Normal	4	Normal	4	Normal	2	Normal	4	Normal	2	Normal	2	Normal	4	Normal	3	Low	2	Normal	4	Normal	2	Normal	4	Normal	4	Normal	3	Low	4	Normal	4	Normal	2	Normal	0	2
FBgn0031560	chr2L	3695031	3695406	-	CG16713	2	Normal	2	Normal	2	Normal	2	Normal	4	Normal	4	Normal	2	Normal	4	Normal	2	Normal	2	Normal	4	Normal	3	Low	2	Normal	4	Normal	2	Normal	4	Normal	4	Normal	3	Low	4	Normal	4	Normal	2	Normal	0	2
FBgn0031561	chr2L	3696239	3696661	-	CG16712	2	Normal	2	Normal	2	Normal	2	Normal	4	Normal	4	Normal	2	Normal	4	Normal	2	Normal	2	Normal	4	Normal	3	Low	2	Normal	4	Normal	2	Normal	4	Normal	4	Normal	3	Low	4	Normal	4	Normal	2	Normal	0	2
FBgn0031562	chr2L	3697241	3697872	-	CG3604	2	Normal	2	Normal	2	Normal	2	Normal	4	Normal	4	Normal	2	Normal	4	Normal	2	Normal	2	Normal	4	Normal	3	Low	2	Normal	4	Normal	2	Normal	4	Normal	4	Normal	3	Low	4	Normal	4	Normal	2	Normal	0	2
FBgn0031563	chr2L	3698450	3699091	-	CG10031	2	Normal	2	Normal	2	Normal	2	Normal	4	Normal	4	Normal	2	Normal	4	Normal	2	Normal	2	Normal	4	Normal	3	Low	2	Normal	4	Normal	2	Normal	4	Normal	4	Normal	3	Low	4	Normal	4	Normal	2	Normal	0	2
FBgn0259954	chr2L	3699463	3699826	+	CG42464	2	Normal	2	Normal	2	Normal	2	Normal	4	Normal	4	Normal	2	Normal	4	Normal	2	Normal	2	Normal	4	Normal	3	Low	2	Normal	4	Normal	2	Normal	4	Normal	4	Normal	3	Low	4	Normal	4	Normal	2	Normal	0	2
FBgn0259955	chr2L	3700194	3700658	+	CG42465	2	Normal	2	Normal	2	Normal	2	Normal	4	Normal	4	Normal	2	Normal	4	Normal	2	Normal	2	Normal	4	Normal	3	Low	2	Normal	4	Normal	2	Normal	4	Normal	4	Normal	3	Low	4	Normal	4	Normal	2	Normal	0	2
FBgn0259956	chr2L	3700673	3701092	+	Sfp24C1	2	Normal	2	Normal	2	Normal	2	Normal	4	Normal	4	Normal	2	Normal	4	Normal	2	Normal	2	Normal	4	Normal	3	Low	2	Normal	4	Normal	2	Normal	4	Normal	4	Normal	3	Low	4	Normal	4	Normal	2	Normal	0	2
FBgn0259957	chr2L	3701306	3701699	+	CG42467	2	Normal	2	Normal	2	Normal	2	Normal	4	Normal	4	Normal	2	Normal	4	Normal	2	Normal	2	Normal	4	Normal	3	Low	2	Normal	4	Normal	2	Normal	4	Normal	4	Normal	3	Low	4	Normal	4	Normal	2	Normal	0	2
FBgn0262621	chr2L	3701847	3702131	+	CG43145	2	Normal	2	Normal	2	Normal	2	Normal	4	Normal	4	Normal	2	Normal	4	Normal	2	Normal	2	Normal	4	Normal	3	Low	2	Normal	4	Normal	2	Normal	4	Normal	4	Normal	3	Low	4	Normal	4	Normal	2	Normal	0	2
FBgn0031564	chr2L	3703658	3704253	+	CG2816	2	Normal	2	Normal	2	Normal	2	Normal	4	Normal	4	Normal	2	Normal	4	Normal	2	Normal	2	Normal	4	Normal	3	Low	2	Normal	4	Normal	2	Normal	4	Normal	4	Normal	3	Low	4	Normal	4	Normal	2	Normal	0	2
FBgn0051778	chr2L	3704105	3705462	-	CG31778	2	Normal	2	Normal	2	Normal	2	Normal	4	Normal	4	Normal	2	Normal	4	Normal	2	Normal	2	Normal	4	Normal	3	Low	2	Normal	4	Normal	2	Normal	4	Normal	4	Normal	3	Low	4	Normal	4	Normal	2	Normal	0	2
FBgn0051777	chr2L	3706542	3707060	-	CG31777	2	Normal	2	Normal	2	Normal	2	Normal	4	Normal	4	Normal	2	Normal	4	Normal	2	Normal	2	Normal	4	Normal	3	Low	2	Normal	4	Normal	2	Normal	4	Normal	4	Normal	3	Low	4	Normal	4	Normal	2	Normal	0	2
FBgn0015376	chr2L	3707229	3711722	-	cutlet	2	Normal	2	Normal	2	Normal	2	Normal	4	Normal	4	Normal	2	Normal	4	Normal	2	Normal	2	Normal	4	Normal	3	Low	2	Normal	4	Normal	2	Normal	4	Normal	4	Normal	3	Low	4	Normal	4	Normal	2	Normal	0	2
FBgn0051955	chr2L	3712153	3712862	-	CG31955	2	Normal	2	Normal	2	Normal	2	Normal	4	Normal	4	Normal	2	Normal	4	Normal	2	Normal	2	Normal	4	Normal	3	Low	2	Normal	4	Normal	2	Normal	4	Normal	4	Normal	3	Low	4	Normal	4	Normal	2	Normal	0	2
FBgn0031566	chr2L	3713373	3716810	+	CG2818	2	Normal	2	Normal	2	Normal	2	Normal	4	Normal	4	Normal	2	Normal	4	Normal	2	Normal	2	Normal	4	Normal	3	Low	2	Normal	4	Normal	2	Normal	4	Normal	4	Normal	3	Low	4	Normal	4	Normal	2	Normal	0	2
FBgn0040104	chr2L	3716799	3717773	-	lectin-24A	2	Normal	2	Normal	2	Normal	2	Normal	4	Normal	4	Normal	2	Normal	4	Normal	2	Normal	2	Normal	4	Normal	3	Low	2	Normal	4	Normal	2	Normal	4	Normal	4	Normal	3	Low	4	Normal	4	Normal	2	Normal	0	2
FBgn0003386	chr2L	3718186	3727587	+	Shaw	2	Normal	2	Normal	2	Normal	2	Normal	4	Normal	4	Normal	2	Normal	4	Normal	2	Normal	2	Normal	4	Normal	3	Low	2	Normal	4	Normal	2	Normal	4	Normal	4	Normal	3	Low	4	Normal	4	Normal	2	Normal	0	2
FBgn0031568	chr2L	3745691	3752309	+	CG10019	2	Normal	2	Normal	2	Normal	2	Normal	4	Normal	4	Normal	2	Normal	4	Normal	2	Normal	2	Normal	4	Normal	3	Low	2	Normal	4	Normal	2	Normal	4	Normal	4	Normal	3	Low	4	Normal	4	Normal	2	Normal	0	2
FBgn0051959	chr2L	3757630	3759212	+	CG31959	2	Normal	2	Normal	2	Normal	2	Normal	4	Normal	4	Normal	2	Normal	4	Normal	2	Normal	2	Normal	4	Normal	3	Low	2	Normal	4	Normal	2	Normal	4	Normal	4	Normal	3	Low	4	Normal	4	Normal	2	Normal	0	2
FBgn0051772	chr2L	3760067	3768191	+	CG31772	2	Normal	2	Normal	2	Normal	2	Normal	4	Normal	4	Normal	2	Normal	4	Normal	2	Normal	2	Normal	4	Normal	3	Low	2	Normal	4	Normal	2	Normal	4	Normal	4	Normal	3	Low	4	Normal	4	Normal	2	Normal	0	2
FBgn0262392	chr2L	3767620	3767688	+	mir-1004	2	Normal	2	Normal	2	Normal	2	Normal	4	Normal	4	Normal	2	Normal	4	Normal	2	Normal	2	Normal	4	Normal	3	Low	2	Normal	4	Normal	2	Normal	4	Normal	4	Normal	3	Low	4	Normal	4	Normal	2	Normal	0	2
FBgn0004893	chr2L	3771197	3784121	+	bowl	2	Normal	2	Normal	2	Normal	2	Normal	4	Normal	4	Normal	2	Normal	4	Normal	2	Normal	2	Normal	4	Normal	3	Low	2	Normal	4	Normal	2	Normal	4	Normal	4	Normal	3	Low	4	Normal	4	Normal	2	Normal	0	2
FBgn0051960	chr2L	3784946	3785622	+	CG31960	2	Normal	2	Normal	2	Normal	2	Normal	4	Normal	4	Normal	2	Normal	4	Normal	2	Normal	2	Normal	4	Normal	3	Low	2	Normal	4	Normal	2	Normal	4	Normal	4	Normal	3	Low	4	Normal	4	Normal	2	Normal	0	2
FBgn0051958	chr2L	3785818	3786292	+	CG31958	2	Normal	2	Normal	2	Normal	2	Normal	4	Normal	4	Normal	2	Normal	4	Normal	2	Normal	2	Normal	4	Normal	3	Low	2	Normal	4	Normal	2	Normal	4	Normal	4	Normal	3	Low	4	Normal	4	Normal	2	Normal	0	2
FBgn0031571	chr2L	3787167	3802509	+	CG3921	2	Normal	3	High	3	High	2	Normal	4	Normal	4	Normal	2	Normal	4	Normal	2	Normal	2	Normal	4	Normal	3	Low	2	Normal	4	Normal	2	Normal	4	Normal	4	Normal	3	Low	4	Normal	4	Normal	2	Normal	1	2
FBgn0021800	chr2L	3803580	3809064	+	l(2)k16918	2	Normal	3	High	2	Normal	2	Normal	4	Normal	4	Normal	2	Normal	4	Normal	2	Normal	2	Normal	4	Normal	3	Low	2	Normal	4	Normal	2	Normal	4	Normal	4	Normal	3	Low	4	Normal	4	Normal	2	Normal	1	2
FBgn0031573	chr2L	3810798	3813407	-	CG3407	2	Normal	3	High	2	Normal	2	Normal	4	Normal	4	Normal	2	Normal	4	Normal	2	Normal	2	Normal	4	Normal	3	Low	2	Normal	4	Normal	2	Normal	4	Normal	4	Normal	3	Low	4	Normal	4	Normal	2	Normal	1	2
FBgn0003430	chr2L	3825679	3827137	+	slp1	2	Normal	3	High	2	Normal	2	Normal	5	High	4	Normal	2	Normal	4	Normal	2	Normal	2	Normal	4	Normal	3	Low	2	Normal	4	Normal	2	Normal	4	Normal	4	Normal	3	Low	4	Normal	4	Normal	2	Normal	2	2
FBgn0004567	chr2L	3836841	3839201	+	slp2	2	Normal	3	High	2	Normal	2	Normal	5	High	4	Normal	2	Normal	4	Normal	2	Normal	2	Normal	4	Normal	3	Low	2	Normal	4	Normal	2	Normal	4	Normal	4	Normal	3	Low	4	Normal	4	Normal	2	Normal	2	2
FBgn0031574	chr2L	3862680	3867507	+	CG3964	2	Normal	2	Normal	2	Normal	2	Normal	5	High	4	Normal	2	Normal	4	Normal	2	Normal	2	Normal	4	Normal	3	Low	2	Normal	4	Normal	2	Normal	4	Normal	4	Normal	3	Low	4	Normal	4	Normal	2	Normal	1	2
FBgn0031575	chr2L	3867713	3871425	+	Cep97	2	Normal	2	Normal	2	Normal	2	Normal	5	High	4	Normal	2	Normal	4	Normal	2	Normal	2	Normal	4	Normal	3	Low	2	Normal	4	Normal	2	Normal	4	Normal	4	Normal	3	Low	4	Normal	4	Normal	2	Normal	1	2
FBgn0051957	chr2L	3871479	3872458	-	CG31957	2	Normal	2	Normal	2	Normal	2	Normal	5	High	4	Normal	2	Normal	4	Normal	2	Normal	2	Normal	4	Normal	3	Low	2	Normal	4	Normal	2	Normal	4	Normal	4	Normal	3	Low	4	Normal	4	Normal	2	Normal	1	2
FBgn0000256	chr2L	3872657	3902860	-	capu	2	Normal	2	Normal	2	Normal	2	Normal	5	High	3	Low	2	Normal	4	Normal	2	Normal	2	Normal	4	Normal	3	Low	2	Normal	4	Normal	2	Normal	4	Normal	4	Normal	3	Low	3	Low	4	Normal	2	Normal	1	4
FBgn0051774	chr2L	3903274	3991713	-	fred	2	Normal	2	Normal	2	Normal	2	Normal	5	High	3	Low	2	Normal	4	Normal	2	Normal	2	Normal	4	Normal	3	Low	2	Normal	4	Normal	2	Normal	4	Normal	4	Normal	3	Low	3	Low	4	Normal	2	Normal	1	4
FBgn0051773	chr2L	3911795	3914288	-	CG31773	2	Normal	2	Normal	2	Normal	2	Normal	5	High	3	Low	2	Normal	4	Normal	2	Normal	2	Normal	4	Normal	3	Low	2	Normal	4	Normal	2	Normal	4	Normal	4	Normal	3	Low	3	Low	4	Normal	2	Normal	1	4
FBgn0085205	chr2L	4004079	4004480	+	CG34176	2	Normal	2	Normal	2	Normal	2	Normal	5	High	3	Low	2	Normal	4	Normal	2	Normal	2	Normal	4	Normal	3	Low	2	Normal	4	Normal	2	Normal	4	Normal	4	Normal	3	Low	3	Low	4	Normal	2	Normal	1	4
FBgn0031579	chr2L	4004983	4005670	+	CG15422	2	Normal	2	Normal	2	Normal	2	Normal	5	High	3	Low	2	Normal	4	Normal	2	Normal	2	Normal	4	Normal	3	Low	2	Normal	4	Normal	2	Normal	4	Normal	4	Normal	3	Low	3	Low	4	Normal	2	Normal	1	4
FBgn0031580	chr2L	4006040	4006606	+	CG15423	2	Normal	2	Normal	2	Normal	2	Normal	5	High	3	Low	2	Normal	4	Normal	2	Normal	2	Normal	4	Normal	3	Low	2	Normal	4	Normal	2	Normal	4	Normal	4	Normal	3	Low	3	Low	4	Normal	2	Normal	1	4
FBgn0031581	chr2L	4007689	4008999	+	CG10039	2	Normal	2	Normal	2	Normal	2	Normal	5	High	3	Low	2	Normal	4	Normal	2	Normal	2	Normal	4	Normal	3	Low	2	Normal	4	Normal	2	Normal	4	Normal	4	Normal	3	Low	3	Low	4	Normal	2	Normal	1	4
FBgn0000547	chr2L	4031378	4115059	+	ed	2	Normal	2	Normal	2	Normal	2	Normal	3	Low	3	Low	2	Normal	4	Normal	2	Normal	2	Normal	4	Normal	3	Low	2	Normal	4	Normal	2	Normal	4	Normal	4	Normal	3	Low	3	Low	4	Normal	2	Normal	0	5
FBgn0086032	chr2L	4085889	4086005	+	snoRNA:Me28S-C437	2	Normal	2	Normal	2	Normal	2	Normal	3	Low	3	Low	2	Normal	4	Normal	2	Normal	2	Normal	4	Normal	3	Low	2	Normal	4	Normal	2	Normal	4	Normal	4	Normal	3	Low	3	Low	4	Normal	2	Normal	0	5
FBgn0020376	chr2L	4120362	4121442	+	Sr-CIII	2	Normal	2	Normal	2	Normal	2	Normal	3	Low	4	Normal	2	Normal	4	Normal	2	Normal	2	Normal	5	High	3	Low	2	Normal	4	Normal	2	Normal	4	Normal	6	High	3	Low	3	Low	4	Normal	2	Normal	1	4
FBgn0014033	chr2L	4121720	4124002	+	Sr-CI	2	Normal	2	Normal	2	Normal	2	Normal	3	Low	4	Normal	2	Normal	4	Normal	2	Normal	2	Normal	5	High	3	Low	2	Normal	4	Normal	2	Normal	4	Normal	6	High	3	Low	3	Low	4	Normal	2	Normal	1	4
FBgn0031585	chr2L	4149278	4151203	+	CG2955	2	Normal	2	Normal	2	Normal	2	Normal	6	High	4	Normal	2	Normal	4	Normal	2	Normal	2	Normal	5	High	3	Low	2	Normal	4	Normal	2	Normal	4	Normal	4	Normal	3	Low	3	Low	4	Normal	2	Normal	2	3
FBgn0026394	chr2L	4164688	4166134	-	Or24a	2	Normal	2	Normal	2	Normal	2	Normal	6	High	4	Normal	2	Normal	4	Normal	2	Normal	2	Normal	5	High	3	Low	2	Normal	4	Normal	2	Normal	4	Normal	4	Normal	3	Low	3	Low	4	Normal	2	Normal	2	3
FBgn0051961	chr2L	4186244	4187789	-	CG31961	2	Normal	2	Normal	2	Normal	2	Normal	6	High	4	Normal	2	Normal	4	Normal	2	Normal	2	Normal	5	High	3	Low	2	Normal	4	Normal	2	Normal	4	Normal	4	Normal	3	Low	3	Low	4	Normal	2	Normal	2	3
FBgn0040102	chr2L	4188122	4189285	+	lectin-24Db	2	Normal	2	Normal	2	Normal	2	Normal	6	High	4	Normal	2	Normal	4	Normal	2	Normal	2	Normal	5	High	3	Low	2	Normal	4	Normal	2	Normal	4	Normal	4	Normal	3	Low	3	Low	4	Normal	2	Normal	2	3
FBgn0031589	chr2L	4189496	4198058	-	CG3714	2	Normal	2	Normal	2	Normal	2	Normal	6	High	4	Normal	2	Normal	4	Normal	2	Normal	2	Normal	5	High	3	Low	2	Normal	4	Normal	2	Normal	4	Normal	4	Normal	3	Low	3	Low	4	Normal	2	Normal	2	3
FBgn0001075	chr2L	4198401	4217852	-	ft	2	Normal	2	Normal	2	Normal	2	Normal	6	High	4	Normal	2	Normal	4	Normal	2	Normal	2	Normal	5	High	3	Low	2	Normal	4	Normal	2	Normal	4	Normal	4	Normal	3	Low	3	Low	4	Normal	2	Normal	2	3
FBgn0031590	chr2L	4224649	4227097	-	CG3702	2	Normal	2	Normal	2	Normal	2	Normal	6	High	4	Normal	2	Normal	4	Normal	2	Normal	2	Normal	5	High	3	Low	2	Normal	4	Normal	2	Normal	4	Normal	4	Normal	3	Low	3	Low	4	Normal	2	Normal	2	3
FBgn0003941	chr2L	4227641	4228563	+	RpL40	2	Normal	2	Normal	2	Normal	2	Normal	6	High	4	Normal	2	Normal	4	Normal	2	Normal	2	Normal	5	High	3	Low	2	Normal	4	Normal	2	Normal	4	Normal	4	Normal	3	Low	3	Low	4	Normal	2	Normal	2	3
FBgn0031591	chr2L	4257571	4258425	+	CG15425	2	Normal	2	Normal	2	Normal	2	Normal	6	High	4	Normal	2	Normal	4	Normal	2	Normal	2	Normal	5	High	3	Low	2	Normal	4	Normal	2	Normal	4	Normal	4	Normal	3	Low	3	Low	4	Normal	2	Normal	2	3
FBgn0031592	chr2L	4277695	4279315	-	Art2	2	Normal	2	Normal	2	Normal	2	Normal	4	Normal	4	Normal	2	Normal	4	Normal	2	Normal	2	Normal	5	High	3	Low	2	Normal	4	Normal	2	Normal	4	Normal	4	Normal	3	Low	3	Low	4	Normal	2	Normal	1	3
FBgn0010473	chr2L	4283146	4321233	+	tutl	2	Normal	2	Normal	2	Normal	2	Normal	4	Normal	4	Normal	2	Normal	4	Normal	2	Normal	2	Normal	5	High	3	Low	2	Normal	4	Normal	2	Normal	4	Normal	4	Normal	3	Low	3	Low	4	Normal	2	Normal	1	3
FBgn0028482	chr2L	4324572	4331837	+	CG16857	2	Normal	2	Normal	2	Normal	2	Normal	4	Normal	4	Normal	2	Normal	4	Normal	2	Normal	2	Normal	5	High	3	Low	2	Normal	4	Normal	2	Normal	4	Normal	4	Normal	3	Low	4	Normal	4	Normal	2	Normal	1	2
FBgn0020762	chr2L	4333925	4345776	+	Atet	2	Normal	2	Normal	2	Normal	2	Normal	6	High	4	Normal	2	Normal	4	Normal	2	Normal	2	Normal	5	High	3	Low	2	Normal	4	Normal	2	Normal	4	Normal	4	Normal	3	Low	4	Normal	4	Normal	2	Normal	2	2
FBgn0262375	chr2L	4343695	4343756	+	mir-1005	2	Normal	2	Normal	2	Normal	2	Normal	6	High	4	Normal	2	Normal	4	Normal	2	Normal	2	Normal	5	High	3	Low	2	Normal	4	Normal	2	Normal	4	Normal	4	Normal	3	Low	4	Normal	4	Normal	2	Normal	2	2
FBgn0031596	chr2L	4352974	4354030	+	CG15429	2	Normal	2	Normal	2	Normal	2	Normal	6	High	4	Normal	2	Normal	4	Normal	2	Normal	2	Normal	5	High	3	Low	2	Normal	4	Normal	2	Normal	4	Normal	4	Normal	3	Low	4	Normal	4	Normal	2	Normal	2	2
FBgn0026319	chr2L	4362548	4380725	+	Traf4	2	Normal	2	Normal	2	Normal	2	Normal	6	High	4	Normal	2	Normal	4	Normal	2	Normal	2	Normal	5	High	3	Low	2	Normal	4	Normal	2	Normal	4	Normal	4	Normal	3	Low	4	Normal	4	Normal	2	Normal	2	2
FBgn0031597	chr2L	4380507	4382719	-	CG17612	2	Normal	2	Normal	2	Normal	2	Normal	6	High	4	Normal	2	Normal	4	Normal	2	Normal	2	Normal	5	High	3	Low	2	Normal	4	Normal	2	Normal	4	Normal	4	Normal	3	Low	4	Normal	4	Normal	2	Normal	2	2
FBgn0031598	chr2L	4382919	4386062	-	CG3338	2	Normal	2	Normal	2	Normal	2	Normal	6	High	4	Normal	2	Normal	4	Normal	2	Normal	2	Normal	5	High	3	Low	2	Normal	4	Normal	2	Normal	4	Normal	4	Normal	3	Low	4	Normal	4	Normal	2	Normal	2	2
FBgn0261976	chr2L	4386175	4387046	-	Psf2	2	Normal	2	Normal	2	Normal	2	Normal	6	High	4	Normal	2	Normal	4	Normal	2	Normal	2	Normal	5	High	3	Low	2	Normal	4	Normal	2	Normal	4	Normal	4	Normal	3	Low	4	Normal	4	Normal	2	Normal	2	2
FBgn0027560	chr2L	4388320	4392788	+	Tps1	2	Normal	2	Normal	2	Normal	2	Normal	6	High	4	Normal	2	Normal	4	Normal	2	Normal	2	Normal	5	High	3	Low	2	Normal	4	Normal	2	Normal	4	Normal	4	Normal	3	Low	4	Normal	4	Normal	2	Normal	2	2
FBgn0031600	chr2L	4392769	4393851	-	CG3652	2	Normal	2	Normal	2	Normal	2	Normal	6	High	4	Normal	2	Normal	4	Normal	2	Normal	2	Normal	5	High	3	Low	2	Normal	4	Normal	2	Normal	4	Normal	4	Normal	3	Low	4	Normal	4	Normal	2	Normal	2	2
FBgn0022153	chr2L	4394197	4400105	+	l(2)k05819	2	Normal	2	Normal	2	Normal	2	Normal	6	High	4	Normal	2	Normal	4	Normal	2	Normal	2	Normal	5	High	3	Low	2	Normal	4	Normal	2	Normal	6	High	4	Normal	3	Low	4	Normal	4	Normal	2	Normal	3	2
FBgn0053003	chr2L	4400952	4403091	+	CG33003	2	Normal	2	Normal	2	Normal	2	Normal	6	High	4	Normal	2	Normal	4	Normal	2	Normal	2	Normal	5	High	3	Low	2	Normal	4	Normal	2	Normal	6	High	4	Normal	3	Low	4	Normal	4	Normal	2	Normal	3	2
FBgn0031601	chr2L	4403254	4403955	+	Dim1	2	Normal	2	Normal	2	Normal	2	Normal	6	High	4	Normal	2	Normal	4	Normal	2	Normal	2	Normal	5	High	3	Low	2	Normal	4	Normal	2	Normal	6	High	4	Normal	3	Low	4	Normal	4	Normal	2	Normal	3	2
FBgn0031602	chr2L	4406128	4439547	-	CG15431	2	Normal	2	Normal	2	Normal	2	Normal	6	High	4	Normal	2	Normal	4	Normal	2	Normal	2	Normal	5	High	3	Low	2	Normal	4	Normal	2	Normal	6	High	4	Normal	3	Low	4	Normal	4	Normal	2	Normal	3	2
FBgn0262357	chr2L	4411156	4411824	+	CG43055	2	Normal	2	Normal	2	Normal	2	Normal	6	High	4	Normal	2	Normal	4	Normal	2	Normal	2	Normal	5	High	3	Low	2	Normal	4	Normal	2	Normal	6	High	4	Normal	3	Low	4	Normal	4	Normal	2	Normal	3	2
FBgn0051963	chr2L	4418976	4419048	-	tRNA:CR31963	2	Normal	2	Normal	2	Normal	2	Normal	6	High	4	Normal	2	Normal	4	Normal	2	Normal	2	Normal	5	High	3	Low	2	Normal	4	Normal	2	Normal	6	High	4	Normal	3	Low	4	Normal	4	Normal	2	Normal	3	2
FBgn0085206	chr2L	4433907	4435057	+	CG34177	2	Normal	2	Normal	2	Normal	2	Normal	6	High	4	Normal	2	Normal	4	Normal	2	Normal	2	Normal	5	High	3	Low	2	Normal	4	Normal	2	Normal	6	High	7	High	3	Low	4	Normal	4	Normal	2	Normal	3	2
FBgn0085207	chr2L	4433907	4435057	+	CG34178	2	Normal	2	Normal	2	Normal	2	Normal	6	High	4	Normal	2	Normal	4	Normal	2	Normal	2	Normal	5	High	3	Low	2	Normal	4	Normal	2	Normal	6	High	7	High	3	Low	4	Normal	4	Normal	2	Normal	3	2
FBgn0262358	chr2L	4437786	4438201	+	CG43056	2	Normal	2	Normal	2	Normal	2	Normal	6	High	4	Normal	2	Normal	4	Normal	2	Normal	2	Normal	5	High	3	Low	2	Normal	4	Normal	2	Normal	6	High	7	High	3	Low	4	Normal	4	Normal	2	Normal	3	2
FBgn0259958	chr2L	4441428	4442060	-	Sfp24F	2	Normal	2	Normal	2	Normal	2	Normal	6	High	4	Normal	2	Normal	4	Normal	2	Normal	2	Normal	5	High	3	Low	2	Normal	4	Normal	2	Normal	6	High	7	High	3	Low	4	Normal	4	Normal	2	Normal	3	2
FBgn0031603	chr2L	4442428	4442985	+	CG15432	2	Normal	2	Normal	2	Normal	2	Normal	6	High	4	Normal	2	Normal	4	Normal	2	Normal	2	Normal	5	High	3	Low	2	Normal	4	Normal	2	Normal	6	High	7	High	3	Low	4	Normal	4	Normal	2	Normal	3	2
FBgn0027609	chr2L	4442869	4444677	-	morgue	2	Normal	2	Normal	2	Normal	2	Normal	6	High	4	Normal	2	Normal	4	Normal	2	Normal	2	Normal	5	High	3	Low	2	Normal	4	Normal	2	Normal	6	High	7	High	3	Low	4	Normal	4	Normal	2	Normal	3	2
FBgn0031604	chr2L	4444731	4446765	+	Elp3	2	Normal	2	Normal	2	Normal	2	Normal	6	High	4	Normal	2	Normal	4	Normal	2	Normal	2	Normal	5	High	3	Low	2	Normal	4	Normal	2	Normal	6	High	7	High	3	Low	4	Normal	4	Normal	2	Normal	3	2
FBgn0025684	chr2L	4446661	4448637	-	CG15438	2	Normal	2	Normal	2	Normal	2	Normal	6	High	4	Normal	2	Normal	4	Normal	2	Normal	2	Normal	5	High	3	Low	2	Normal	4	Normal	2	Normal	6	High	7	High	3	Low	4	Normal	4	Normal	2	Normal	3	2
FBgn0031606	chr2L	4449288	4453004	-	CG15439	2	Normal	2	Normal	2	Normal	2	Normal	6	High	4	Normal	2	Normal	4	Normal	2	Normal	2	Normal	5	High	3	Low	2	Normal	4	Normal	2	Normal	6	High	7	High	3	Low	4	Normal	4	Normal	2	Normal	3	2
FBgn0031607	chr2L	4453166	4454457	-	CG15440	2	Normal	2	Normal	2	Normal	2	Normal	6	High	4	Normal	2	Normal	4	Normal	2	Normal	2	Normal	5	High	3	Low	2	Normal	4	Normal	2	Normal	6	High	7	High	3	Low	4	Normal	4	Normal	2	Normal	3	2
FBgn0040705	chr2L	4454663	4455207	+	CG15434	2	Normal	2	Normal	2	Normal	2	Normal	6	High	4	Normal	2	Normal	4	Normal	2	Normal	2	Normal	5	High	3	Low	2	Normal	4	Normal	2	Normal	6	High	7	High	3	Low	4	Normal	4	Normal	2	Normal	3	2
FBgn0019982	chr2L	4455192	4456822	-	Gs1l	2	Normal	2	Normal	2	Normal	2	Normal	6	High	4	Normal	2	Normal	4	Normal	2	Normal	2	Normal	5	High	3	Low	2	Normal	4	Normal	2	Normal	6	High	6	High	3	Low	4	Normal	4	Normal	2	Normal	3	2
FBgn0261606	chr2L	4457185	4458373	-	RpL27A	2	Normal	2	Normal	2	Normal	2	Normal	6	High	4	Normal	2	Normal	4	Normal	2	Normal	2	Normal	5	High	3	Low	2	Normal	4	Normal	2	Normal	6	High	5	High	3	Low	4	Normal	4	Normal	2	Normal	3	2
FBgn0065053	chr2L	4457602	4457674	-	snoRNA:Me18S-C1831	2	Normal	2	Normal	2	Normal	2	Normal	6	High	4	Normal	2	Normal	4	Normal	2	Normal	2	Normal	5	High	3	Low	2	Normal	4	Normal	2	Normal	6	High	5	High	3	Low	4	Normal	4	Normal	2	Normal	3	2
FBgn0053002	chr2L	4458979	4459602	-	mRpL27	2	Normal	2	Normal	2	Normal	2	Normal	6	High	4	Normal	2	Normal	4	Normal	2	Normal	2	Normal	5	High	3	Low	2	Normal	4	Normal	2	Normal	6	High	5	High	3	Low	4	Normal	4	Normal	2	Normal	3	2
FBgn0031608	chr2L	4459834	4461746	+	CG15435	2	Normal	2	Normal	2	Normal	2	Normal	6	High	4	Normal	2	Normal	4	Normal	2	Normal	2	Normal	5	High	3	Low	2	Normal	4	Normal	2	Normal	6	High	5	High	3	Low	4	Normal	4	Normal	2	Normal	3	2
FBgn0031609	chr2L	4461656	4462994	-	CG15443	2	Normal	2	Normal	2	Normal	2	Normal	6	High	4	Normal	2	Normal	4	Normal	2	Normal	2	Normal	5	High	3	Low	2	Normal	4	Normal	2	Normal	6	High	5	High	3	Low	4	Normal	4	Normal	2	Normal	3	2
FBgn0031610	chr2L	4463641	4465075	+	CG15436	2	Normal	2	Normal	2	Normal	2	Normal	6	High	4	Normal	2	Normal	4	Normal	2	Normal	2	Normal	5	High	3	Low	2	Normal	4	Normal	2	Normal	6	High	5	High	3	Low	4	Normal	4	Normal	2	Normal	3	2
FBgn0031611	chr2L	4465199	4468022	+	CG17840	2	Normal	2	Normal	2	Normal	2	Normal	6	High	4	Normal	2	Normal	4	Normal	2	Normal	2	Normal	5	High	3	Low	2	Normal	4	Normal	2	Normal	6	High	5	High	3	Low	4	Normal	4	Normal	2	Normal	3	2
FBgn0011603	chr2L	4467999	4477024	-	ine	2	Normal	2	Normal	2	Normal	2	Normal	6	High	4	Normal	2	Normal	4	Normal	2	Normal	2	Normal	5	High	3	Low	2	Normal	4	Normal	2	Normal	6	High	5	High	3	Low	4	Normal	4	Normal	2	Normal	3	2
FBgn0053196	chr2L	4479470	4591963	-	dp	2	Normal	2	Normal	2	Normal	3	High	6	High	4	Normal	2	Normal	4	Normal	2	Normal	2	Normal	5	High	3	Low	3	High	4	Normal	2	Normal	6	High	5	High	3	Low	4	Normal	4	Normal	2	Normal	5	2
FBgn0031613	chr2L	4577718	4578201	-	HP6	2	Normal	2	Normal	2	Normal	2	Normal	5	High	4	Normal	2	Normal	4	Normal	2	Normal	2	Normal	5	High	3	Low	2	Normal	4	Normal	2	Normal	4	Normal	5	High	3	Low	4	Normal	4	Normal	2	Normal	2	2
FBgn0083938	chr2L	4641295	4642747	+	BG642163	2	Normal	2	Normal	2	Normal	2	Normal	5	High	4	Normal	2	Normal	4	Normal	2	Normal	2	Normal	5	High	3	Low	2	Normal	4	Normal	2	Normal	4	Normal	5	High	3	Low	4	Normal	4	Normal	2	Normal	2	2
FBgn0031617	chr2L	4642997	4646472	+	CG15635	2	Normal	2	Normal	2	Normal	2	Normal	5	High	4	Normal	2	Normal	4	Normal	2	Normal	2	Normal	5	High	3	Low	2	Normal	4	Normal	2	Normal	4	Normal	5	High	3	Low	4	Normal	4	Normal	2	Normal	2	2
FBgn0031619	chr2L	4651402	4652877	+	CG3355	2	Normal	2	Normal	2	Normal	2	Normal	5	High	4	Normal	2	Normal	4	Normal	2	Normal	2	Normal	5	High	3	Low	2	Normal	4	Normal	2	Normal	4	Normal	5	High	3	Low	4	Normal	4	Normal	2	Normal	2	2
FBgn0031620	chr2L	4682676	4687235	+	CG11929	2	Normal	2	Normal	2	Normal	2	Normal	5	High	4	Normal	2	Normal	4	Normal	2	Normal	2	Normal	5	High	3	Low	2	Normal	4	Normal	2	Normal	4	Normal	5	High	3	Low	4	Normal	4	Normal	2	Normal	2	2
FBgn0000227	chr2L	4683049	4684459	-	Bsg25A	2	Normal	2	Normal	2	Normal	2	Normal	5	High	4	Normal	2	Normal	4	Normal	2	Normal	2	Normal	5	High	3	Low	2	Normal	4	Normal	2	Normal	4	Normal	5	High	3	Low	4	Normal	4	Normal	2	Normal	2	2
FBgn0031621	chr2L	4687512	4688956	+	CG15634	2	Normal	2	Normal	2	Normal	2	Normal	5	High	4	Normal	2	Normal	4	Normal	2	Normal	2	Normal	5	High	3	Low	2	Normal	4	Normal	2	Normal	4	Normal	5	High	3	Low	4	Normal	4	Normal	2	Normal	2	2
FBgn0031622	chr2L	4688964	4690702	-	CG3251	2	Normal	2	Normal	2	Normal	2	Normal	5	High	4	Normal	2	Normal	4	Normal	2	Normal	2	Normal	5	High	3	Low	2	Normal	4	Normal	2	Normal	4	Normal	5	High	3	Low	4	Normal	4	Normal	2	Normal	2	2
FBgn0085380	chr2L	4694720	4722468	+	CG34351	2	Normal	2	Normal	2	Normal	2	Normal	5	High	4	Normal	2	Normal	4	Normal	2	Normal	2	Normal	5	High	3	Low	2	Normal	4	Normal	2	Normal	4	Normal	5	High	3	Low	4	Normal	4	Normal	2	Normal	2	2
FBgn0031623	chr2L	4700940	4701588	-	Taf12L	2	Normal	2	Normal	2	Normal	2	Normal	5	High	4	Normal	2	Normal	4	Normal	2	Normal	2	Normal	5	High	3	Low	2	Normal	4	Normal	2	Normal	4	Normal	5	High	3	Low	4	Normal	4	Normal	2	Normal	2	2
FBgn0031626	chr2L	4732412	4734458	-	CG15631	2	Normal	2	Normal	2	Normal	2	Normal	5	High	4	Normal	2	Normal	4	Normal	2	Normal	2	Normal	5	High	3	Low	2	Normal	4	Normal	2	Normal	4	Normal	5	High	3	Low	4	Normal	4	Normal	2	Normal	2	2
FBgn0031627	chr2L	4734591	4794040	-	CG15630	2	Normal	2	Normal	2	Normal	2	Normal	5	High	4	Normal	2	Normal	4	Normal	2	Normal	2	Normal	5	High	3	Low	2	Normal	4	Normal	2	Normal	4	Normal	5	High	3	Low	4	Normal	4	Normal	2	Normal	2	2
FBgn0260428	chr2L	4762936	4763537	+	CG42523	2	Normal	2	Normal	2	Normal	2	Normal	5	High	4	Normal	2	Normal	4	Normal	2	Normal	2	Normal	5	High	3	Low	2	Normal	4	Normal	2	Normal	4	Normal	5	High	3	Low	4	Normal	4	Normal	2	Normal	2	2
FBgn0031628	chr2L	4794548	4796576	+	CG3294	2	Normal	2	Normal	2	Normal	2	Normal	2	Low	4	Normal	2	Normal	4	Normal	2	Normal	2	Normal	5	High	3	Low	2	Normal	4	Normal	2	Normal	4	Normal	5	High	3	Low	4	Normal	4	Normal	2	Normal	1	3
FBgn0031629	chr2L	4796583	4801923	-	Clect27	2	Normal	2	Normal	2	Normal	2	Normal	2	Low	4	Normal	2	Normal	4	Normal	2	Normal	2	Normal	5	High	3	Low	2	Normal	4	Normal	2	Normal	4	Normal	5	High	3	Low	4	Normal	4	Normal	2	Normal	1	3
FBgn0031630	chr2L	4813024	4815891	+	CG15629	2	Normal	2	Normal	2	Normal	2	Normal	2	Low	4	Normal	2	Normal	4	Normal	2	Normal	2	Normal	5	High	3	Low	2	Normal	4	Normal	2	Normal	4	Normal	5	High	3	Low	4	Normal	4	Normal	2	Normal	1	3
FBgn0031631	chr2L	4815612	4818210	-	CG3225	2	Normal	2	Normal	2	Normal	2	Normal	2	Low	4	Normal	2	Normal	4	Normal	2	Normal	2	Normal	5	High	3	Low	2	Normal	4	Normal	2	Normal	4	Normal	5	High	3	Low	4	Normal	4	Normal	2	Normal	1	3
FBgn0031632	chr2L	4821775	4828552	+	CG15628	2	Normal	2	Normal	2	Normal	2	Normal	2	Low	4	Normal	2	Normal	4	Normal	2	Normal	2	Normal	5	High	3	Low	2	Normal	4	Normal	2	Normal	4	Normal	5	High	3	Low	4	Normal	4	Normal	2	Normal	1	3
FBgn0031633	chr2L	4829380	4830686	-	CG2976	2	Normal	2	Normal	2	Normal	2	Normal	2	Low	4	Normal	2	Normal	4	Normal	2	Normal	2	Normal	5	High	3	Low	2	Normal	4	Normal	2	Normal	4	Normal	5	High	3	Low	4	Normal	4	Normal	2	Normal	1	3
FBgn0031634	chr2L	4830845	4835300	-	Ir25a	2	Normal	2	Normal	2	Normal	2	Normal	2	Low	4	Normal	2	Normal	4	Normal	2	Normal	2	Normal	5	High	3	Low	2	Normal	4	Normal	2	Normal	4	Normal	5	High	3	Low	4	Normal	4	Normal	2	Normal	1	3
FBgn0031635	chr2L	4835332	4837996	-	CG15626	2	Normal	2	Normal	2	Normal	2	Normal	2	Low	4	Normal	2	Normal	4	Normal	2	Normal	2	Normal	5	High	3	Low	2	Normal	4	Normal	2	Normal	4	Normal	5	High	3	Low	4	Normal	4	Normal	2	Normal	1	3
FBgn0031636	chr2L	4839218	4841465	+	CG12194	2	Normal	2	Normal	2	Normal	2	Normal	2	Low	4	Normal	2	Normal	4	Normal	2	Normal	2	Normal	5	High	3	Low	2	Normal	4	Normal	2	Normal	4	Normal	5	High	3	Low	4	Normal	4	Normal	2	Normal	1	3
FBgn0031637	chr2L	4842085	4847292	-	CG2950	2	Normal	2	Normal	2	Normal	2	Normal	2	Low	4	Normal	2	Normal	4	Normal	2	Normal	2	Normal	5	High	3	Low	2	Normal	4	Normal	2	Normal	4	Normal	5	High	3	Low	4	Normal	4	Normal	2	Normal	1	3
FBgn0031638	chr2L	4847747	4849499	+	CG11927	2	Normal	2	Normal	2	Normal	2	Normal	2	Low	4	Normal	2	Normal	4	Normal	2	Normal	2	Normal	5	High	3	Low	2	Normal	4	Normal	2	Normal	4	Normal	5	High	3	Low	4	Normal	4	Normal	2	Normal	1	3
FBgn0031639	chr2L	4849438	4850418	-	mRpS2	2	Normal	2	Normal	2	Normal	2	Normal	2	Low	4	Normal	2	Normal	4	Normal	2	Normal	2	Normal	5	High	3	Low	2	Normal	4	Normal	2	Normal	4	Normal	5	High	3	Low	4	Normal	4	Normal	2	Normal	1	3
FBgn0031640	chr2L	4850638	4852640	+	CG11926	2	Normal	2	Normal	2	Normal	2	Normal	2	Low	4	Normal	2	Normal	4	Normal	2	Normal	2	Normal	5	High	3	Low	2	Normal	4	Normal	2	Normal	4	Normal	5	High	3	Low	4	Normal	4	Normal	2	Normal	1	3
FBgn0051660	chr2L	4852864	4875233	+	pog	2	Normal	2	Normal	2	Normal	2	Normal	2	Low	4	Normal	2	Normal	4	Normal	2	Normal	2	Normal	5	High	3	Low	2	Normal	4	Normal	2	Normal	4	Normal	5	High	4	Normal	4	Normal	4	Normal	2	Normal	1	2
FBgn0000286	chr2L	4876889	4883341	-	Cf2	2	Normal	2	Normal	2	Normal	2	Normal	2	Low	4	Normal	2	Normal	4	Normal	2	Normal	2	Normal	5	High	3	Low	2	Normal	4	Normal	2	Normal	4	Normal	5	High	4	Normal	4	Normal	4	Normal	2	Normal	1	2
FBgn0031643	chr2L	4883170	4885669	+	CG3008	2	Normal	2	Normal	2	Normal	2	Normal	2	Low	4	Normal	2	Normal	4	Normal	2	Normal	2	Normal	5	High	3	Low	2	Normal	4	Normal	2	Normal	4	Normal	5	High	4	Normal	4	Normal	4	Normal	2	Normal	1	2
FBgn0031644	chr2L	4889994	4891378	+	CG15625	2	Normal	2	Normal	2	Normal	2	Normal	2	Low	4	Normal	2	Normal	4	Normal	2	Normal	2	Normal	5	High	3	Low	2	Normal	4	Normal	2	Normal	4	Normal	5	High	4	Normal	4	Normal	4	Normal	2	Normal	1	2
FBgn0031645	chr2L	4892114	4903889	+	CG3036	2	Normal	2	Normal	2	Normal	2	Normal	2	Low	4	Normal	2	Normal	4	Normal	2	Normal	2	Normal	5	High	3	Low	2	Normal	4	Normal	2	Normal	4	Normal	5	High	4	Normal	4	Normal	4	Normal	2	Normal	1	2
FBgn0031646	chr2L	4904067	4906761	-	CG2837	2	Normal	2	Normal	2	Normal	2	Normal	2	Low	4	Normal	2	Normal	7	High	2	Normal	2	Normal	5	High	3	Low	2	Normal	4	Normal	2	Normal	4	Normal	5	High	4	Normal	4	Normal	4	Normal	2	Normal	2	2
FBgn0041150	chr2L	4908744	4932296	-	hoe1	2	Normal	2	Normal	2	Normal	2	Normal	6	High	4	Normal	2	Normal	7	High	2	Normal	2	Normal	5	High	3	Low	2	Normal	4	Normal	2	Normal	4	Normal	5	High	4	Normal	4	Normal	4	Normal	2	Normal	3	1
FBgn0031649	chr2L	4933046	4936582	-	hoe2	2	Normal	2	Normal	2	Normal	2	Normal	6	High	4	Normal	2	Normal	7	High	2	Normal	2	Normal	5	High	3	Low	2	Normal	4	Normal	2	Normal	4	Normal	5	High	4	Normal	4	Normal	4	Normal	2	Normal	3	1
FBgn0003372	chr2L	4937408	4941424	+	Sgs1	2	Normal	2	Normal	2	Normal	2	Normal	6	High	4	Normal	2	Normal	4	Normal	2	Normal	2	Normal	5	High	3	Low	2	Normal	4	Normal	2	Normal	4	Normal	5	High	4	Normal	4	Normal	4	Normal	2	Normal	2	1
FBgn0031650	chr2L	4942747	4944305	+	CG14044	2	Normal	2	Normal	2	Normal	2	Normal	6	High	4	Normal	2	Normal	4	Normal	2	Normal	2	Normal	5	High	3	Low	2	Normal	4	Normal	2	Normal	4	Normal	5	High	4	Normal	4	Normal	4	Normal	2	Normal	2	1
FBgn0031651	chr2L	4944255	4945343	-	mRpL24	2	Normal	2	Normal	2	Normal	2	Normal	6	High	4	Normal	2	Normal	4	Normal	2	Normal	2	Normal	5	High	3	Low	2	Normal	4	Normal	2	Normal	4	Normal	5	High	4	Normal	4	Normal	4	Normal	2	Normal	2	1
FBgn0015000	chr2L	4945597	4948321	+	betaggt-I	2	Normal	2	Normal	2	Normal	2	Normal	6	High	4	Normal	2	Normal	4	Normal	2	Normal	2	Normal	5	High	3	Low	2	Normal	4	Normal	2	Normal	4	Normal	5	High	4	Normal	4	Normal	4	Normal	2	Normal	2	1
FBgn0031652	chr2L	4948201	4949751	-	jet	2	Normal	2	Normal	2	Normal	2	Normal	6	High	4	Normal	2	Normal	4	Normal	2	Normal	2	Normal	5	High	3	Low	2	Normal	4	Normal	2	Normal	4	Normal	5	High	4	Normal	4	Normal	4	Normal	2	Normal	2	1
FBgn0031653	chr2L	4949946	4950763	-	Jon25Biii	2	Normal	2	Normal	2	Normal	2	Normal	6	High	4	Normal	2	Normal	4	Normal	2	Normal	2	Normal	5	High	3	Low	2	Normal	4	Normal	2	Normal	4	Normal	5	High	4	Normal	4	Normal	4	Normal	2	Normal	2	1
FBgn0031654	chr2L	4952249	4953134	-	Jon25Bii	2	Normal	2	Normal	2	Normal	2	Normal	6	High	4	Normal	2	Normal	4	Normal	2	Normal	2	Normal	5	High	3	Low	2	Normal	4	Normal	2	Normal	4	Normal	5	High	4	Normal	4	Normal	4	Normal	2	Normal	2	1
FBgn0020906	chr2L	4954070	4955353	-	Jon25Bi	2	Normal	2	Normal	2	Normal	2	Normal	6	High	4	Normal	2	Normal	4	Normal	2	Normal	2	Normal	5	High	3	Low	2	Normal	4	Normal	2	Normal	4	Normal	5	High	4	Normal	4	Normal	4	Normal	2	Normal	2	1
FBgn0031655	chr2L	4955518	4958292	+	Marcal1	2	Normal	2	Normal	2	Normal	2	Normal	6	High	4	Normal	2	Normal	4	Normal	2	Normal	2	Normal	5	High	3	Low	2	Normal	4	Normal	2	Normal	4	Normal	5	High	4	Normal	4	Normal	4	Normal	2	Normal	2	1
FBgn0083960	chr2L	4958410	4965432	+	CG34124	2	Normal	2	Normal	2	Normal	2	Normal	6	High	4	Normal	2	Normal	4	Normal	2	Normal	2	Normal	5	High	3	Low	2	Normal	4	Normal	2	Normal	4	Normal	5	High	4	Normal	4	Normal	4	Normal	2	Normal	2	1
FBgn0083961	chr2L	4965693	4966400	+	CG34125	2	Normal	2	Normal	2	Normal	2	Normal	6	High	4	Normal	2	Normal	4	Normal	2	Normal	2	Normal	5	High	3	Low	2	Normal	4	Normal	2	Normal	4	Normal	5	High	4	Normal	4	Normal	4	Normal	2	Normal	2	1
FBgn0015834	chr2L	4966366	4967778	-	Trip1	2	Normal	2	Normal	2	Normal	2	Normal	6	High	4	Normal	2	Normal	4	Normal	2	Normal	2	Normal	5	High	3	Low	2	Normal	4	Normal	2	Normal	4	Normal	5	High	4	Normal	4	Normal	4	Normal	2	Normal	2	1
FBgn0262467	chr2L	4967831	4968936	-	Scox	2	Normal	2	Normal	2	Normal	2	Normal	6	High	4	Normal	2	Normal	4	Normal	2	Normal	2	Normal	5	High	3	Low	2	Normal	4	Normal	2	Normal	4	Normal	5	High	4	Normal	4	Normal	4	Normal	2	Normal	2	1
FBgn0031657	chr2L	4969003	4970216	+	CG3756	2	Normal	2	Normal	2	Normal	2	Normal	6	High	4	Normal	2	Normal	4	Normal	2	Normal	2	Normal	5	High	3	Low	2	Normal	4	Normal	2	Normal	4	Normal	5	High	4	Normal	4	Normal	4	Normal	2	Normal	2	1
FBgn0010607	chr2L	4970134	4971453	-	l(2)05714	2	Normal	2	Normal	2	Normal	2	Normal	6	High	4	Normal	2	Normal	4	Normal	2	Normal	2	Normal	5	High	3	Low	2	Normal	4	Normal	2	Normal	4	Normal	5	High	4	Normal	4	Normal	4	Normal	2	Normal	2	1
FBgn0031659	chr2L	4971703	4973687	+	CG14043	2	Normal	2	Normal	2	Normal	2	Normal	6	High	4	Normal	2	Normal	4	Normal	2	Normal	2	Normal	5	High	3	Low	2	Normal	4	Normal	2	Normal	4	Normal	5	High	4	Normal	4	Normal	4	Normal	2	Normal	2	1
FBgn0031660	chr2L	4973977	4975284	+	mRpL28	2	Normal	2	Normal	2	Normal	2	Normal	6	High	4	Normal	2	Normal	4	Normal	2	Normal	2	Normal	5	High	3	Low	2	Normal	4	Normal	2	Normal	4	Normal	5	High	4	Normal	4	Normal	4	Normal	2	Normal	2	1
FBgn0031661	chr2L	4975299	4977018	-	Gmd	2	Normal	2	Normal	2	Normal	2	Normal	6	High	4	Normal	2	Normal	4	Normal	2	Normal	2	Normal	5	High	3	Low	2	Normal	4	Normal	2	Normal	4	Normal	5	High	4	Normal	4	Normal	4	Normal	2	Normal	2	1
FBgn0031662	chr2L	4977265	4978567	+	CG3792	2	Normal	2	Normal	2	Normal	2	Normal	6	High	4	Normal	2	Normal	4	Normal	2	Normal	2	Normal	5	High	3	Low	2	Normal	4	Normal	2	Normal	4	Normal	5	High	4	Normal	4	Normal	4	Normal	2	Normal	2	1
FBgn0031663	chr2L	4978483	4979339	-	CG8891	2	Normal	2	Normal	2	Normal	2	Normal	6	High	4	Normal	2	Normal	4	Normal	2	Normal	2	Normal	5	High	3	Low	2	Normal	4	Normal	2	Normal	4	Normal	5	High	4	Normal	4	Normal	4	Normal	2	Normal	2	1
FBgn0031664	chr2L	4979512	4981588	-	CG8892	2	Normal	2	Normal	2	Normal	2	Normal	6	High	4	Normal	2	Normal	4	Normal	2	Normal	2	Normal	5	High	3	Low	2	Normal	4	Normal	2	Normal	4	Normal	5	High	4	Normal	4	Normal	4	Normal	2	Normal	2	1
FBgn0083962	chr2L	4981645	4992436	+	CG34126	2	Normal	2	Normal	2	Normal	2	Normal	6	High	4	Normal	2	Normal	4	Normal	2	Normal	2	Normal	5	High	3	Low	2	Normal	4	Normal	2	Normal	4	Normal	5	High	4	Normal	4	Normal	4	Normal	2	Normal	2	1
FBgn0053113	chr2L	4993640	5009744	-	Rtnl1	2	Normal	2	Normal	2	Normal	2	Normal	6	High	4	Normal	2	Normal	4	Normal	2	Normal	2	Normal	5	High	3	Low	2	Normal	4	Normal	2	Normal	4	Normal	5	High	4	Normal	4	Normal	4	Normal	2	Normal	2	1
FBgn0259719	chr2L	5009930	5010825	-	Tfb5	2	Normal	2	Normal	2	Normal	2	Normal	2	Low	4	Normal	2	Normal	4	Normal	2	Normal	2	Normal	5	High	3	Low	2	Normal	4	Normal	2	Normal	4	Normal	5	High	4	Normal	4	Normal	4	Normal	2	Normal	1	2
FBgn0031670	chr2L	5011080	5012127	+	CG3887	2	Normal	2	Normal	2	Normal	2	Normal	2	Low	4	Normal	2	Normal	4	Normal	2	Normal	2	Normal	5	High	3	Low	2	Normal	4	Normal	2	Normal	4	Normal	5	High	4	Normal	4	Normal	4	Normal	2	Normal	1	2
FBgn0016075	chr2L	5012143	5027412	-	vkg	2	Normal	2	Normal	2	Normal	2	Normal	2	Low	4	Normal	2	Normal	4	Normal	2	Normal	2	Normal	5	High	3	Low	2	Normal	4	Normal	2	Normal	4	Normal	5	High	4	Normal	4	Normal	4	Normal	2	Normal	1	2
FBgn0000299	chr2L	5029614	5037114	+	Cg25C	2	Normal	2	Normal	2	Normal	2	Normal	2	Low	4	Normal	2	Normal	4	Normal	2	Normal	2	Normal	5	High	3	Low	2	Normal	4	Normal	2	Normal	4	Normal	5	High	3	Low	4	Normal	4	Normal	2	Normal	1	3
FBgn0260451	chr2L	5038052	5040816	+	CG14042	2	Normal	2	Normal	2	Normal	2	Normal	2	Low	4	Normal	2	Normal	4	Normal	2	Normal	2	Normal	5	High	3	Low	2	Normal	4	Normal	2	Normal	4	Normal	5	High	3	Low	4	Normal	4	Normal	2	Normal	1	3
FBgn0260470	chr2L	5038052	5040818	+	SP555	2	Normal	2	Normal	2	Normal	2	Normal	2	Low	4	Normal	2	Normal	4	Normal	2	Normal	2	Normal	5	High	3	Low	2	Normal	4	Normal	2	Normal	4	Normal	5	High	3	Low	4	Normal	4	Normal	2	Normal	1	3
FBgn0031673	chr2L	5040647	5044712	-	CG31650	2	Normal	2	Normal	2	Normal	2	Normal	2	Low	4	Normal	2	Normal	4	Normal	2	Normal	2	Normal	5	High	3	Low	2	Normal	4	Normal	2	Normal	4	Normal	5	High	3	Low	4	Normal	4	Normal	2	Normal	1	3
FBgn0031674	chr2L	5043268	5048366	+	CG31919	2	Normal	2	Normal	2	Normal	2	Normal	2	Low	4	Normal	2	Normal	4	Normal	2	Normal	2	Normal	5	High	3	Low	2	Normal	4	Normal	2	Normal	4	Normal	5	High	3	Low	4	Normal	4	Normal	2	Normal	1	3
FBgn0053995	chr2L	5043268	5048366	+	CG33995	2	Normal	2	Normal	2	Normal	2	Normal	2	Low	4	Normal	2	Normal	4	Normal	2	Normal	2	Normal	5	High	3	Low	2	Normal	4	Normal	2	Normal	4	Normal	5	High	3	Low	4	Normal	4	Normal	2	Normal	1	3
FBgn0031675	chr2L	5047817	5050877	-	CG9121	2	Normal	2	Normal	2	Normal	2	Normal	2	Low	4	Normal	2	Normal	4	Normal	2	Normal	2	Normal	5	High	3	Low	2	Normal	4	Normal	2	Normal	4	Normal	5	High	3	Low	4	Normal	4	Normal	2	Normal	1	3
FBgn0022023	chr2L	5051192	5053209	-	eIF-3p40	2	Normal	2	Normal	2	Normal	2	Normal	2	Low	4	Normal	2	Normal	4	Normal	2	Normal	2	Normal	5	High	3	Low	2	Normal	4	Normal	2	Normal	4	Normal	5	High	3	Low	4	Normal	4	Normal	2	Normal	1	3
FBgn0031676	chr2L	5052845	5054575	+	CG14040	2	Normal	2	Normal	2	Normal	2	Normal	2	Low	4	Normal	2	Normal	4	Normal	2	Normal	2	Normal	5	High	3	Low	2	Normal	4	Normal	2	Normal	4	Normal	5	High	3	Low	4	Normal	4	Normal	2	Normal	1	3
FBgn0031677	chr2L	5054578	5055004	-	CG14036	2	Normal	2	Normal	2	Normal	2	Normal	2	Low	4	Normal	2	Normal	4	Normal	2	Normal	2	Normal	5	High	3	Low	2	Normal	4	Normal	2	Normal	4	Normal	5	High	3	Low	4	Normal	4	Normal	2	Normal	1	3
FBgn0014857	chr2L	5055057	5055995	+	His3.3A	2	Normal	2	Normal	2	Normal	2	Normal	2	Low	4	Normal	2	Normal	4	Normal	2	Normal	2	Normal	5	High	3	Low	2	Normal	4	Normal	2	Normal	4	Normal	5	High	3	Low	4	Normal	4	Normal	2	Normal	1	3
FBgn0031678	chr2L	5055981	5058241	-	CG31918	2	Normal	2	Normal	2	Normal	2	Normal	2	Low	4	Normal	2	Normal	4	Normal	2	Normal	2	Normal	5	High	3	Low	2	Normal	4	Normal	2	Normal	4	Normal	5	High	3	Low	4	Normal	4	Normal	2	Normal	1	3
FBgn0028694	chr2L	5058403	5059816	-	Rpn11	2	Normal	2	Normal	2	Normal	2	Normal	2	Low	4	Normal	2	Normal	4	Normal	2	Normal	2	Normal	5	High	3	Low	2	Normal	4	Normal	2	Normal	4	Normal	5	High	3	Low	4	Normal	4	Normal	2	Normal	1	3
FBgn0028572	chr2L	5060831	5070750	+	qtc	2	Normal	2	Normal	2	Normal	2	Normal	2	Low	4	Normal	2	Normal	4	Normal	2	Normal	2	Normal	5	High	3	Low	2	Normal	4	Normal	2	Normal	4	Normal	5	High	3	Low	4	Normal	4	Normal	2	Normal	1	3
FBgn0262213	chr2L	5068569	5068684	+	mir-2495	2	Normal	2	Normal	2	Normal	2	Normal	2	Low	4	Normal	2	Normal	4	Normal	2	Normal	2	Normal	5	High	3	Low	2	Normal	4	Normal	2	Normal	4	Normal	5	High	3	Low	4	Normal	4	Normal	2	Normal	1	3
FBgn0261608	chr2L	5070956	5072055	+	RpL37A	2	Normal	2	Normal	2	Normal	2	Normal	2	Low	4	Normal	2	Normal	4	Normal	2	Normal	2	Normal	5	High	3	Low	2	Normal	4	Normal	2	Normal	4	Normal	5	High	3	Low	4	Normal	4	Normal	2	Normal	1	3
FBgn0031681	chr2L	5072155	5093590	-	pgant5	2	Normal	2	Normal	2	Normal	2	Normal	2	Low	4	Normal	2	Normal	4	Normal	2	Normal	2	Normal	5	High	3	Low	2	Normal	4	Normal	2	Normal	4	Normal	5	High	3	Low	4	Normal	4	Normal	2	Normal	1	3
FBgn0031682	chr2L	5094020	5095439	+	CG5828	2	Normal	2	Normal	2	Normal	2	Normal	2	Low	4	Normal	2	Normal	4	Normal	2	Normal	2	Normal	5	High	3	Low	2	Normal	4	Normal	2	Normal	4	Normal	5	High	3	Low	4	Normal	4	Normal	2	Normal	1	3
FBgn0031683	chr2L	5096226	5098613	+	CG4230	2	Normal	2	Normal	2	Normal	2	Normal	2	Low	4	Normal	2	Normal	4	Normal	2	Normal	2	Normal	5	High	3	Low	2	Normal	4	Normal	2	Normal	4	Normal	5	High	3	Low	4	Normal	4	Normal	2	Normal	1	3
FBgn0031684	chr2L	5099499	5100214	-	CG8680	2	Normal	2	Normal	2	Normal	2	Normal	2	Low	4	Normal	2	Normal	4	Normal	2	Normal	2	Normal	5	High	3	Low	2	Normal	4	Normal	2	Normal	4	Normal	5	High	3	Low	4	Normal	4	Normal	2	Normal	1	3
FBgn0261836	chr2L	5100876	5205690	+	Msp-300	2	Normal	2	Normal	2	Normal	2	Normal	2	Low	4	Normal	2	Normal	4	Normal	2	Normal	2	Normal	5	High	3	Low	2	Normal	4	Normal	2	Normal	4	Normal	5	High	3	Low	4	Normal	4	Normal	2	Normal	1	3
FBgn0082990	chr2L	5187777	5187922	+	snoRNA:Psi28S-2263	2	Normal	2	Normal	2	Normal	2	Normal	2	Low	4	Normal	2	Normal	4	Normal	2	Normal	2	Normal	5	High	3	Low	2	Normal	4	Normal	2	Normal	4	Normal	5	High	3	Low	4	Normal	4	Normal	2	Normal	1	3
FBgn0065083	chr2L	5193470	5193516	+	snmRNA:765	2	Normal	2	Normal	2	Normal	2	Normal	2	Low	4	Normal	2	Normal	4	Normal	2	Normal	2	Normal	5	High	3	Low	2	Normal	4	Normal	2	Normal	4	Normal	5	High	3	Low	4	Normal	4	Normal	2	Normal	1	3
FBgn0065107	chr2L	5196034	5196097	+	snmRNA:128	2	Normal	2	Normal	2	Normal	2	Normal	2	Low	4	Normal	2	Normal	4	Normal	2	Normal	2	Normal	5	High	3	Low	2	Normal	4	Normal	2	Normal	4	Normal	5	High	3	Low	4	Normal	4	Normal	2	Normal	1	3
FBgn0083028	chr2L	5202382	5202522	+	snoRNA:Psi18S-525k	2	Normal	2	Normal	2	Normal	2	Normal	2	Low	4	Normal	2	Normal	4	Normal	2	Normal	2	Normal	5	High	3	Low	2	Normal	4	Normal	2	Normal	4	Normal	5	High	3	Low	4	Normal	4	Normal	2	Normal	1	3
FBgn0065104	chr2L	5206204	5206361	+	snmRNA:158	2	Normal	2	Normal	2	Normal	2	Normal	2	Low	4	Normal	2	Normal	4	Normal	2	Normal	4	High	5	High	3	Low	2	Normal	4	Normal	2	Normal	4	Normal	5	High	3	Low	4	Normal	4	Normal	2	Normal	2	3
FBgn0031688	chr2L	5207307	5209345	+	Cyp28d2	1	Low	5	High	2	Normal	2	Normal	2	Low	7	High	5	High	9	High	4	High	4	High	9	High	3	Low	4	High	4	Normal	2	Normal	4	Normal	5	High	3	Low	4	Normal	4	Normal	2	Normal	8	4
FBgn0031689	chr2L	5210460	5212445	+	Cyp28d1	1	Low	5	High	2	Normal	2	Normal	2	Low	7	High	5	High	9	High	4	High	4	High	9	High	3	Low	4	High	4	Normal	2	Normal	4	Normal	5	High	3	Low	4	Normal	4	Normal	2	Normal	8	4
FBgn0031690	chr2L	5212394	5214730	-	CG7742	1	Low	5	High	2	Normal	2	Normal	2	Low	7	High	2	Normal	5	High	4	High	4	High	9	High	3	Low	2	Normal	4	Normal	2	Normal	4	Normal	5	High	3	Low	4	Normal	4	Normal	2	Normal	6	4
FBgn0250847	chr2L	5215210	5216533	-	CG14034	1	Low	2	Normal	2	Normal	2	Normal	2	Low	4	Normal	2	Normal	5	High	2	Normal	2	Normal	5	High	3	Low	2	Normal	4	Normal	2	Normal	4	Normal	5	High	3	Low	4	Normal	4	Normal	2	Normal	2	4
FBgn0031692	chr2L	5218259	5219059	+	TpnC25D	1	Low	2	Normal	2	Normal	2	Normal	2	Low	4	Normal	2	Normal	5	High	2	Normal	2	Normal	5	High	3	Low	2	Normal	4	Normal	2	Normal	4	Normal	5	High	3	Low	4	Normal	4	Normal	2	Normal	2	4
FBgn0003716	chr2L	5218995	5271353	-	tkv	1	Low	2	Normal	2	Normal	2	Normal	2	Low	4	Normal	2	Normal	5	High	2	Normal	2	Normal	5	High	NA	NA	2	Normal	4	Normal	2	Normal	4	Normal	5	High	3	Low	4	Normal	4	Normal	2	Normal	2	3
FBgn0051971	chr2L	5240765	5240837	+	tRNA:CR31971	1	Low	2	Normal	2	Normal	2	Normal	2	Low	4	Normal	2	Normal	5	High	2	Normal	2	Normal	5	High	3	Low	2	Normal	4	Normal	2	Normal	4	Normal	5	High	3	Low	4	Normal	4	Normal	2	Normal	2	4
FBgn0051914	chr2L	5241105	5241177	-	tRNA:CR31914	1	Low	2	Normal	2	Normal	2	Normal	2	Low	4	Normal	2	Normal	5	High	2	Normal	2	Normal	5	High	3	Low	2	Normal	4	Normal	2	Normal	4	Normal	5	High	3	Low	4	Normal	4	Normal	2	Normal	2	4
FBgn0046776	chr2L	5242706	5244239	+	CR14033	1	Low	2	Normal	2	Normal	2	Normal	2	Low	4	Normal	2	Normal	5	High	2	Normal	2	Normal	5	High	3	Low	2	Normal	4	Normal	2	Normal	4	Normal	5	High	3	Low	4	Normal	4	Normal	2	Normal	2	4
FBgn0031693	chr2L	5264000	5265899	+	Cyp4ac1	2	Normal	2	Normal	2	Normal	2	Normal	2	Low	4	Normal	2	Normal	5	High	2	Normal	2	Normal	5	High	NA	NA	2	Normal	4	Normal	3	High	4	Normal	5	High	3	Low	4	Normal	4	Normal	2	Normal	3	2
FBgn0031694	chr2L	5266391	5268455	+	Cyp4ac2	2	Normal	2	Normal	2	Normal	2	Normal	2	Low	4	Normal	2	Normal	5	High	2	Normal	2	Normal	5	High	2	Low	2	Normal	4	Normal	3	High	4	Normal	5	High	3	Low	4	Normal	4	Normal	2	Normal	3	3
FBgn0031695	chr2L	5268516	5270329	+	Cyp4ac3	2	Normal	2	Normal	2	Normal	2	Normal	2	Low	4	Normal	2	Normal	5	High	2	Normal	2	Normal	5	High	2	Low	2	Normal	4	Normal	3	High	4	Normal	5	High	6	High	4	Normal	4	Normal	2	Normal	4	2
FBgn0000228	chr2L	5271727	5278558	-	Bsg25D	2	Normal	2	Normal	2	Normal	2	Normal	2	Low	4	Normal	2	Normal	5	High	2	Normal	2	Normal	5	High	2	Low	2	Normal	4	Normal	3	High	4	Normal	5	High	6	High	4	Normal	4	Normal	2	Normal	4	2
FBgn0031696	chr2L	5279050	5283002	+	Bub1	2	Normal	2	Normal	2	Normal	2	Normal	2	Low	4	Normal	2	Normal	5	High	2	Normal	2	Normal	5	High	2	Low	2	Normal	4	Normal	3	High	4	Normal	5	High	6	High	4	Normal	4	Normal	2	Normal	4	2
FBgn0016076	chr2L	5299646	5310996	+	vri	2	Normal	2	Normal	2	Normal	2	Normal	2	Low	4	Normal	2	Normal	5	High	2	Normal	2	Normal	5	High	2	Low	2	Normal	4	Normal	3	High	4	Normal	5	High	6	High	4	Normal	4	Normal	2	Normal	4	2
FBgn0031697	chr2L	5312128	5314885	-	CG14024	2	Normal	2	Normal	2	Normal	2	Normal	2	Low	4	Normal	2	Normal	5	High	2	Normal	2	Normal	5	High	2	Low	2	Normal	4	Normal	3	High	4	Normal	5	High	6	High	4	Normal	4	Normal	2	Normal	4	2
FBgn0031698	chr2L	5315425	5326683	-	CG14023	2	Normal	2	Normal	2	Normal	2	Normal	2	Low	4	Normal	2	Normal	5	High	2	Normal	2	Normal	5	High	2	Low	2	Normal	4	Normal	3	High	4	Normal	5	High	6	High	4	Normal	4	Normal	2	Normal	4	2
FBgn0015031	chr2L	5327240	5327969	+	cype	2	Normal	2	Normal	2	Normal	2	Normal	2	Low	4	Normal	2	Normal	5	High	2	Normal	2	Normal	5	High	2	Low	2	Normal	4	Normal	3	High	4	Normal	5	High	6	High	4	Normal	4	Normal	2	Normal	4	2
FBgn0031700	chr2L	5327974	5328879	-	CG14022	2	Normal	2	Normal	2	Normal	2	Normal	2	Low	4	Normal	2	Normal	5	High	2	Normal	2	Normal	5	High	2	Low	2	Normal	4	Normal	3	High	4	Normal	5	High	6	High	4	Normal	4	Normal	2	Normal	4	2
FBgn0031701	chr2L	5329856	5330464	+	TotM	2	Normal	2	Normal	2	Normal	2	Normal	2	Low	4	Normal	2	Normal	5	High	2	Normal	2	Normal	5	High	2	Low	2	Normal	4	Normal	3	High	4	Normal	5	High	6	High	4	Normal	4	Normal	2	Normal	4	2
FBgn0031702	chr2L	5330469	5338073	-	fusl	2	Normal	2	Normal	2	Normal	2	Normal	2	Low	4	Normal	2	Normal	5	High	2	Normal	2	Normal	5	High	2	Low	2	Normal	4	Normal	3	High	4	Normal	5	High	6	High	4	Normal	4	Normal	2	Normal	4	2
FBgn0031703	chr2L	5339131	5342349	-	CG12512	2	Normal	2	Normal	2	Normal	2	Normal	2	Low	4	Normal	2	Normal	5	High	2	Normal	2	Normal	5	High	2	Low	2	Normal	4	Normal	3	High	4	Normal	5	High	6	High	4	Normal	4	Normal	2	Normal	4	2
FBgn0016920	chr2L	5342320	5365039	+	nompC	2	Normal	2	Normal	2	Normal	2	Normal	2	Low	4	Normal	2	Normal	5	High	2	Normal	2	Normal	5	High	2	Low	2	Normal	4	Normal	3	High	4	Normal	5	High	3	Low	4	Normal	4	Normal	2	Normal	3	3
FBgn0262097	chr2L	5379432	5381054	-	CG42850	2	Normal	2	Normal	2	Normal	2	Normal	2	Low	4	Normal	2	Normal	4	Normal	2	Normal	2	Normal	5	High	2	Low	2	Normal	4	Normal	3	High	4	Normal	5	High	3	Low	4	Normal	4	Normal	2	Normal	2	3
FBgn0016660	chr2L	5404341	5415928	+	H15	2	Normal	2	Normal	2	Normal	2	Normal	2	Low	4	Normal	2	Normal	4	Normal	2	Normal	2	Normal	5	High	2	Low	2	Normal	4	Normal	3	High	4	Normal	5	High	3	Low	4	Normal	4	Normal	2	Normal	2	3
FBgn0051647	chr2L	5435581	5439277	-	CG31647	2	Normal	2	Normal	2	Normal	2	Normal	2	Low	4	Normal	2	Normal	4	Normal	2	Normal	2	Normal	5	High	2	Low	2	Normal	4	Normal	3	High	4	Normal	5	High	3	Low	4	Normal	4	Normal	2	Normal	2	3
FBgn0086033	chr2L	5437633	5437749	-	snoRNA:Me28S-A2486	2	Normal	2	Normal	2	Normal	2	Normal	2	Low	4	Normal	2	Normal	4	Normal	2	Normal	2	Normal	5	High	2	Low	2	Normal	4	Normal	3	High	4	Normal	5	High	3	Low	4	Normal	4	Normal	2	Normal	2	3
FBgn0261963	chr2L	5461640	5467609	+	mid	2	Normal	2	Normal	2	Normal	2	Normal	2	Low	4	Normal	2	Normal	4	Normal	2	Normal	2	Normal	5	High	2	Low	2	Normal	4	Normal	3	High	4	Normal	5	High	3	Low	4	Normal	4	Normal	2	Normal	2	3
FBgn0031707	chr2L	5517822	5518949	+	CG14020	2	Normal	2	Normal	2	Normal	2	Normal	2	Low	4	Normal	2	Normal	4	Normal	2	Normal	2	Normal	5	High	2	Low	2	Normal	4	Normal	3	High	4	Normal	5	High	3	Low	4	Normal	4	Normal	2	Normal	2	3
FBgn0031708	chr2L	5518892	5519889	-	CG7382	2	Normal	2	Normal	2	Normal	2	Normal	2	Low	4	Normal	2	Normal	4	Normal	2	Normal	2	Normal	5	High	2	Low	2	Normal	4	Normal	3	High	4	Normal	5	High	3	Low	4	Normal	4	Normal	2	Normal	2	3
FBgn0000318	chr2L	5520234	5521382	+	cl	2	Normal	2	Normal	2	Normal	2	Normal	2	Low	4	Normal	2	Normal	4	Normal	2	Normal	2	Normal	5	High	2	Low	2	Normal	4	Normal	3	High	4	Normal	5	High	3	Low	4	Normal	4	Normal	2	Normal	2	3
FBgn0031710	chr2L	5521280	5523877	-	CG7371	2	Normal	2	Normal	2	Normal	2	Normal	2	Low	4	Normal	2	Normal	4	Normal	2	Normal	2	Normal	5	High	2	Low	2	Normal	4	Normal	3	High	4	Normal	5	High	3	Low	4	Normal	4	Normal	2	Normal	2	3
FBgn0031711	chr2L	5524138	5525809	+	CG6907	2	Normal	2	Normal	2	Normal	2	Normal	2	Low	4	Normal	2	Normal	4	Normal	2	Normal	2	Normal	5	High	2	Low	2	Normal	4	Normal	3	High	4	Normal	5	High	3	Low	4	Normal	4	Normal	2	Normal	2	3
FBgn0051989	chr2L	5525904	5537108	+	Cap-D3	2	Normal	2	Normal	2	Normal	2	Normal	2	Low	4	Normal	2	Normal	4	Normal	2	Normal	2	Normal	5	High	2	Low	2	Normal	4	Normal	3	High	4	Normal	5	High	3	Low	4	Normal	4	Normal	2	Normal	2	3
FBgn0051648	chr2L	5526961	5527854	+	CG31648	2	Normal	2	Normal	2	Normal	2	Normal	2	Low	4	Normal	2	Normal	4	Normal	2	Normal	2	Normal	5	High	2	Low	2	Normal	4	Normal	3	High	4	Normal	5	High	3	Low	4	Normal	4	Normal	2	Normal	2	3
FBgn0051915	chr2L	5528086	5530682	+	CG31915	2	Normal	2	Normal	2	Normal	2	Normal	2	Low	4	Normal	2	Normal	4	Normal	2	Normal	2	Normal	5	High	2	Low	2	Normal	4	Normal	3	High	4	Normal	5	High	3	Low	4	Normal	4	Normal	2	Normal	2	3
FBgn0031713	chr2L	5530619	5532195	-	CG7277	2	Normal	2	Normal	2	Normal	2	Normal	2	Low	4	Normal	2	Normal	4	Normal	2	Normal	2	Normal	5	High	2	Low	2	Normal	4	Normal	3	High	4	Normal	5	High	3	Low	4	Normal	4	Normal	2	Normal	2	3
FBgn0031715	chr2L	5535932	5536726	-	tomb	2	Normal	2	Normal	2	Normal	2	Normal	2	Low	4	Normal	2	Normal	4	Normal	2	Normal	2	Normal	5	High	2	Low	2	Normal	4	Normal	3	High	4	Normal	5	High	3	Low	4	Normal	4	Normal	2	Normal	2	3
FBgn0031716	chr2L	5536849	5539169	-	CG14015	2	Normal	2	Normal	2	Normal	2	Normal	2	Low	4	Normal	2	Normal	4	Normal	2	Normal	2	Normal	5	High	2	Low	2	Normal	4	Normal	3	High	4	Normal	5	High	3	Low	4	Normal	4	Normal	2	Normal	2	3
FBgn0014189	chr2L	5539325	5542310	-	Hel25E	2	Normal	2	Normal	2	Normal	2	Normal	2	Low	4	Normal	2	Normal	4	Normal	2	Normal	2	Normal	5	High	2	Low	2	Normal	4	Normal	3	High	4	Normal	5	High	3	Low	4	Normal	4	Normal	2	Normal	2	3
FBgn0002525	chr2L	5542543	5546642	+	Lam	2	Normal	2	Normal	2	Normal	2	Normal	2	Low	4	Normal	2	Normal	4	Normal	2	Normal	2	Normal	5	High	2	Low	2	Normal	4	Normal	3	High	4	Normal	5	High	3	Low	4	Normal	4	Normal	2	Normal	2	3
FBgn0031717	chr2L	5547098	5549614	+	Oscillin	2	Normal	2	Normal	2	Normal	2	Normal	2	Low	4	Normal	2	Normal	4	Normal	2	Normal	2	Normal	5	High	2	Low	2	Normal	4	Normal	3	High	4	Normal	5	High	3	Low	4	Normal	4	Normal	2	Normal	2	3
FBgn0031718	chr2L	5549708	5550835	-	CG14014	2	Normal	2	Normal	2	Normal	2	Normal	2	Low	4	Normal	2	Normal	4	Normal	2	Normal	2	Normal	5	High	2	Low	2	Normal	4	Normal	3	High	4	Normal	5	High	3	Low	4	Normal	4	Normal	2	Normal	2	3
FBgn0031719	chr2L	5552045	5552648	+	CG18269	2	Normal	2	Normal	2	Normal	2	Normal	2	Low	4	Normal	2	Normal	4	Normal	2	Normal	2	Normal	5	High	2	Low	2	Normal	4	Normal	3	High	4	Normal	5	High	3	Low	4	Normal	4	Normal	2	Normal	2	3
FBgn0031720	chr2L	5552842	5553848	-	CG14013	2	Normal	2	Normal	2	Normal	2	Normal	2	Low	4	Normal	2	Normal	4	Normal	2	Normal	2	Normal	5	High	2	Low	2	Normal	4	Normal	3	High	4	Normal	5	High	3	Low	4	Normal	4	Normal	2	Normal	2	3
FBgn0031721	chr2L	5553896	5555137	+	CG14017	2	Normal	2	Normal	2	Normal	2	Normal	2	Low	4	Normal	2	Normal	4	Normal	2	Normal	2	Normal	5	High	2	Low	2	Normal	4	Normal	3	High	4	Normal	5	High	3	Low	4	Normal	4	Normal	2	Normal	2	3
FBgn0004620	chr2L	5555073	5558994	+	GluRIIA	2	Normal	2	Normal	2	Normal	2	Normal	2	Low	4	Normal	2	Normal	4	Normal	2	Normal	2	Normal	5	High	2	Low	2	Normal	4	Normal	3	High	4	Normal	5	High	3	Low	4	Normal	4	Normal	2	Normal	2	3
FBgn0020429	chr2L	5559341	5563502	+	GluRIIB	2	Normal	2	Normal	2	Normal	2	Normal	2	Low	4	Normal	2	Normal	4	Normal	2	Normal	2	Normal	5	High	2	Low	2	Normal	4	Normal	3	High	4	Normal	5	High	3	Low	4	Normal	4	Normal	2	Normal	2	3
FBgn0041719	chr2L	5565618	5565766	+	snRNA:U4:25F	2	Normal	2	Normal	2	Normal	2	Normal	2	Low	4	Normal	2	Normal	4	Normal	2	Normal	2	Normal	5	High	2	Low	2	Normal	4	Normal	3	High	4	Normal	5	High	3	Low	4	Normal	4	Normal	2	Normal	2	3
FBgn0031722	chr2L	5579579	5581116	-	CG14011	2	Normal	2	Normal	2	Normal	2	Normal	2	Low	4	Normal	2	Normal	4	Normal	2	Normal	2	Normal	5	High	2	Low	2	Normal	4	Normal	3	High	4	Normal	5	High	3	Low	4	Normal	4	Normal	2	Normal	2	3
FBgn0031723	chr2L	5587148	5588414	-	CG7251	2	Normal	2	Normal	2	Normal	2	Normal	2	Low	4	Normal	2	Normal	4	Normal	2	Normal	2	Normal	5	High	2	Low	2	Normal	4	Normal	3	High	4	Normal	5	High	3	Low	4	Normal	4	Normal	2	Normal	2	3
FBgn0031724	chr2L	5596832	5598636	+	CG18266	2	Normal	2	Normal	2	Normal	2	Normal	2	Low	4	Normal	2	Normal	4	Normal	2	Normal	2	Normal	5	High	2	Low	2	Normal	4	Normal	3	High	4	Normal	5	High	3	Low	4	Normal	4	Normal	2	Normal	2	3
FBgn0031725	chr2L	5602957	5617747	-	CG14010	2	Normal	2	Normal	2	Normal	2	Normal	2	Low	4	Normal	2	Normal	4	Normal	2	Normal	2	Normal	5	High	2	Low	2	Normal	4	Normal	3	High	4	Normal	5	High	3	Low	4	Normal	4	Normal	2	Normal	2	3
FBgn0031726	chr2L	5621601	5623760	-	Cyp6a16Psi	2	Normal	2	Normal	2	Normal	2	Normal	2	Low	4	Normal	2	Normal	4	Normal	2	Normal	2	Normal	5	High	2	Low	2	Normal	4	Normal	3	High	4	Normal	5	High	3	Low	4	Normal	4	Normal	2	Normal	2	3
FBgn0051646	chr2L	5626290	5658553	-	CG31646	2	Normal	2	Normal	2	Normal	2	Normal	2	Low	4	Normal	2	Normal	4	Normal	2	Normal	2	Normal	5	High	2	Low	2	Normal	4	Normal	3	High	4	Normal	5	High	3	Low	4	Normal	4	Normal	2	Normal	2	3
FBgn0262256	chr2L	5640939	5641037	+	mir-959	2	Normal	2	Normal	2	Normal	2	Normal	2	Low	4	Normal	2	Normal	4	Normal	2	Normal	2	Normal	5	High	2	Low	2	Normal	4	Normal	3	High	4	Normal	5	High	3	Low	4	Normal	4	Normal	2	Normal	2	3
FBgn0262321	chr2L	5641062	5641155	+	mir-960	2	Normal	2	Normal	2	Normal	2	Normal	2	Low	4	Normal	2	Normal	4	Normal	2	Normal	2	Normal	5	High	2	Low	2	Normal	4	Normal	3	High	4	Normal	5	High	3	Low	4	Normal	4	Normal	2	Normal	2	3
FBgn0262239	chr2L	5641190	5641279	+	mir-961	2	Normal	2	Normal	2	Normal	2	Normal	2	Low	4	Normal	2	Normal	4	Normal	2	Normal	2	Normal	5	High	2	Low	2	Normal	4	Normal	3	High	4	Normal	5	High	3	Low	4	Normal	4	Normal	2	Normal	2	3
FBgn0262200	chr2L	5641297	5641389	+	mir-962	2	Normal	2	Normal	2	Normal	2	Normal	2	Low	4	Normal	2	Normal	4	Normal	2	Normal	2	Normal	5	High	2	Low	2	Normal	4	Normal	3	High	4	Normal	5	High	3	Low	4	Normal	4	Normal	2	Normal	2	3
FBgn0262333	chr2L	5641989	5642078	+	mir-963	2	Normal	2	Normal	2	Normal	2	Normal	2	Low	4	Normal	2	Normal	4	Normal	2	Normal	2	Normal	5	High	2	Low	2	Normal	4	Normal	3	High	4	Normal	5	High	3	Low	4	Normal	4	Normal	2	Normal	2	3
FBgn0262243	chr2L	5642101	5642201	+	mir-964	2	Normal	2	Normal	2	Normal	2	Normal	2	Low	4	Normal	2	Normal	4	Normal	2	Normal	2	Normal	5	High	2	Low	2	Normal	4	Normal	3	High	4	Normal	5	High	3	Low	4	Normal	4	Normal	2	Normal	2	3
FBgn0031728	chr2L	5662848	5670838	+	Hsp60C	2	Normal	2	Normal	2	Normal	2	Normal	2	Low	4	Normal	2	Normal	4	Normal	2	Normal	2	Normal	5	High	2	Low	2	Normal	4	Normal	3	High	4	Normal	5	High	3	Low	4	Normal	4	Normal	2	Normal	2	3
FBgn0031729	chr2L	5678637	5679223	+	CG12511	2	Normal	2	Normal	2	Normal	2	Normal	2	Low	4	Normal	2	Normal	4	Normal	2	Normal	2	Normal	5	High	2	Low	2	Normal	4	Normal	3	High	4	Normal	5	High	3	Low	4	Normal	4	Normal	2	Normal	2	3
FBgn0031730	chr2L	5708448	5713648	+	CG7236	2	Normal	2	Normal	2	Normal	2	Normal	2	Low	4	Normal	2	Normal	4	Normal	2	Normal	2	Normal	5	High	2	Low	2	Normal	4	Normal	3	High	4	Normal	5	High	3	Low	4	Normal	4	Normal	2	Normal	2	3
FBgn0031731	chr2L	5715490	5716650	-	CG14007	2	Normal	2	Normal	2	Normal	2	Normal	3	Low	4	Normal	2	Normal	4	Normal	2	Normal	2	Normal	5	High	2	Low	2	Normal	4	Normal	3	High	4	Normal	5	High	3	Low	4	Normal	4	Normal	2	Normal	2	3
FBgn0054011	chr2L	5716818	5718067	+	CG34011	2	Normal	2	Normal	2	Normal	2	Normal	4	Normal	4	Normal	2	Normal	4	Normal	2	Normal	2	Normal	5	High	2	Low	2	Normal	4	Normal	3	High	4	Normal	5	High	3	Low	4	Normal	4	Normal	2	Normal	2	2
FBgn0031732	chr2L	5718120	5720896	-	CG11149	2	Normal	2	Normal	2	Normal	2	Normal	4	Normal	4	Normal	2	Normal	4	Normal	2	Normal	2	Normal	5	High	2	Low	2	Normal	4	Normal	3	High	4	Normal	5	High	3	Low	4	Normal	4	Normal	2	Normal	2	2
FBgn0024191	chr2L	5721038	5723791	+	sip1	2	Normal	2	Normal	2	Normal	2	Normal	4	Normal	4	Normal	2	Normal	4	Normal	2	Normal	2	Normal	5	High	2	Low	2	Normal	4	Normal	3	High	4	Normal	5	High	3	Low	4	Normal	4	Normal	2	Normal	2	2
FBgn0031736	chr2L	5724657	5760047	+	CG11030	2	Normal	2	Normal	2	Normal	2	Normal	4	Normal	4	Normal	2	Normal	4	Normal	2	Normal	2	Normal	5	High	2	Low	2	Normal	4	Normal	3	High	4	Normal	5	High	3	Low	4	Normal	4	Normal	2	Normal	2	2
FBgn0031733	chr2L	5727220	5728811	-	CG14006	2	Normal	2	Normal	2	Normal	2	Normal	4	Normal	4	Normal	2	Normal	4	Normal	2	Normal	2	Normal	5	High	2	Low	2	Normal	4	Normal	3	High	4	Normal	5	High	3	Low	4	Normal	4	Normal	2	Normal	2	2
FBgn0031734	chr2L	5733674	5741244	-	CG11147	2	Normal	2	Normal	2	Normal	2	Normal	4	Normal	4	Normal	2	Normal	4	Normal	2	Normal	2	Normal	5	High	2	Low	2	Normal	4	Normal	3	High	4	Normal	5	High	3	Low	4	Normal	4	Normal	2	Normal	2	2
FBgn0031735	chr2L	5746276	5747620	+	CG11029	2	Normal	2	Normal	2	Normal	2	Normal	4	Normal	4	Normal	2	Normal	4	Normal	2	Normal	2	Normal	5	High	2	Low	2	Normal	4	Normal	3	High	4	Normal	5	High	3	Low	4	Normal	4	Normal	2	Normal	2	2
FBgn0031737	chr2L	5762552	5766141	-	obst-E	2	Normal	2	Normal	2	Normal	2	Normal	2	Low	4	Normal	2	Normal	4	Normal	2	Normal	2	Normal	5	High	2	Low	2	Normal	4	Normal	3	High	4	Normal	5	High	3	Low	4	Normal	4	Normal	2	Normal	2	3
FBgn0031738	chr2L	5768249	5800204	-	CG9171	2	Normal	2	Normal	2	Normal	2	Normal	2	Low	4	Normal	2	Normal	4	Normal	2	Normal	2	Normal	5	High	2	Low	2	Normal	4	Normal	3	High	4	Normal	5	High	3	Low	4	Normal	4	Normal	2	Normal	2	3
FBgn0051913	chr2L	5784030	5784893	+	CG31913	2	Normal	2	Normal	2	Normal	2	Normal	2	Low	4	Normal	2	Normal	4	Normal	2	Normal	2	Normal	5	High	2	Low	2	Normal	4	Normal	3	High	4	Normal	5	High	3	Low	4	Normal	4	Normal	2	Normal	2	3
FBgn0031739	chr2L	5800516	5801969	-	CG14005	2	Normal	2	Normal	2	Normal	2	Normal	2	Low	4	Normal	2	Normal	4	Normal	2	Normal	2	Normal	5	High	2	Low	2	Normal	4	Normal	3	High	4	Normal	5	High	3	Low	4	Normal	4	Normal	2	Normal	2	3
FBgn0031740	chr2L	5802254	5804030	+	CG7239	2	Normal	2	Normal	2	Normal	2	Normal	2	Low	4	Normal	2	Normal	4	Normal	2	Normal	2	Normal	5	High	2	Low	2	Normal	4	Normal	3	High	4	Normal	5	High	3	Low	4	Normal	4	Normal	2	Normal	2	3
FBgn0031741	chr2L	5805394	5808858	+	CG11034	2	Normal	2	Normal	2	Normal	2	Normal	2	Low	4	Normal	2	Normal	4	Normal	2	Normal	2	Normal	5	High	2	Low	2	Normal	4	Normal	3	High	4	Normal	5	High	3	Low	4	Normal	4	Normal	2	Normal	2	3
FBgn0262999	chr2L	5811573	5811925	+	CG43307	2	Normal	2	Normal	2	Normal	2	Normal	2	Low	4	Normal	2	Normal	4	Normal	2	Normal	2	Normal	5	High	2	Low	2	Normal	4	Normal	3	High	4	Normal	5	High	3	Low	4	Normal	4	Normal	2	Normal	2	3
FBgn0051644	chr2L	5817889	5818393	-	CG31644	2	Normal	2	Normal	2	Normal	2	Normal	2	Low	4	Normal	2	Normal	4	Normal	2	Normal	2	Normal	5	High	2	Low	2	Normal	4	Normal	3	High	4	Normal	5	High	3	Low	4	Normal	4	Normal	2	Normal	2	3
FBgn0085410	chr2L	5824841	5856757	+	CG34381	2	Normal	2	Normal	2	Normal	2	Normal	2	Low	4	Normal	2	Normal	4	Normal	2	Normal	2	Normal	5	High	2	Low	2	Normal	4	Normal	3	High	4	Normal	5	High	3	Low	4	Normal	4	Normal	2	Normal	2	3
FBgn0031745	chr2L	5859761	5879481	-	CG8965	2	Normal	2	Normal	2	Normal	2	Normal	2	Low	4	Normal	2	Normal	4	Normal	2	Normal	2	Normal	5	High	2	Low	2	Normal	4	Normal	3	High	4	Normal	5	High	3	Low	4	Normal	4	Normal	2	Normal	2	3
FBgn0259959	chr2L	5884349	5884774	-	Sfp26Ac	2	Normal	2	Normal	2	Normal	2	Normal	2	Low	4	Normal	2	Normal	4	Normal	2	Normal	2	Normal	5	High	2	Low	2	Normal	4	Normal	3	High	4	Normal	5	High	3	Low	4	Normal	4	Normal	2	Normal	2	3
FBgn0262814	chr2L	5884931	5885457	+	CG43185	2	Normal	2	Normal	2	Normal	2	Normal	2	Low	4	Normal	2	Normal	4	Normal	2	Normal	2	Normal	5	High	2	Low	2	Normal	4	Normal	3	High	4	Normal	5	High	3	Low	4	Normal	4	Normal	2	Normal	2	3
FBgn0031746	chr2L	5886015	5886609	+	CG9029	2	Normal	2	Normal	2	Normal	2	Normal	2	Low	4	Normal	2	Normal	4	Normal	2	Normal	2	Normal	5	High	2	Low	2	Normal	4	Normal	3	High	4	Normal	5	High	3	Low	4	Normal	4	Normal	2	Normal	2	3
FBgn0002856	chr2L	5892297	5892862	-	Acp26Ab	2	Normal	2	Normal	2	Normal	2	Normal	2	Low	4	Normal	2	Normal	4	Normal	2	Normal	2	Normal	5	High	2	Low	2	Normal	4	Normal	3	High	4	Normal	5	High	3	Low	4	Normal	4	Normal	2	Normal	2	3
FBgn0002855	chr2L	5892882	5893896	-	Acp26Aa	2	Normal	2	Normal	2	Normal	2	Normal	2	Low	4	Normal	2	Normal	4	Normal	2	Normal	2	Normal	5	High	2	Low	2	Normal	4	Normal	3	High	4	Normal	5	High	3	Low	4	Normal	4	Normal	2	Normal	2	3
FBgn0031747	chr2L	5903358	5904674	-	CG9021	2	Normal	2	Normal	2	Normal	2	Normal	2	Low	4	Normal	2	Normal	4	Normal	2	Normal	2	Normal	5	High	2	Low	2	Normal	8	High	6	High	8	High	8	High	3	Low	8	High	8	High	2	Normal	6	3
FBgn0043362	chr2L	5907179	5921242	+	bchs	2	Normal	2	Normal	2	Normal	2	Normal	2	Low	4	Normal	2	Normal	4	Normal	2	Normal	2	Normal	5	High	2	Low	2	Normal	5	High	3	High	5	High	4	Normal	3	Low	4	Normal	4	Normal	2	Normal	4	3
FBgn0031749	chr2L	5908905	5910289	-	CG14000	2	Normal	2	Normal	2	Normal	2	Normal	2	Low	4	Normal	2	Normal	4	Normal	2	Normal	2	Normal	5	High	2	Low	2	Normal	8	High	6	High	8	High	8	High	3	Low	8	High	8	High	2	Normal	6	3
FBgn0031751	chr2L	5922903	5923646	-	CG9016	2	Normal	2	Normal	2	Normal	2	Normal	2	Low	4	Normal	2	Normal	4	Normal	2	Normal	2	Normal	5	High	2	Low	2	Normal	5	High	3	High	5	High	4	Normal	3	Low	4	Normal	4	Normal	2	Normal	4	3
FBgn0015381	chr2L	5925936	5938767	+	dsf	2	Normal	2	Normal	2	Normal	2	Normal	2	Low	4	Normal	2	Normal	4	Normal	2	Normal	2	Normal	5	High	2	Low	2	Normal	5	High	3	High	5	High	4	Normal	3	Low	4	Normal	4	Normal	2	Normal	4	3
FBgn0261055	chr2L	5942780	5943263	-	Sfp26Ad	2	Normal	2	Normal	2	Normal	2	Normal	2	Low	4	Normal	2	Normal	7	High	2	Normal	4	High	8	High	3	Low	2	Normal	5	High	3	High	9	High	4	Normal	3	Low	4	Normal	4	Normal	2	Normal	6	3
FBgn0001128	chr2L	5943681	5949092	+	Gpdh	2	Normal	4	High	2	Normal	2	Normal	2	Low	7	High	2	Normal	7	High	4	High	4	High	8	High	3	Low	2	Normal	5	High	5	High	9	High	12	High	3	Low	8	High	8	High	2	Normal	11	3
FBgn0031752	chr2L	5949483	5955238	+	CG9044	2	Normal	2	Normal	2	Normal	2	Normal	2	Low	4	Normal	2	Normal	4	Normal	2	Normal	2	Normal	5	High	3	Low	2	Normal	5	High	3	High	6	High	5	High	3	Low	5	High	4	Normal	2	Normal	5	3
FBgn0031753	chr2L	5955311	5956466	-	CG13999	2	Normal	2	Normal	2	Normal	2	Normal	2	Low	4	Normal	2	Normal	4	Normal	2	Normal	2	Normal	5	High	3	Low	2	Normal	5	High	3	High	6	High	5	High	3	Low	5	High	4	Normal	2	Normal	5	3
FBgn0040949	chr2L	5956511	5956805	-	CG13998	2	Normal	2	Normal	2	Normal	2	Normal	2	Low	4	Normal	2	Normal	4	Normal	2	Normal	2	Normal	5	High	3	Low	2	Normal	5	High	3	High	6	High	5	High	3	Low	5	High	4	Normal	2	Normal	5	3
FBgn0003980	chr2L	5957003	5957628	+	Vm26Ab	2	Normal	2	Normal	2	Normal	2	Normal	2	Low	4	Normal	2	Normal	4	Normal	2	Normal	2	Normal	5	High	3	Low	2	Normal	5	High	3	High	6	High	5	High	3	Low	5	High	4	Normal	2	Normal	5	3
FBgn0086266	chr2L	5958004	5958631	-	Vm26Ac	2	Normal	2	Normal	2	Normal	2	Normal	2	Low	4	Normal	2	Normal	4	Normal	2	Normal	2	Normal	5	High	3	Low	2	Normal	5	High	3	High	6	High	5	High	3	Low	5	High	4	Normal	2	Normal	5	3
FBgn0003979	chr2L	5959699	5960340	-	Vm26Aa	2	Normal	2	Normal	2	Normal	2	Normal	2	Low	4	Normal	2	Normal	4	Normal	2	Normal	2	Normal	5	High	3	Low	2	Normal	5	High	3	High	6	High	5	High	3	Low	5	High	4	Normal	2	Normal	5	3
FBgn0086265	chr2L	5963086	5964322	-	psd	2	Normal	2	Normal	2	Normal	2	Normal	2	Low	4	Normal	2	Normal	4	Normal	2	Normal	2	Normal	5	High	3	Low	2	Normal	5	High	3	High	6	High	5	High	3	Low	5	High	4	Normal	2	Normal	5	3
FBgn0031756	chr2L	5965518	5967632	-	CG13992	2	Normal	2	Normal	2	Normal	2	Normal	2	Low	4	Normal	2	Normal	4	Normal	2	Normal	2	Normal	5	High	3	Low	2	Normal	5	High	3	High	6	High	5	High	3	Low	5	High	4	Normal	2	Normal	5	3
FBgn0031757	chr2L	5968596	5969761	+	Ucp4C	2	Normal	2	Normal	2	Normal	2	Normal	2	Low	4	Normal	2	Normal	4	Normal	2	Normal	2	Normal	5	High	3	Low	2	Normal	5	High	3	High	6	High	5	High	3	Low	5	High	4	Normal	2	Normal	5	3
FBgn0031758	chr2L	5969870	5971025	+	Ucp4B	2	Normal	2	Normal	2	Normal	2	Normal	2	Low	4	Normal	2	Normal	4	Normal	2	Normal	2	Normal	5	High	3	Low	2	Normal	5	High	3	High	6	High	5	High	3	Low	5	High	4	Normal	2	Normal	5	3
FBgn0000308	chr2L	5972899	5981025	-	chic	2	Normal	2	Normal	2	Normal	2	Normal	2	Low	4	Normal	2	Normal	4	Normal	2	Normal	2	Normal	5	High	3	Low	2	Normal	5	High	3	High	6	High	5	High	3	Low	5	High	4	Normal	2	Normal	5	3
FBgn0001942	chr2L	5981758	5985793	+	eIF-4a	2	Normal	2	Normal	2	Normal	2	Normal	2	Low	4	Normal	2	Normal	4	Normal	2	Normal	2	Normal	5	High	3	Low	2	Normal	5	High	3	High	6	High	5	High	3	Low	5	High	4	Normal	2	Normal	5	3
FBgn0001941	chr2L	5986321	5988854	+	ifc	2	Normal	2	Normal	2	Normal	2	Normal	2	Low	4	Normal	2	Normal	4	Normal	2	Normal	2	Normal	5	High	3	Low	2	Normal	5	High	3	High	6	High	5	High	3	Low	5	High	4	Normal	2	Normal	5	3
FBgn0031759	chr2L	5989553	5999498	-	lid	2	Normal	2	Normal	2	Normal	2	Normal	2	Low	4	Normal	2	Normal	4	Normal	2	Normal	2	Normal	5	High	3	Low	2	Normal	5	High	3	High	6	High	5	High	3	Low	5	High	4	Normal	2	Normal	5	3
FBgn0031760	chr2L	6000204	6003741	+	Tsp26A	2	Normal	2	Normal	2	Normal	2	Normal	2	Low	4	Normal	2	Normal	4	Normal	2	Normal	2	Normal	5	High	3	Low	2	Normal	5	High	3	High	6	High	5	High	3	Low	5	High	4	Normal	2	Normal	5	3
FBgn0001089	chr2L	6003573	6006791	-	Gal	2	Normal	2	Normal	2	Normal	2	Normal	2	Low	4	Normal	2	Normal	4	Normal	2	Normal	2	Normal	5	High	3	Low	2	Normal	5	High	3	High	6	High	5	High	3	Low	5	High	4	Normal	2	Normal	5	3
FBgn0031762	chr2L	6007363	6012338	-	CG9098	2	Normal	2	Normal	2	Normal	2	Normal	2	Low	4	Normal	2	Normal	4	Normal	2	Normal	2	Normal	5	High	3	Low	2	Normal	5	High	3	High	4	Normal	4	High	3	Low	5	High	4	Normal	2	Normal	4	3
FBgn0001170	chr2L	6013056	6019398	-	H2.0	2	Normal	2	Normal	2	Normal	2	Normal	2	Low	4	Normal	2	Normal	4	Normal	2	Normal	2	Normal	5	High	3	Low	2	Normal	5	High	3	High	4	Normal	4	Normal	3	Low	5	High	4	Normal	2	Normal	4	3
FBgn0031763	chr2L	6020849	6021672	+	CG13996	2	Normal	2	Normal	2	Normal	2	Normal	4	Normal	4	Normal	2	Normal	4	Normal	2	Normal	2	Normal	5	High	3	Low	2	Normal	5	High	3	High	4	Normal	4	Normal	3	Low	5	High	4	Normal	2	Normal	4	2
FBgn0031764	chr2L	6022950	6024545	-	CG9107	2	Normal	2	Normal	2	Normal	2	Normal	4	Normal	4	Normal	2	Normal	4	Normal	2	Normal	2	Normal	5	High	3	Low	2	Normal	5	High	3	High	4	Normal	4	Normal	3	Low	5	High	4	Normal	2	Normal	4	2
FBgn0031765	chr2L	6025869	6034423	-	CG9109	2	Normal	2	Normal	2	Normal	2	Normal	4	Normal	4	Normal	2	Normal	4	Normal	2	Normal	2	Normal	5	High	3	Low	2	Normal	5	High	3	High	4	Normal	4	Normal	3	Low	5	High	4	Normal	2	Normal	4	2
FBgn0025742	chr2L	6034795	6036937	-	mtm	2	Normal	2	Normal	2	Normal	2	Normal	4	Normal	4	Normal	2	Normal	4	Normal	2	Normal	2	Normal	5	High	3	Low	2	Normal	5	High	3	High	4	Normal	4	Normal	3	Low	5	High	4	Normal	2	Normal	4	2
FBgn0031766	chr2L	6036996	6037902	-	CG9117	2	Normal	2	Normal	2	Normal	2	Normal	2	Low	4	Normal	2	Normal	4	Normal	2	Normal	2	Normal	5	High	3	Low	2	Normal	5	High	3	High	4	Normal	4	Normal	3	Low	5	High	4	Normal	2	Normal	4	3
FBgn0051643	chr2L	6038160	6041283	+	CG31643	2	Normal	2	Normal	2	Normal	2	Normal	2	Low	4	Normal	2	Normal	4	Normal	2	Normal	2	Normal	5	High	3	Low	2	Normal	5	High	3	High	4	Normal	4	Normal	3	Low	5	High	4	Normal	2	Normal	4	3
FBgn0000052	chr2L	6041177	6045970	-	ade2	2	Normal	2	Normal	2	Normal	2	Normal	2	Low	4	Normal	2	Normal	4	Normal	2	Normal	2	Normal	5	High	3	Low	2	Normal	5	High	3	High	4	Normal	4	Normal	3	Low	5	High	4	Normal	2	Normal	4	3
FBgn0262317	chr2L	6045626	6045713	-	mir-966	2	Normal	2	Normal	2	Normal	2	Normal	2	Low	4	Normal	2	Normal	4	Normal	2	Normal	2	Normal	5	High	3	Low	2	Normal	5	High	3	High	4	Normal	4	Normal	3	Low	5	High	4	Normal	2	Normal	4	3
FBgn0029161	chr2L	6046645	6048505	-	slmo	2	Normal	2	Normal	2	Normal	2	Normal	2	Low	4	Normal	2	Normal	4	Normal	2	Normal	2	Normal	5	High	3	Low	2	Normal	5	High	3	High	4	Normal	4	Normal	3	Low	5	High	4	Normal	2	Normal	4	3
FBgn0085208	chr2L	6046649	6048702	-	CG34179	2	Normal	2	Normal	2	Normal	2	Normal	2	Low	4	Normal	2	Normal	4	Normal	2	Normal	2	Normal	5	High	3	Low	2	Normal	5	High	3	High	4	Normal	4	Normal	3	Low	5	High	4	Normal	2	Normal	4	3
FBgn0031768	chr2L	6047998	6050474	+	CG12393	2	Normal	2	Normal	2	Normal	2	Normal	2	Low	4	Normal	2	Normal	4	Normal	2	Normal	2	Normal	5	High	3	Low	2	Normal	5	High	3	High	4	Normal	4	Normal	3	Low	5	High	4	Normal	2	Normal	4	3
FBgn0031769	chr2L	6050828	6053498	+	CG9135	2	Normal	2	Normal	2	Normal	2	Normal	2	Low	4	Normal	2	Normal	4	Normal	2	Normal	2	Normal	5	High	3	Low	2	Normal	5	High	3	High	4	Normal	4	Normal	3	Low	5	High	4	Normal	2	Normal	4	3
FBgn0031770	chr2L	6054306	6060169	+	CG13995	2	Normal	2	Normal	2	Normal	2	Normal	2	Low	4	Normal	2	Normal	4	Normal	2	Normal	2	Normal	5	High	3	Low	2	Normal	5	High	3	High	4	Normal	4	Normal	3	Low	5	High	4	Normal	2	Normal	4	3
FBgn0085209	chr2L	6060509	6060940	+	CG34180	2	Normal	2	Normal	2	Normal	2	Normal	2	Low	4	Normal	2	Normal	4	Normal	2	Normal	2	Normal	5	High	3	Low	2	Normal	5	High	3	High	4	Normal	4	Normal	3	Low	5	High	4	Normal	2	Normal	4	3
FBgn0031771	chr2L	6060834	6062757	-	CG9140	2	Normal	2	Normal	2	Normal	2	Normal	2	Low	4	Normal	2	Normal	4	Normal	2	Normal	2	Normal	5	High	3	Low	2	Normal	5	High	3	High	4	Normal	4	Normal	3	Low	5	High	4	Normal	2	Normal	4	3
FBgn0031772	chr2L	6063017	6063676	+	CG13994	2	Normal	2	Normal	2	Normal	2	Normal	2	Low	4	Normal	2	Normal	4	Normal	2	Normal	2	Normal	5	High	3	Low	2	Normal	5	High	3	High	4	Normal	4	Normal	3	Low	5	High	4	Normal	2	Normal	4	3
FBgn0031773	chr2L	6063561	6065949	-	Fbw5	2	Normal	2	Normal	2	Normal	2	Normal	2	Low	4	Normal	2	Normal	4	Normal	2	Normal	2	Normal	5	High	3	Low	2	Normal	5	High	3	High	4	Normal	4	Normal	3	Low	5	High	4	Normal	2	Normal	4	3
FBgn0031774	chr2L	6066185	6067635	+	CG9147	2	Normal	2	Normal	2	Normal	2	Normal	2	Low	4	Normal	2	Normal	4	Normal	2	Normal	2	Normal	5	High	3	Low	2	Normal	5	High	3	High	4	Normal	4	Normal	3	Low	5	High	4	Normal	2	Normal	4	3
FBgn0031775	chr2L	6067667	6068635	-	CG9150	2	Normal	2	Normal	2	Normal	2	Normal	2	Low	4	Normal	2	Normal	4	Normal	2	Normal	2	Normal	5	High	3	Low	2	Normal	5	High	3	High	4	Normal	4	Normal	3	Low	5	High	4	Normal	2	Normal	4	3
FBgn0031776	chr2L	6069078	6069838	+	CG13993	2	Normal	2	Normal	2	Normal	2	Normal	2	Low	4	Normal	2	Normal	4	Normal	2	Normal	2	Normal	5	High	3	Low	2	Normal	5	High	3	High	4	Normal	4	Normal	3	Low	5	High	4	Normal	2	Normal	4	3
FBgn0031777	chr2L	6069789	6070646	-	CG9154	2	Normal	2	Normal	2	Normal	2	Normal	2	Low	4	Normal	2	Normal	4	Normal	2	Normal	2	Normal	5	High	3	Low	2	Normal	5	High	3	High	4	Normal	4	Normal	3	Low	5	High	4	Normal	2	Normal	4	3
FBgn0028419	chr2L	6070989	6073961	+	Kr-h2	2	Normal	2	Normal	2	Normal	2	Normal	2	Low	4	Normal	2	Normal	4	Normal	2	Normal	2	Normal	5	High	3	Low	2	Normal	5	High	3	High	4	Normal	4	Normal	3	Low	5	High	4	Normal	2	Normal	4	3
FBgn0031778	chr2L	6078452	6079737	+	CG9162	2	Normal	2	Normal	2	Normal	2	Normal	2	Low	4	Normal	2	Normal	4	Normal	2	Normal	2	Normal	5	High	3	Low	2	Normal	5	High	3	High	4	Normal	4	Normal	3	Low	5	High	4	Normal	2	Normal	4	3
FBgn0028420	chr2L	6081807	6096498	+	Kr-h1	2	Normal	2	Normal	2	Normal	2	Normal	2	Low	4	Normal	2	Normal	4	Normal	2	Normal	2	Normal	5	High	3	Low	2	Normal	5	High	3	High	4	Normal	4	Normal	3	Low	5	High	4	Normal	2	Normal	4	3
FBgn0031779	chr2L	6096697	6098964	-	CG9175	2	Normal	2	Normal	2	Normal	2	Normal	2	Low	4	Normal	2	Normal	4	Normal	2	Normal	2	Normal	5	High	3	Low	2	Normal	5	High	3	High	4	Normal	4	Normal	3	Low	5	High	4	Normal	2	Normal	4	3
FBgn0051641	chr2L	6100377	6124412	+	stai	2	Normal	2	Normal	2	Normal	2	Normal	2	Low	4	Normal	2	Normal	4	Normal	2	Normal	2	Normal	5	High	3	Low	2	Normal	5	High	3	High	4	Normal	4	Normal	3	Low	4	Normal	4	Normal	2	Normal	3	3
FBgn0051642	chr2L	6118511	6120522	+	CG31642	2	Normal	2	Normal	2	Normal	2	Normal	2	Low	4	Normal	2	Normal	4	Normal	2	Normal	2	Normal	5	High	3	Low	2	Normal	5	High	3	High	4	Normal	4	Normal	3	Low	4	Normal	4	Normal	2	Normal	3	3
FBgn0031781	chr2L	6125137	6125911	+	Arc-p20	2	Normal	2	Normal	2	Normal	2	Normal	2	Low	4	Normal	2	Normal	4	Normal	2	Normal	2	Normal	5	High	3	Low	2	Normal	5	High	3	High	4	Normal	4	Normal	3	Low	4	Normal	4	Normal	2	Normal	3	3
FBgn0031782	chr2L	6125888	6127762	-	WDR79	2	Normal	2	Normal	2	Normal	2	Normal	2	Low	4	Normal	2	Normal	4	Normal	2	Normal	2	Normal	5	High	3	Low	2	Normal	5	High	3	High	4	Normal	4	Normal	3	Low	4	Normal	4	Normal	2	Normal	3	3
FBgn0261697	chr2L	6127871	6130659	-	tectonic	2	Normal	2	Normal	2	Normal	2	Normal	2	Low	4	Normal	2	Normal	4	Normal	2	Normal	2	Normal	5	High	3	Low	2	Normal	5	High	3	High	4	Normal	4	Normal	3	Low	4	Normal	4	Normal	2	Normal	3	3
FBgn0031784	chr2L	6131022	6132484	+	CG9222	2	Normal	2	Normal	2	Normal	2	Normal	2	Low	4	Normal	2	Normal	4	Normal	2	Normal	2	Normal	5	High	3	Low	2	Normal	5	High	3	High	4	Normal	4	Normal	3	Low	4	Normal	4	Normal	2	Normal	3	3
FBgn0031785	chr2L	6139460	6145011	+	CG13991	2	Normal	2	Normal	2	Normal	2	Normal	2	Low	4	Normal	2	Normal	4	Normal	2	Normal	2	Normal	5	High	3	Low	2	Normal	5	High	3	High	4	Normal	4	Normal	3	Low	4	Normal	4	Normal	2	Normal	3	3
FBgn0040950	chr2L	6151970	6153701	+	Muc26B	2	Normal	2	Normal	2	Normal	2	Normal	2	Low	4	Normal	2	Normal	4	Normal	2	Normal	2	Normal	5	High	3	Low	2	Normal	5	High	3	High	4	Normal	4	Normal	3	Low	4	Normal	4	Normal	2	Normal	3	3
FBgn0051639	chr2L	6153839	6155088	-	CG31639	2	Normal	2	Normal	2	Normal	2	Normal	2	Low	4	Normal	2	Normal	4	Normal	2	Normal	2	Normal	5	High	3	Low	2	Normal	5	High	3	High	4	Normal	4	Normal	3	Low	4	Normal	4	Normal	2	Normal	3	3
FBgn0031786	chr2L	6160443	6161082	+	CG13989	2	Normal	2	Normal	2	Normal	2	Normal	2	Low	4	Normal	2	Normal	4	Normal	2	Normal	2	Normal	5	High	3	Low	2	Normal	5	High	3	High	4	Normal	4	Normal	3	Low	4	Normal	4	Normal	2	Normal	3	3
FBgn0085409	chr2L	6179513	6209477	+	CG34380	2	Normal	2	Normal	2	Normal	2	Normal	2	Low	4	Normal	2	Normal	4	Normal	2	Normal	2	Normal	5	High	3	Low	2	Normal	5	High	3	High	4	Normal	4	Normal	3	Low	4	Normal	4	Normal	2	Normal	3	3
FBgn0026755	chr2L	6225049	6226842	+	Ugt37b1	2	Normal	2	Normal	2	Normal	2	Normal	4	Normal	4	Normal	2	Normal	4	Normal	2	Normal	2	Normal	5	High	3	Low	2	Normal	5	High	3	High	4	Normal	4	Normal	3	Low	4	Normal	4	Normal	2	Normal	3	2
FBgn0053531	chr2L	6253122	6322251	+	Ddr	2	Normal	2	Normal	2	Normal	2	Normal	4	Normal	4	Normal	2	Normal	4	Normal	2	Normal	2	Normal	5	High	3	Low	2	Normal	5	High	3	High	4	Normal	4	Normal	3	Low	4	Normal	4	Normal	2	Normal	3	2
FBgn0031791	chr2L	6255858	6256715	+	CG9486	2	Normal	2	Normal	2	Normal	2	Normal	4	Normal	4	Normal	2	Normal	4	Normal	2	Normal	2	Normal	5	High	3	Low	2	Normal	5	High	3	High	4	Normal	4	Normal	3	Low	4	Normal	4	Normal	2	Normal	3	2
FBgn0031792	chr2L	6263556	6264487	-	CG13983	2	Normal	2	Normal	2	Normal	2	Normal	4	Normal	4	Normal	2	Normal	4	Normal	2	Normal	2	Normal	5	High	3	Low	2	Normal	5	High	3	High	4	Normal	4	Normal	3	Low	4	Normal	4	Normal	2	Normal	3	2
FBgn0261699	chr2L	6271199	6271511	+	CG42735	2	Normal	2	Normal	2	Normal	2	Normal	4	Normal	4	Normal	2	Normal	4	Normal	2	Normal	2	Normal	5	High	3	Low	2	Normal	5	High	3	High	4	Normal	4	Normal	3	Low	4	Normal	4	Normal	2	Normal	3	2
FBgn0260452	chr2L	6308818	6309475	+	CG13984	2	Normal	2	Normal	2	Normal	2	Normal	4	Normal	4	Normal	2	Normal	4	Normal	2	Normal	2	Normal	5	High	3	Low	2	Normal	5	High	3	High	4	Normal	4	Normal	3	Low	4	Normal	4	Normal	2	Normal	3	2
FBgn0021873	chr2L	6323766	6331552	+	Gef26	2	Normal	2	Normal	2	Normal	2	Normal	4	Normal	4	Normal	2	Normal	4	Normal	2	Normal	2	Normal	5	High	3	Low	2	Normal	5	High	3	High	4	Normal	4	Normal	3	Low	4	Normal	4	Normal	2	Normal	3	2
FBgn0031799	chr2L	6332875	6338493	-	Pez	2	Normal	2	Normal	2	Normal	2	Normal	4	Normal	4	Normal	2	Normal	4	Normal	2	Normal	2	Normal	5	High	3	Low	2	Normal	5	High	3	High	4	Normal	4	Normal	3	Low	4	Normal	4	Normal	2	Normal	3	2
FBgn0015623	chr2L	6338771	6346282	+	Cpr	2	Normal	2	Normal	2	Normal	2	Normal	4	Normal	4	Normal	2	Normal	4	Normal	2	Normal	2	Normal	5	High	3	Low	2	Normal	5	High	3	High	4	Normal	4	Normal	3	Low	4	Normal	4	Normal	2	Normal	3	2
FBgn0031800	chr2L	6346541	6348151	-	CG9497	2	Normal	2	Normal	2	Normal	2	Normal	4	Normal	4	Normal	2	Normal	4	Normal	2	Normal	2	Normal	5	High	3	Low	2	Normal	5	High	3	High	4	Normal	4	Normal	3	Low	4	Normal	4	Normal	2	Normal	3	2
FBgn0031801	chr2L	6349392	6351028	-	CG9498	2	Normal	2	Normal	2	Normal	2	Normal	4	Normal	4	Normal	2	Normal	4	Normal	2	Normal	2	Normal	5	High	3	Low	2	Normal	5	High	3	High	4	Normal	4	Normal	3	Low	4	Normal	4	Normal	2	Normal	3	2
FBgn0031802	chr2L	6352323	6354331	-	ppk7	2	Normal	2	Normal	2	Normal	2	Normal	4	Normal	4	Normal	2	Normal	4	Normal	2	Normal	2	Normal	5	High	3	Low	2	Normal	5	High	3	High	4	Normal	4	Normal	3	Low	4	Normal	4	Normal	2	Normal	3	2
FBgn0031803	chr2L	6354955	6356498	+	ppk14	2	Normal	2	Normal	2	Normal	2	Normal	4	Normal	4	Normal	2	Normal	4	Normal	2	Normal	2	Normal	5	High	3	Low	2	Normal	5	High	3	High	4	Normal	4	Normal	3	Low	4	Normal	4	Normal	2	Normal	3	2
FBgn0031804	chr2L	6357250	6358235	-	CG9500	2	Normal	2	Normal	2	Normal	2	Normal	4	Normal	4	Normal	2	Normal	4	Normal	2	Normal	2	Normal	5	High	3	Low	2	Normal	5	High	3	High	4	Normal	4	Normal	3	Low	4	Normal	4	Normal	2	Normal	3	2
FBgn0031805	chr2L	6367883	6370195	+	CG9505	2	Normal	2	Normal	2	Normal	2	Normal	4	Normal	4	Normal	2	Normal	4	Normal	2	Normal	2	Normal	5	High	3	Low	2	Normal	5	High	3	High	4	Normal	4	Normal	3	Low	4	Normal	4	Normal	2	Normal	3	2
FBgn0043854	chr2L	6372414	6377287	+	slam	2	Normal	2	Normal	2	Normal	2	Normal	4	Normal	4	Normal	2	Normal	4	Normal	2	Normal	2	Normal	5	High	3	Low	2	Normal	5	High	3	High	4	Normal	4	Normal	3	Low	4	Normal	4	Normal	2	Normal	3	2
FBgn0259714	chr2L	6377766	6411306	-	CG42368	2	Normal	2	Normal	2	Normal	2	Normal	4	Normal	4	Normal	2	Normal	4	Normal	2	Normal	2	Normal	5	High	3	Low	2	Normal	5	High	3	High	4	Normal	4	Normal	3	Low	4	Normal	4	Normal	2	Normal	3	2
FBgn0031808	chr2L	6381265	6383421	+	CG9507	2	Normal	2	Normal	2	Normal	2	Normal	4	Normal	4	Normal	2	Normal	4	Normal	2	Normal	2	Normal	5	High	3	Low	2	Normal	5	High	3	High	4	Normal	4	Normal	3	Low	4	Normal	4	Normal	2	Normal	3	2
FBgn0259716	chr2L	6383544	6385512	-	CG42370	2	Normal	2	Normal	2	Normal	2	Normal	4	Normal	4	Normal	2	Normal	4	Normal	2	Normal	2	Normal	5	High	3	Low	2	Normal	5	High	3	High	4	Normal	4	Normal	3	Low	4	Normal	4	Normal	2	Normal	3	2
FBgn0259715	chr2L	6395852	6397249	-	CG42369	2	Normal	2	Normal	2	Normal	2	Normal	4	Normal	4	Normal	2	Normal	4	Normal	2	Normal	2	Normal	5	High	3	Low	2	Normal	5	High	3	High	4	Normal	4	Normal	3	Low	4	Normal	4	Normal	2	Normal	3	2
FBgn0031811	chr2L	6412314	6415344	+	CG13982	2	Normal	2	Normal	2	Normal	2	Normal	4	Normal	4	Normal	2	Normal	4	Normal	2	Normal	2	Normal	5	High	3	Low	2	Normal	5	High	3	High	4	Normal	4	Normal	3	Low	4	Normal	4	Normal	2	Normal	3	2
FBgn0011722	chr2L	6415256	6423308	-	Tig	2	Normal	2	Normal	2	Normal	2	Normal	2	Low	4	Normal	2	Normal	4	Normal	2	Normal	2	Normal	5	High	3	Low	2	Normal	5	High	3	High	4	Normal	4	Normal	3	Low	4	Normal	4	Normal	2	Normal	3	3
FBgn0263278	chr2L	6424336	6426373	+	l(2)k11101	2	Normal	2	Normal	2	Normal	2	Normal	2	Low	4	Normal	2	Normal	4	Normal	2	Normal	2	Normal	5	High	3	Low	2	Normal	5	High	3	High	4	Normal	4	Normal	3	Low	4	Normal	4	Normal	2	Normal	3	3
FBgn0031813	chr2L	6445069	6448016	-	CG9527	2	Normal	2	Normal	2	Normal	2	Normal	2	Low	4	Normal	2	Normal	4	Normal	2	Normal	2	Normal	5	High	3	Low	2	Normal	5	High	3	High	4	Normal	4	Normal	3	Low	4	Normal	4	Normal	2	Normal	3	3
FBgn0031814	chr2L	6448800	6455934	-	retm	2	Normal	2	Normal	2	Normal	2	Normal	2	Low	4	Normal	2	Normal	4	Normal	2	Normal	2	Normal	5	High	3	Low	2	Normal	5	High	3	High	4	Normal	4	Normal	3	Low	4	Normal	4	Normal	2	Normal	3	3
FBgn0031815	chr2L	6456105	6459008	+	frj	2	Normal	2	Normal	2	Normal	2	Normal	2	Low	4	Normal	2	Normal	4	Normal	2	Normal	2	Normal	5	High	3	Low	2	Normal	5	High	3	High	4	Normal	4	Normal	3	Low	4	Normal	4	Normal	2	Normal	3	3
FBgn0031816	chr2L	6459078	6463843	-	CG16947	2	Normal	2	Normal	2	Normal	2	Normal	2	Low	4	Normal	2	Normal	4	Normal	2	Normal	2	Normal	5	High	3	Low	2	Normal	5	High	3	High	4	Normal	4	Normal	3	Low	4	Normal	4	Normal	2	Normal	3	3
FBgn0031817	chr2L	6466216	6467700	-	CG9531	2	Normal	2	Normal	2	Normal	2	Normal	2	Low	4	Normal	2	Normal	4	Normal	2	Normal	2	Normal	5	High	3	Low	2	Normal	5	High	3	High	4	Normal	4	Normal	3	Low	4	Normal	4	Normal	2	Normal	3	3
FBgn0259749	chr2L	6468537	6473919	-	mmy	2	Normal	2	Normal	2	Normal	2	Normal	2	Low	4	Normal	2	Normal	4	Normal	2	Normal	2	Normal	5	High	3	Low	2	Normal	5	High	3	High	4	Normal	4	Normal	3	Low	4	Normal	4	Normal	2	Normal	3	3
FBgn0031818	chr2L	6474437	6476972	-	CG9536	2	Normal	2	Normal	2	Normal	2	Normal	2	Low	4	Normal	2	Normal	4	Normal	2	Normal	2	Normal	5	High	3	Low	2	Normal	5	High	3	High	4	Normal	4	Normal	3	Low	4	Normal	4	Normal	2	Normal	3	3
FBgn0086357	chr2L	6477181	6480489	-	Sec61alpha	2	Normal	2	Normal	2	Normal	2	Normal	2	Low	4	Normal	2	Normal	4	Normal	2	Normal	2	Normal	5	High	3	Low	2	Normal	5	High	3	High	4	Normal	4	Normal	3	Low	4	Normal	4	Normal	2	Normal	3	3
FBgn0031820	chr2L	6480955	6487585	+	DLP	2	Normal	2	Normal	2	Normal	2	Normal	2	Low	4	Normal	2	Normal	4	Normal	2	Normal	2	Normal	5	High	3	Low	2	Normal	1	Low	3	High	0	Low	0	Low	3	Low	4	Normal	4	Normal	2	Normal	2	5
FBgn0031821	chr2L	6487561	6488615	-	CG9542	2	Normal	2	Normal	2	Normal	2	Normal	2	Low	6	High	2	Normal	4	Normal	2	Normal	2	Normal	5	High	3	Low	2	Normal	1	Low	3	High	0	Low	0	Low	3	Low	4	Normal	4	Normal	2	Normal	3	5
FBgn0027496	chr2L	6489091	6490195	+	epsilonCOP	2	Normal	2	Normal	2	Normal	2	Normal	2	Low	6	High	2	Normal	4	Normal	2	Normal	2	Normal	5	High	3	Low	2	Normal	5	High	3	High	4	Normal	4	Normal	3	Low	4	Normal	4	Normal	2	Normal	4	3
FBgn0031822	chr2L	6490150	6490828	-	CG9548	2	Normal	2	Normal	2	Normal	2	Normal	2	Low	6	High	2	Normal	4	Normal	2	Normal	2	Normal	5	High	3	Low	2	Normal	5	High	3	High	4	Normal	4	Normal	3	Low	4	Normal	4	Normal	2	Normal	4	3
FBgn0051638	chr2L	6491121	6496986	+	CG31638	2	Normal	2	Normal	2	Normal	2	Normal	2	Low	6	High	2	Normal	4	Normal	2	Normal	2	Normal	5	High	3	Low	2	Normal	5	High	3	High	4	Normal	4	Normal	3	Low	4	Normal	4	Normal	2	Normal	4	3
FBgn0031824	chr2L	6492971	6494527	-	CG9547	2	Normal	2	Normal	2	Normal	2	Normal	2	Low	6	High	2	Normal	4	Normal	2	Normal	2	Normal	5	High	3	Low	2	Normal	5	High	3	High	4	Normal	4	Normal	3	Low	4	Normal	4	Normal	2	Normal	4	3
FBgn0031826	chr2L	6497052	6498455	+	CG9550	2	Normal	2	Normal	2	Normal	2	Normal	2	Low	6	High	2	Normal	4	Normal	2	Normal	2	Normal	5	High	3	Low	2	Normal	5	High	3	High	4	Normal	4	Normal	3	Low	4	Normal	4	Normal	2	Normal	4	3
FBgn0051637	chr2L	6498641	6526996	+	CG31637	2	Normal	2	Normal	2	Normal	2	Normal	2	Low	4	Normal	2	Normal	4	Normal	2	Normal	2	Normal	5	High	3	Low	2	Normal	5	High	3	High	4	Normal	4	Normal	3	Low	4	Normal	4	Normal	2	Normal	3	3
FBgn0000320	chr2L	6527446	6546972	-	eya	2	Normal	2	Normal	2	Normal	2	Normal	2	Low	4	Normal	2	Normal	4	Normal	2	Normal	2	Normal	5	High	3	Low	2	Normal	5	High	3	High	4	Normal	4	Normal	3	Low	4	Normal	4	Normal	2	Normal	3	3
FBgn0031829	chr2L	6555810	6557359	-	osm-6	2	Normal	2	Normal	2	Normal	2	Normal	2	Low	4	Normal	2	Normal	4	Normal	2	Normal	2	Normal	5	High	3	Low	2	Normal	5	High	3	High	4	Normal	4	Normal	3	Low	4	Normal	4	Normal	2	Normal	3	3
FBgn0031830	chr2L	6557799	6559308	+	CG11015	2	Normal	2	Normal	2	Normal	2	Normal	2	Low	4	Normal	2	Normal	4	Normal	2	Normal	2	Normal	6	High	3	Low	2	Normal	5	High	3	High	4	Normal	4	Normal	3	Low	4	Normal	4	Normal	2	Normal	3	3
FBgn0031831	chr2L	6559430	6560133	+	CG11043	2	Normal	2	Normal	2	Normal	2	Normal	2	Low	4	Normal	2	Normal	4	Normal	2	Normal	2	Normal	6	High	3	Low	2	Normal	5	High	3	High	4	Normal	4	Normal	3	Low	4	Normal	4	Normal	2	Normal	3	3
FBgn0031832	chr2L	6560130	6561660	-	CG9596	2	Normal	2	Normal	2	Normal	2	Normal	2	Low	4	Normal	2	Normal	4	Normal	2	Normal	2	Normal	6	High	3	Low	2	Normal	5	High	3	High	4	Normal	4	Normal	3	Low	4	Normal	4	Normal	2	Normal	3	3
FBgn0026585	chr2L	6562317	6564396	+	Ent2	2	Normal	2	Normal	2	Normal	2	Normal	4	Normal	4	Normal	2	Normal	4	Normal	2	Normal	2	Normal	6	High	3	Low	2	Normal	5	High	3	High	4	Normal	4	Normal	3	Low	4	Normal	4	Normal	2	Normal	3	2
FBgn0031834	chr2L	6564362	6566587	-	CG13766	2	Normal	2	Normal	2	Normal	2	Normal	4	Normal	4	Normal	2	Normal	4	Normal	2	Normal	2	Normal	6	High	3	Low	2	Normal	5	High	3	High	4	Normal	4	Normal	3	Low	4	Normal	4	Normal	2	Normal	3	2
FBgn0031835	chr2L	6568389	6601066	-	CG11319	2	Normal	2	Normal	2	Normal	2	Normal	4	Normal	4	Normal	2	Normal	4	Normal	2	Normal	2	Normal	6	High	3	Low	2	Normal	5	High	3	High	4	Normal	4	Normal	3	Low	4	Normal	4	Normal	2	Normal	3	2
FBgn0031836	chr2L	6611022	6617117	+	CG11050	2	Normal	2	Normal	2	Normal	2	Normal	7	High	4	Normal	2	Normal	4	Normal	2	Normal	2	Normal	6	High	3	Low	2	Normal	5	High	3	High	4	Normal	4	Normal	3	Low	4	Normal	4	Normal	2	Normal	4	2
FBgn0031837	chr2L	6617133	6621700	-	CG11320	2	Normal	2	Normal	2	Normal	2	Normal	7	High	4	Normal	2	Normal	4	Normal	2	Normal	2	Normal	6	High	3	Low	2	Normal	5	High	3	High	4	Normal	4	Normal	3	Low	4	Normal	4	Normal	2	Normal	4	2
FBgn0085374	chr2L	6623122	6625361	+	CG34345	2	Normal	2	Normal	2	Normal	2	Normal	7	High	4	Normal	2	Normal	4	Normal	2	Normal	2	Normal	6	High	3	Low	2	Normal	5	High	3	High	4	Normal	4	Normal	3	Low	4	Normal	4	Normal	2	Normal	4	2
FBgn0051634	chr2L	6625127	6632404	-	Oatp26F	2	Normal	2	Normal	2	Normal	2	Normal	7	High	4	Normal	2	Normal	4	Normal	2	Normal	2	Normal	6	High	3	Low	2	Normal	5	High	3	High	4	Normal	4	Normal	3	Low	4	Normal	4	Normal	2	Normal	4	2
FBgn0051635	chr2L	6634548	6649088	-	CG31635	2	Normal	2	Normal	2	Normal	2	Normal	7	High	4	Normal	2	Normal	4	Normal	2	Normal	2	Normal	5	High	3	Low	2	Normal	5	High	3	High	4	Normal	4	Normal	3	Low	4	Normal	4	Normal	2	Normal	4	2
FBgn0031842	chr2L	6649429	6654574	+	Tango1	2	Normal	2	Normal	2	Normal	2	Normal	7	High	4	Normal	2	Normal	4	Normal	2	Normal	2	Normal	5	High	3	Low	2	Normal	5	High	3	High	4	Normal	4	Normal	3	Low	4	Normal	4	Normal	2	Normal	4	2
FBgn0051633	chr2L	6654759	6656315	-	CG31633	2	Normal	2	Normal	2	Normal	2	Normal	7	High	4	Normal	2	Normal	4	Normal	2	Normal	2	Normal	5	High	3	Low	2	Normal	5	High	3	High	4	Normal	4	Normal	3	Low	4	Normal	4	Normal	2	Normal	4	2
FBgn0051636	chr2L	6656458	6657879	-	CG31636	2	Normal	2	Normal	2	Normal	2	Normal	7	High	4	Normal	2	Normal	4	Normal	2	Normal	2	Normal	5	High	3	Low	2	Normal	5	High	3	High	4	Normal	4	Normal	3	Low	4	Normal	4	Normal	2	Normal	4	2
FBgn0028467	chr2L	6658506	6662033	+	CG11070	2	Normal	2	Normal	2	Normal	2	Normal	7	High	4	Normal	2	Normal	4	Normal	2	Normal	2	Normal	5	High	3	Low	2	Normal	5	High	3	High	4	Normal	4	Normal	3	Low	4	Normal	4	Normal	2	Normal	4	2
FBgn0031844	chr2L	6662059	6663614	-	CG13771	2	Normal	2	Normal	2	Normal	2	Normal	7	High	4	Normal	2	Normal	4	Normal	2	Normal	2	Normal	5	High	3	Low	2	Normal	5	High	3	High	4	Normal	4	Normal	3	Low	4	Normal	4	Normal	2	Normal	4	2
FBgn0000392	chr2L	6663964	6674790	+	cup	2	Normal	2	Normal	2	Normal	2	Normal	7	High	4	Normal	2	Normal	4	Normal	2	Normal	2	Normal	5	High	3	Low	2	Normal	5	High	3	High	4	Normal	4	Normal	3	Low	4	Normal	4	Normal	2	Normal	4	2
FBgn0263200	chr2L	6666263	6668031	-	Galt	2	Normal	2	Normal	2	Normal	2	Normal	7	High	4	Normal	2	Normal	4	Normal	2	Normal	2	Normal	5	High	3	Low	2	Normal	5	High	3	High	4	Normal	4	Normal	3	Low	4	Normal	4	Normal	2	Normal	4	2
FBgn0028990	chr2L	6671777	6673344	-	Spn27A	2	Normal	2	Normal	2	Normal	2	Normal	7	High	4	Normal	2	Normal	4	Normal	2	Normal	2	Normal	5	High	3	Low	2	Normal	5	High	3	High	4	Normal	4	Normal	3	Low	4	Normal	4	Normal	2	Normal	4	2
FBgn0085339	chr2L	6673962	6674525	+	CG34310	2	Normal	2	Normal	2	Normal	2	Normal	7	High	4	Normal	2	Normal	4	Normal	2	Normal	2	Normal	5	High	3	Low	2	Normal	5	High	3	High	4	Normal	4	Normal	3	Low	4	Normal	4	Normal	2	Normal	4	2
FBgn0000351	chr2L	6674636	6676635	-	cort	2	Normal	2	Normal	2	Normal	2	Normal	7	High	4	Normal	2	Normal	4	Normal	2	Normal	2	Normal	5	High	3	Low	2	Normal	5	High	3	High	4	Normal	4	Normal	3	Low	4	Normal	4	Normal	2	Normal	4	2
FBgn0031848	chr2L	6676728	6677606	-	CG11329	2	Normal	2	Normal	2	Normal	2	Normal	7	High	4	Normal	2	Normal	4	Normal	2	Normal	2	Normal	5	High	3	Low	2	Normal	5	High	3	High	4	Normal	4	Normal	3	Low	4	Normal	4	Normal	2	Normal	4	2
FBgn0028703	chr2L	6677834	6684357	-	Nhe3	2	Normal	2	Normal	2	Normal	2	Normal	7	High	4	Normal	2	Normal	4	Normal	2	Normal	2	Normal	5	High	3	Low	2	Normal	5	High	3	High	4	Normal	4	Normal	3	Low	4	Normal	4	Normal	2	Normal	4	2
FBgn0031849	chr2L	6684844	6686995	-	CG11327	2	Normal	2	Normal	2	Normal	2	Normal	7	High	4	Normal	2	Normal	4	Normal	2	Normal	2	Normal	5	High	3	Low	2	Normal	5	High	3	High	4	Normal	4	Normal	3	Low	4	Normal	4	Normal	2	Normal	4	2
FBgn0031850	chr2L	6686785	6709085	-	Tsp	2	Normal	2	Normal	2	Normal	2	Normal	7	High	4	Normal	2	Normal	4	Normal	2	Normal	2	Normal	5	High	3	Low	2	Normal	5	High	3	High	4	Normal	4	Normal	3	Low	4	Normal	4	Normal	2	Normal	4	2
FBgn0025595	chr2L	6711285	6716183	-	GRHR	2	Normal	2	Normal	2	Normal	2	Normal	7	High	4	Normal	2	Normal	4	Normal	2	Normal	2	Normal	5	High	3	Low	2	Normal	5	High	3	High	4	Normal	4	Normal	3	Low	4	Normal	4	Normal	2	Normal	4	2
FBgn0031851	chr2L	6717626	6719389	+	CG11188	2	Normal	2	Normal	2	Normal	2	Normal	7	High	4	Normal	2	Normal	4	Normal	2	Normal	2	Normal	5	High	3	Low	2	Normal	5	High	3	High	4	Normal	4	Normal	3	Low	4	Normal	4	Normal	2	Normal	4	2
FBgn0025777	chr2L	6720394	6723355	-	homer	2	Normal	2	Normal	2	Normal	2	Normal	7	High	4	Normal	2	Normal	4	Normal	2	Normal	2	Normal	5	High	3	Low	2	Normal	5	High	3	High	4	Normal	4	Normal	3	Low	4	Normal	4	Normal	2	Normal	4	2
FBgn0046704	chr2L	6723906	6731346	+	Liprin-alpha	2	Normal	2	Normal	2	Normal	2	Normal	7	High	4	Normal	2	Normal	4	Normal	2	Normal	2	Normal	5	High	3	Low	2	Normal	5	High	3	High	4	Normal	4	Normal	3	Low	4	Normal	4	Normal	2	Normal	4	2
FBgn0031853	chr2L	6732865	6736049	+	TTLL3B	2	Normal	2	Normal	2	Normal	2	Normal	7	High	4	Normal	2	Normal	4	Normal	2	Normal	2	Normal	5	High	3	Low	2	Normal	5	High	3	High	4	Normal	4	Normal	3	Low	4	Normal	4	Normal	2	Normal	4	2
FBgn0031854	chr2L	6736448	6740176	-	TTLL3A	2	Normal	2	Normal	2	Normal	2	Normal	7	High	4	Normal	2	Normal	4	Normal	2	Normal	2	Normal	5	High	3	Low	2	Normal	5	High	3	High	4	Normal	4	Normal	3	Low	4	Normal	4	Normal	2	Normal	4	2
FBgn0031855	chr2L	6742507	6755686	+	CG11221	2	Normal	2	Normal	2	Normal	2	Normal	7	High	4	Normal	2	Normal	4	Normal	2	Normal	2	Normal	5	High	3	Low	2	Normal	5	High	3	High	4	Normal	4	Normal	3	Low	4	Normal	4	Normal	2	Normal	4	2
FBgn0051910	chr2L	6744655	6745609	-	CG31910	2	Normal	2	Normal	2	Normal	2	Normal	7	High	4	Normal	2	Normal	4	Normal	2	Normal	2	Normal	5	High	3	Low	2	Normal	5	High	3	High	4	Normal	4	Normal	3	Low	4	Normal	4	Normal	2	Normal	4	2
FBgn0086034	chr2L	6744999	6745078	+	snoRNA:Me28S-G2743	2	Normal	2	Normal	2	Normal	2	Normal	7	High	4	Normal	2	Normal	4	Normal	2	Normal	2	Normal	5	High	3	Low	2	Normal	5	High	3	High	4	Normal	4	Normal	3	Low	4	Normal	4	Normal	2	Normal	4	2
FBgn0031856	chr2L	6757863	6759628	-	CG11322	2	Normal	2	Normal	2	Normal	2	Normal	7	High	4	Normal	2	Normal	4	Normal	2	Normal	2	Normal	5	High	3	Low	2	Normal	5	High	3	High	4	Normal	4	Normal	3	Low	4	Normal	4	Normal	2	Normal	4	2
FBgn0031857	chr2L	6760526	6770949	-	CG11321	2	Normal	2	Normal	2	Normal	2	Normal	7	High	4	Normal	2	Normal	4	Normal	2	Normal	2	Normal	5	High	3	Low	2	Normal	5	High	3	High	4	Normal	4	Normal	3	Low	4	Normal	4	Normal	2	Normal	4	2
FBgn0031858	chr2L	6774038	6778456	+	CG17378	2	Normal	2	Normal	2	Normal	2	Normal	7	High	4	Normal	2	Normal	4	Normal	2	Normal	2	Normal	5	High	3	Low	2	Normal	5	High	3	High	4	Normal	4	Normal	3	Low	4	Normal	4	Normal	2	Normal	4	2
FBgn0015776	chr2L	6778553	6786856	-	nrv1	2	Normal	2	Normal	2	Normal	2	Normal	7	High	4	Normal	2	Normal	4	Normal	2	Normal	2	Normal	5	High	3	Low	2	Normal	5	High	3	High	4	Normal	4	Normal	3	Low	4	Normal	4	Normal	2	Normal	4	2
FBgn0015777	chr2L	6789760	6798864	-	nrv2	2	Normal	2	Normal	2	Normal	2	Normal	7	High	4	Normal	2	Normal	4	Normal	2	Normal	2	Normal	5	High	3	Low	2	Normal	5	High	3	High	4	Normal	4	Normal	3	Low	4	Normal	4	Normal	2	Normal	4	2
FBgn0051631	chr2L	6799743	6799816	+	tRNA:CR31631	2	Normal	2	Normal	2	Normal	2	Normal	7	High	4	Normal	2	Normal	4	Normal	2	Normal	2	Normal	5	High	3	Low	2	Normal	5	High	3	High	4	Normal	4	Normal	3	Low	4	Normal	4	Normal	2	Normal	4	2
FBgn0042189	chr2L	6799945	6800834	-	CG17376	2	Normal	2	Normal	2	Normal	2	Normal	7	High	4	Normal	2	Normal	4	Normal	2	Normal	2	Normal	5	High	3	Low	2	Normal	5	High	3	High	4	Normal	4	Normal	3	Low	4	Normal	4	Normal	2	Normal	4	2
FBgn0031859	chr2L	6801362	6802830	-	CG17377	2	Normal	2	Normal	2	Normal	2	Normal	7	High	4	Normal	2	Normal	4	Normal	2	Normal	2	Normal	5	High	3	Low	2	Normal	5	High	3	High	4	Normal	4	Normal	3	Low	4	Normal	4	Normal	2	Normal	4	2
FBgn0031860	chr2L	6803032	6804372	+	CG11236	2	Normal	2	Normal	2	Normal	2	Normal	7	High	4	Normal	2	Normal	4	Normal	2	Normal	2	Normal	5	High	3	Low	2	Normal	5	High	3	High	4	Normal	4	Normal	3	Low	4	Normal	4	Normal	2	Normal	4	2
FBgn0031861	chr2L	6804618	6805792	-	CG17375	2	Normal	2	Normal	2	Normal	2	Normal	7	High	4	Normal	2	Normal	4	Normal	2	Normal	2	Normal	5	High	3	Low	2	Normal	5	High	3	High	4	Normal	4	Normal	3	Low	4	Normal	4	Normal	2	Normal	4	2
FBgn0051632	chr2L	6822316	6839005	+	sens-2	2	Normal	2	Normal	2	Normal	2	Normal	7	High	4	Normal	2	Normal	4	Normal	2	Normal	2	Normal	5	High	3	Low	2	Normal	5	High	3	High	4	Normal	4	Normal	3	Low	4	Normal	6	High	2	Normal	5	2
FBgn0017551	chr2L	6852323	6853876	+	Rca1	2	Normal	2	Normal	2	Normal	2	Normal	7	High	4	Normal	2	Normal	4	Normal	2	Normal	2	Normal	5	High	3	Low	2	Normal	5	High	3	High	4	Normal	4	Normal	3	Low	4	Normal	8	High	2	Normal	5	2
FBgn0086451	chr2L	6854169	6860864	+	l(2)k09022	2	Normal	2	Normal	2	Normal	2	Normal	7	High	4	Normal	2	Normal	4	Normal	2	Normal	2	Normal	5	High	3	Low	2	Normal	5	High	3	High	4	Normal	4	Normal	3	Low	4	Normal	8	High	2	Normal	5	2
FBgn0031865	chr2L	6860902	6870387	-	Nha1	2	Normal	2	Normal	2	Normal	2	Normal	7	High	4	Normal	2	Normal	4	Normal	2	Normal	2	Normal	5	High	3	Low	2	Normal	5	High	3	High	4	Normal	4	Normal	3	Low	4	Normal	8	High	2	Normal	5	2
FBgn0031866	chr2L	6874899	6906658	+	neuroligin	2	Normal	2	Normal	2	Normal	2	Normal	7	High	4	Normal	2	Normal	4	Normal	2	Normal	2	Normal	5	High	3	Low	2	Normal	5	High	3	High	4	Normal	4	Normal	3	Low	4	Normal	4	Normal	2	Normal	4	2
FBgn0262205	chr2L	6902061	6902152	+	mir-932	2	Normal	2	Normal	2	Normal	2	Normal	7	High	4	Normal	2	Normal	4	Normal	2	Normal	2	Normal	5	High	3	Low	2	Normal	5	High	3	High	4	Normal	4	Normal	3	Low	4	Normal	4	Normal	2	Normal	4	2
FBgn0042092	chr2L	6906917	6907834	-	CG13773	2	Normal	2	Normal	2	Normal	2	Normal	7	High	4	Normal	2	Normal	4	Normal	2	Normal	2	Normal	5	High	3	Low	2	Normal	5	High	3	High	4	Normal	4	Normal	3	Low	4	Normal	4	Normal	2	Normal	4	2
FBgn0031868	chr2L	6908086	6911432	+	Rat1	2	Normal	2	Normal	2	Normal	2	Normal	7	High	4	Normal	2	Normal	4	Normal	2	Normal	2	Normal	5	High	3	Low	2	Normal	5	High	3	High	4	Normal	4	Normal	3	Low	4	Normal	4	Normal	2	Normal	4	2
FBgn0011737	chr2L	6911337	6914137	-	wee	2	Normal	2	Normal	2	Normal	2	Normal	7	High	4	Normal	2	Normal	4	Normal	2	Normal	2	Normal	5	High	3	Low	2	Normal	5	High	3	High	4	Normal	4	Normal	3	Low	4	Normal	4	Normal	2	Normal	4	2
FBgn0028554	chr2L	6914299	6920274	-	x16	2	Normal	2	Normal	2	Normal	2	Normal	7	High	4	Normal	2	Normal	4	Normal	2	Normal	2	Normal	5	High	3	Low	2	Normal	5	High	3	High	4	Normal	4	Normal	3	Low	4	Normal	4	Normal	2	Normal	4	2
FBgn0052829	chr2L	6915682	6916387	-	CG32829	2	Normal	2	Normal	2	Normal	2	Normal	7	High	4	Normal	2	Normal	4	Normal	2	Normal	2	Normal	5	High	3	Low	2	Normal	5	High	3	High	4	Normal	4	Normal	3	Low	4	Normal	4	Normal	2	Normal	4	2
FBgn0026196	chr2L	6916752	6918741	-	nop5	2	Normal	2	Normal	2	Normal	2	Normal	7	High	4	Normal	2	Normal	4	Normal	2	Normal	2	Normal	5	High	3	Low	2	Normal	5	High	3	High	4	Normal	4	Normal	3	Low	4	Normal	4	Normal	2	Normal	4	2
FBgn0004838	chr2L	6920692	6928678	+	Hrb27C	2	Normal	2	Normal	2	Normal	2	Normal	7	High	4	Normal	2	Normal	4	Normal	2	Normal	2	Normal	5	High	3	Low	2	Normal	5	High	3	High	4	Normal	4	Normal	3	Low	4	Normal	4	Normal	2	Normal	4	2
FBgn0262877	chr2L	6932243	6932552	+	CG43232	2	Normal	2	Normal	2	Normal	2	Normal	7	High	4	Normal	2	Normal	4	Normal	2	Normal	2	Normal	5	High	3	Low	2	Normal	5	High	3	High	4	Normal	4	Normal	3	Low	4	Normal	4	Normal	2	Normal	4	2
FBgn0031869	chr2L	6932684	6942814	-	CG18304	2	Normal	2	Normal	2	Normal	2	Normal	7	High	4	Normal	2	Normal	4	Normal	2	Normal	2	Normal	5	High	3	Low	2	Normal	5	High	3	High	4	Normal	4	Normal	3	Low	4	Normal	4	Normal	2	Normal	4	2
FBgn0031871	chr2L	6943739	6945284	-	CG10158	2	Normal	2	Normal	2	Normal	2	Normal	7	High	4	Normal	2	Normal	4	Normal	2	Normal	2	Normal	5	High	3	Low	2	Normal	5	High	3	High	4	Normal	4	Normal	3	Low	4	Normal	4	Normal	2	Normal	4	2
FBgn0031872	chr2L	6945457	6948778	-	ihog	2	Normal	2	Normal	2	Normal	2	Normal	7	High	4	Normal	2	Normal	4	Normal	2	Normal	2	Normal	5	High	3	Low	2	Normal	5	High	3	High	4	Normal	4	Normal	3	Low	4	Normal	4	Normal	2	Normal	4	2
FBgn0031873	chr2L	6949309	6950135	-	Gas41	2	Normal	2	Normal	2	Normal	2	Normal	7	High	4	Normal	2	Normal	4	Normal	2	Normal	2	Normal	5	High	3	Low	2	Normal	5	High	3	High	4	Normal	4	Normal	3	Low	4	Normal	4	Normal	2	Normal	4	2
FBgn0020616	chr2L	6950439	6954590	+	SA	2	Normal	2	Normal	2	Normal	2	Normal	7	High	4	Normal	2	Normal	4	Normal	2	Normal	2	Normal	5	High	3	Low	2	Normal	5	High	3	High	4	Normal	4	Normal	3	Low	4	Normal	4	Normal	2	Normal	4	2
FBgn0031874	chr2L	6954584	6956872	-	CG13775	2	Normal	2	Normal	2	Normal	2	Normal	7	High	4	Normal	2	Normal	4	Normal	2	Normal	2	Normal	5	High	3	Low	2	Normal	5	High	3	High	4	Normal	4	Normal	3	Low	4	Normal	4	Normal	2	Normal	4	2
FBgn0031875	chr2L	6957009	6959104	+	CG3430	2	Normal	2	Normal	2	Normal	2	Normal	7	High	4	Normal	2	Normal	4	Normal	2	Normal	2	Normal	5	High	3	Low	2	Normal	5	High	3	High	4	Normal	4	Normal	3	Low	4	Normal	4	Normal	2	Normal	4	2
FBgn0031876	chr2L	6959098	6960285	-	Atac1	2	Normal	2	Normal	2	Normal	2	Normal	7	High	4	Normal	2	Normal	4	Normal	2	Normal	2	Normal	5	High	3	Low	2	Normal	5	High	3	High	4	Normal	4	Normal	3	Low	4	Normal	4	Normal	2	Normal	4	2
FBgn0031877	chr2L	6960425	6961552	+	CG10399	2	Normal	2	Normal	2	Normal	2	Normal	7	High	4	Normal	2	Normal	4	Normal	2	Normal	2	Normal	5	High	3	Low	2	Normal	5	High	3	High	4	Normal	4	Normal	3	Low	4	Normal	4	Normal	2	Normal	4	2
FBgn0031878	chr2L	6961515	6964073	-	sip2	2	Normal	2	Normal	2	Normal	2	Normal	7	High	4	Normal	2	Normal	4	Normal	2	Normal	2	Normal	5	High	3	Low	2	Normal	5	High	3	High	4	Normal	4	Normal	3	Low	4	Normal	4	Normal	2	Normal	4	2
FBgn0021944	chr2L	6964389	6965812	+	Coprox	2	Normal	2	Normal	2	Normal	2	Normal	7	High	4	Normal	2	Normal	4	Normal	2	Normal	2	Normal	5	High	3	Low	2	Normal	5	High	3	High	4	Normal	4	Normal	3	Low	4	Normal	4	Normal	2	Normal	4	2
FBgn0026170	chr2L	6966775	6967593	-	smt3	2	Normal	2	Normal	2	Normal	2	Normal	7	High	4	Normal	2	Normal	4	Normal	2	Normal	2	Normal	5	High	3	Low	2	Normal	5	High	3	High	4	Normal	4	Normal	3	Low	4	Normal	4	Normal	2	Normal	4	2
FBgn0016978	chr2L	6969824	6971736	-	snRNP-U1-70K	2	Normal	2	Normal	2	Normal	2	Normal	7	High	4	Normal	2	Normal	4	Normal	2	Normal	2	Normal	5	High	3	Low	2	Normal	5	High	3	High	4	Normal	4	Normal	3	Low	4	Normal	4	Normal	2	Normal	4	2
FBgn0262616	chr2L	6972242	6972796	+	CR43142	2	Normal	2	Normal	2	Normal	2	Normal	7	High	4	Normal	2	Normal	4	Normal	2	Normal	2	Normal	5	High	3	Low	2	Normal	5	High	3	High	4	Normal	4	Normal	3	Low	4	Normal	4	Normal	2	Normal	4	2
FBgn0031879	chr2L	6972827	7010312	-	uif	2	Normal	2	Normal	2	Normal	2	Normal	6	High	4	Normal	2	Normal	4	Normal	2	Normal	2	Normal	5	High	3	Low	2	Normal	5	High	3	High	4	Normal	4	Normal	3	Low	4	Normal	4	Normal	2	Normal	4	2
FBgn0263026	chr2L	7012310	7012742	+	CG43321	2	Normal	2	Normal	2	Normal	2	Normal	6	High	4	Normal	2	Normal	4	Normal	2	Normal	2	Normal	5	High	3	Low	2	Normal	5	High	3	High	4	Normal	4	Normal	3	Low	4	Normal	4	Normal	2	Normal	4	2
FBgn0263027	chr2L	7013395	7014737	+	CG43322	2	Normal	2	Normal	2	Normal	2	Normal	6	High	4	Normal	2	Normal	4	Normal	2	Normal	2	Normal	5	High	3	Low	2	Normal	5	High	3	High	4	Normal	4	Normal	3	Low	4	Normal	4	Normal	2	Normal	4	2
FBgn0000053	chr2L	7014860	7023940	-	ade3	2	Normal	2	Normal	2	Normal	2	Normal	6	High	4	Normal	2	Normal	4	Normal	2	Normal	2	Normal	5	High	3	Low	2	Normal	5	High	3	High	4	Normal	4	Normal	3	Low	4	Normal	4	Normal	2	Normal	4	2
FBgn0003046	chr2L	7021681	7022473	+	Pcp	2	Normal	2	Normal	2	Normal	2	Normal	6	High	4	Normal	2	Normal	4	Normal	2	Normal	2	Normal	5	High	3	Low	2	Normal	5	High	3	High	4	Normal	4	Normal	3	Low	4	Normal	4	Normal	2	Normal	4	2
FBgn0051908	chr2L	7024824	7027295	-	CG31908	2	Normal	2	Normal	2	Normal	2	Normal	6	High	4	Normal	2	Normal	4	Normal	2	Normal	2	Normal	5	High	3	Low	2	Normal	5	High	3	High	4	Normal	4	Normal	3	Low	4	Normal	4	Normal	2	Normal	4	2
FBgn0031881	chr2L	7027593	7028959	+	CG3476	2	Normal	2	Normal	2	Normal	2	Normal	6	High	4	Normal	2	Normal	4	Normal	2	Normal	2	Normal	5	High	3	Low	2	Normal	5	High	3	High	4	Normal	4	Normal	3	Low	4	Normal	4	Normal	2	Normal	4	2
FBgn0031882	chr2L	7030479	7032603	-	Rab30	2	Normal	2	Normal	2	Normal	2	Normal	6	High	4	Normal	2	Normal	4	Normal	2	Normal	2	Normal	5	High	3	Low	2	Normal	5	High	3	High	4	Normal	4	Normal	3	Low	4	Normal	4	Normal	2	Normal	4	2
FBgn0031883	chr2L	7032712	7037620	+	CG11266	2	Normal	2	Normal	2	Normal	2	Normal	6	High	4	Normal	2	Normal	4	Normal	2	Normal	2	Normal	5	High	3	Low	2	Normal	5	High	3	High	4	Normal	4	Normal	3	Low	4	Normal	4	Normal	2	Normal	4	2
FBgn0262872	chr2L	7037997	7056010	+	milt	2	Normal	2	Normal	2	Normal	2	Normal	6	High	4	Normal	2	Normal	4	Normal	2	Normal	2	Normal	5	High	3	Low	2	Normal	5	High	3	High	4	Normal	4	Normal	3	Low	4	Normal	4	Normal	2	Normal	4	2
FBgn0031885	chr2L	7056305	7063406	+	Mnn1	2	Normal	2	Normal	2	Normal	2	Normal	6	High	4	Normal	2	Normal	4	Normal	2	Normal	2	Normal	5	High	3	Low	2	Normal	5	High	3	High	4	Normal	4	Normal	3	Low	4	Normal	4	Normal	2	Normal	4	2
FBgn0051907	chr2L	7059317	7060851	-	CG31907	2	Normal	2	Normal	2	Normal	2	Normal	6	High	4	Normal	2	Normal	4	Normal	2	Normal	2	Normal	5	High	3	Low	2	Normal	5	High	3	High	4	Normal	4	Normal	3	Low	4	Normal	4	Normal	2	Normal	4	2
FBgn0040954	chr2L	7063984	7064467	+	CG13779	2	Normal	2	Normal	2	Normal	2	Normal	6	High	4	Normal	2	Normal	4	Normal	2	Normal	2	Normal	5	High	3	Low	2	Normal	5	High	3	High	4	Normal	4	Normal	3	Low	4	Normal	4	Normal	2	Normal	4	2
FBgn0031886	chr2L	7064430	7065833	-	Nuf2	2	Normal	2	Normal	2	Normal	2	Normal	6	High	4	Normal	2	Normal	4	Normal	2	Normal	2	Normal	5	High	3	Low	2	Normal	5	High	3	High	4	Normal	4	Normal	3	Low	4	Normal	4	Normal	2	Normal	4	2
FBgn0031887	chr2L	7067982	7069546	+	CG11289	2	Normal	2	Normal	2	Normal	2	Normal	6	High	4	Normal	2	Normal	4	Normal	2	Normal	2	Normal	5	High	3	Low	2	Normal	5	High	3	High	4	Normal	4	Normal	3	Low	4	Normal	4	Normal	2	Normal	4	2
FBgn0031888	chr2L	7069577	7084634	-	Pvf2	2	Normal	2	Normal	2	Normal	2	Normal	6	High	4	Normal	2	Normal	4	Normal	2	Normal	2	Normal	5	High	3	Low	2	Normal	5	High	3	High	4	Normal	4	Normal	3	Low	4	Normal	4	Normal	2	Normal	4	2
FBgn0085407	chr2L	7099691	7156701	-	Pvf3	2	Normal	2	Normal	2	Normal	2	Normal	6	High	4	Normal	2	Normal	4	Normal	2	Normal	2	Normal	5	High	3	Low	2	Normal	5	High	3	High	4	Normal	4	Normal	3	Low	4	Normal	4	Normal	2	Normal	4	2
FBgn0031893	chr2L	7182235	7185530	+	CG4495	2	Normal	2	Normal	2	Normal	2	Normal	6	High	4	Normal	2	Normal	4	Normal	2	Normal	2	Normal	5	High	3	Low	2	Normal	5	High	3	High	4	Normal	4	Normal	3	Low	4	Normal	4	Normal	2	Normal	4	2
FBgn0031894	chr2L	7185460	7188068	-	CG4496	2	Normal	2	Normal	2	Normal	2	Normal	6	High	4	Normal	2	Normal	4	Normal	2	Normal	2	Normal	5	High	3	Low	2	Normal	5	High	3	High	4	Normal	4	Normal	3	Low	4	Normal	4	Normal	2	Normal	4	2
FBgn0031895	chr2L	7190430	7194588	-	CG4497	2	Normal	2	Normal	2	Normal	2	Normal	6	High	4	Normal	2	Normal	4	Normal	2	Normal	2	Normal	5	High	3	Low	2	Normal	5	High	3	High	4	Normal	4	Normal	3	Low	4	Normal	4	Normal	2	Normal	4	2
FBgn0031896	chr2L	7194907	7204259	-	CG4502	2	Normal	2	Normal	2	Normal	2	Normal	6	High	4	Normal	2	Normal	4	Normal	2	Normal	2	Normal	5	High	3	Low	2	Normal	5	High	3	High	4	Normal	4	Normal	3	Low	4	Normal	4	Normal	2	Normal	4	2
FBgn0031897	chr2L	7205249	7220029	-	CG13784	2	Normal	2	Normal	2	Normal	2	Normal	6	High	4	Normal	2	Normal	4	Normal	2	Normal	2	Normal	5	High	3	Low	2	Normal	5	High	3	High	4	Normal	4	Normal	3	Low	4	Normal	4	Normal	2	Normal	4	2
FBgn0263133	chr2L	7220271	7223079	-	ico	2	Normal	2	Normal	2	Normal	2	Normal	6	High	4	Normal	2	Normal	4	Normal	2	Normal	2	Normal	5	High	3	Low	2	Normal	5	High	3	High	4	Normal	4	Normal	3	Low	4	Normal	4	Normal	2	Normal	4	2
FBgn0259111	chr2L	7224850	7240500	-	Ndae1	2	Normal	2	Normal	2	Normal	2	Normal	6	High	4	Normal	2	Normal	4	Normal	2	Normal	2	Normal	5	High	3	Low	2	Normal	5	High	3	High	4	Normal	4	Normal	3	Low	4	Normal	4	Normal	2	Normal	4	2
FBgn0031900	chr2L	7250718	7252772	-	CG13786	2	Normal	2	Normal	2	Normal	2	Normal	6	High	4	Normal	2	Normal	4	Normal	2	Normal	2	Normal	5	High	3	Low	2	Normal	5	High	3	High	4	Normal	4	Normal	3	Low	4	Normal	4	Normal	2	Normal	4	2
FBgn0010453	chr2L	7255459	7277168	-	Wnt4	2	Normal	2	Normal	2	Normal	2	Normal	6	High	4	Normal	2	Normal	4	Normal	2	Normal	2	Normal	5	High	3	Low	2	Normal	5	High	3	High	4	Normal	4	Normal	3	Low	4	Normal	4	Normal	2	Normal	4	2
FBgn0051909	chr2L	7257511	7258205	+	CG31909	2	Normal	2	Normal	2	Normal	2	Normal	6	High	4	Normal	2	Normal	4	Normal	2	Normal	2	Normal	5	High	3	Low	2	Normal	5	High	3	High	4	Normal	4	Normal	3	Low	4	Normal	4	Normal	2	Normal	4	2
FBgn0004009	chr2L	7307160	7316255	+	wg	2	Normal	2	Normal	2	Normal	2	Normal	6	High	4	Normal	2	Normal	4	Normal	2	Normal	2	Normal	5	High	3	Low	2	Normal	5	High	3	High	4	Normal	4	Normal	3	Low	4	Normal	4	Normal	2	Normal	4	2
FBgn0031902	chr2L	7334800	7352542	+	Wnt6	2	Normal	2	Normal	2	Normal	2	Normal	6	High	4	Normal	2	Normal	4	Normal	2	Normal	2	Normal	5	High	3	Low	2	Normal	5	High	3	High	4	Normal	4	Normal	3	Low	4	Normal	4	Normal	2	Normal	4	2
FBgn0031903	chr2L	7364819	7377528	+	Wnt10	2	Normal	2	Normal	2	Normal	2	Normal	6	High	4	Normal	2	Normal	4	Normal	2	Normal	2	Normal	5	High	3	Low	2	Normal	5	High	3	High	4	Normal	4	Normal	3	Low	4	Normal	4	Normal	2	Normal	4	2
FBgn0002938	chr2L	7377717	7384344	+	ninaC	2	Normal	2	Normal	2	Normal	2	Normal	5	High	4	Normal	2	Normal	4	Normal	2	Normal	2	Normal	5	High	3	Low	2	Normal	5	High	3	High	4	Normal	4	Normal	3	Low	4	Normal	4	Normal	2	Normal	4	2
FBgn0031904	chr2L	7384485	7388248	-	CG5149	2	Normal	2	Normal	2	Normal	2	Normal	5	High	4	Normal	2	Normal	4	Normal	2	Normal	2	Normal	5	High	3	Low	2	Normal	5	High	3	High	4	Normal	4	Normal	3	Low	4	Normal	4	Normal	2	Normal	4	2
FBgn0031905	chr2L	7388536	7390902	+	CG5155	2	Normal	2	Normal	2	Normal	2	Normal	5	High	4	Normal	2	Normal	4	Normal	2	Normal	2	Normal	5	High	3	Low	2	Normal	5	High	3	High	4	Normal	4	Normal	3	Low	4	Normal	4	Normal	2	Normal	4	2
FBgn0031906	chr2L	7390983	7398403	-	CG5160	2	Normal	2	Normal	2	Normal	2	Normal	5	High	4	Normal	2	Normal	4	Normal	2	Normal	2	Normal	5	High	3	Low	2	Normal	5	High	3	High	4	Normal	4	Normal	3	Low	4	Normal	4	Normal	2	Normal	4	2
FBgn0031907	chr2L	7395831	7404526	+	CG5171	2	Normal	2	Normal	2	Normal	2	Normal	5	High	4	Normal	2	Normal	4	Normal	2	Normal	2	Normal	5	High	3	Low	2	Normal	5	High	3	High	4	Normal	4	Normal	3	Low	4	Normal	4	Normal	2	Normal	4	2
FBgn0031908	chr2L	7405213	7408475	+	CG5177	2	Normal	2	Normal	2	Normal	2	Normal	5	High	4	Normal	2	Normal	4	Normal	2	Normal	2	Normal	5	High	3	Low	2	Normal	5	High	3	High	4	Normal	4	Normal	3	Low	4	Normal	4	Normal	2	Normal	4	2
FBgn0031909	chr2L	7408532	7409779	-	CG5181	2	Normal	2	Normal	2	Normal	2	Normal	5	High	4	Normal	2	Normal	4	Normal	2	Normal	2	Normal	5	High	3	Low	2	Normal	5	High	3	High	4	Normal	4	Normal	3	Low	4	Normal	4	Normal	2	Normal	4	2
FBgn0031910	chr2L	7410933	7412229	+	CG15818	2	Normal	2	Normal	2	Normal	2	Normal	5	High	4	Normal	2	Normal	4	Normal	2	Normal	2	Normal	5	High	3	Low	2	Normal	5	High	3	High	4	Normal	4	Normal	3	Low	4	Normal	4	Normal	2	Normal	4	2
FBgn0028387	chr2L	7412452	7422389	+	chm	2	Normal	2	Normal	2	Normal	2	Normal	5	High	4	Normal	2	Normal	4	Normal	2	Normal	2	Normal	5	High	3	Low	2	Normal	5	High	3	High	4	Normal	4	Normal	3	Low	4	Normal	4	Normal	2	Normal	4	2
FBgn0262453	chr2L	7425794	7425892	+	mir-275	2	Normal	2	Normal	2	Normal	2	Normal	5	High	4	Normal	2	Normal	4	Normal	2	Normal	2	Normal	5	High	3	Low	2	Normal	5	High	3	High	4	Normal	4	Normal	3	Low	4	Normal	4	Normal	2	Normal	4	2
FBgn0262458	chr2L	7425971	7426044	+	mir-305	2	Normal	2	Normal	2	Normal	2	Normal	5	High	4	Normal	2	Normal	4	Normal	2	Normal	2	Normal	5	High	3	Low	2	Normal	5	High	3	High	4	Normal	4	Normal	3	Low	4	Normal	4	Normal	2	Normal	4	2
FBgn0031912	chr2L	7426865	7430329	+	CG5261	2	Normal	2	Normal	2	Normal	2	Normal	5	High	4	Normal	2	Normal	4	Normal	2	Normal	2	Normal	5	High	3	Low	2	Normal	5	High	3	High	4	Normal	4	Normal	3	Low	4	Normal	4	Normal	2	Normal	4	2
FBgn0031913	chr2L	7430528	7433480	-	CG5958	2	Normal	2	Normal	2	Normal	2	Normal	5	High	4	Normal	2	Normal	4	Normal	2	Normal	2	Normal	5	High	3	Low	2	Normal	5	High	3	High	4	Normal	4	Normal	3	Low	4	Normal	4	Normal	2	Normal	4	2
FBgn0031914	chr2L	7437505	7445269	+	CG5973	2	Normal	2	Normal	2	Normal	2	Normal	5	High	4	Normal	2	Normal	4	Normal	2	Normal	2	Normal	5	High	3	Low	2	Normal	5	High	3	High	4	Normal	4	Normal	3	Low	4	Normal	4	Normal	2	Normal	4	2
FBgn0025697	chr2L	7445344	7451165	-	santa-maria	2	Normal	2	Normal	2	Normal	2	Normal	5	High	4	Normal	2	Normal	4	Normal	2	Normal	2	Normal	5	High	3	Low	2	Normal	5	High	3	High	4	Normal	4	Normal	3	Low	4	Normal	4	Normal	2	Normal	4	2
FBgn0041247	chr2L	7452524	7454169	-	Gr28a	2	Normal	2	Normal	2	Normal	2	Normal	5	High	4	Normal	2	Normal	4	Normal	2	Normal	2	Normal	5	High	3	Low	2	Normal	5	High	3	High	4	Normal	4	Normal	3	Low	4	Normal	4	Normal	2	Normal	4	2
FBgn0045495	chr2L	7454824	7462247	-	Gr28b	2	Normal	2	Normal	2	Normal	2	Normal	5	High	4	Normal	2	Normal	4	Normal	2	Normal	2	Normal	5	High	3	Low	2	Normal	5	High	3	High	4	Normal	4	Normal	3	Low	4	Normal	4	Normal	2	Normal	4	2
FBgn0031918	chr2L	7466545	7472493	+	CG6055	2	Normal	2	Normal	2	Normal	2	Normal	5	High	6	High	2	Normal	4	Normal	2	Normal	2	Normal	5	High	3	Low	2	Normal	5	High	3	High	4	Normal	4	Normal	3	Low	4	Normal	4	Normal	2	Normal	5	2
FBgn0260486	chr2L	7472504	7495618	-	CG42533	2	Normal	2	Normal	2	Normal	2	Normal	5	High	6	High	2	Normal	4	Normal	2	Normal	2	Normal	3	Low	3	Low	2	Normal	4	High	3	High	4	Normal	4	Normal	3	Low	4	Normal	4	Normal	2	Normal	4	3
FBgn0031920	chr2L	7474703	7476952	+	CG6441	2	Normal	2	Normal	2	Normal	2	Normal	5	High	6	High	2	Normal	4	Normal	2	Normal	2	Normal	3	Low	3	Low	2	Normal	5	High	3	High	4	Normal	4	Normal	3	Low	4	Normal	4	Normal	2	Normal	4	3
FBgn0011283	chr2L	7496784	7497360	-	Pbprp5	2	Normal	2	Normal	2	Normal	2	Normal	5	High	6	High	2	Normal	4	Normal	2	Normal	2	Normal	3	Low	3	Low	2	Normal	4	Normal	3	High	3	Low	3	Low	2	Low	4	Normal	4	Normal	2	Normal	3	4
FBgn0085403	chr2L	7497804	7576604	-	Rapgap1	2	Normal	2	Normal	2	Normal	2	Normal	5	High	6	High	2	Normal	4	Normal	2	Normal	2	Normal	3	Low	3	Low	2	Normal	4	Normal	3	High	3	Low	3	Low	2	Low	4	Normal	3	Low	2	Normal	3	5
FBgn0031923	chr2L	7578232	7578559	-	CG13791	2	Normal	2	Normal	2	Normal	2	Normal	5	High	6	High	2	Normal	4	Normal	3	High	2	Normal	3	Low	3	Low	2	Normal	4	Normal	3	High	3	Low	3	Low	2	Low	4	Normal	3	Low	2	Normal	4	5
FBgn0083141	chr2L	7581931	7583334	+	Spn7	2	Normal	2	Normal	2	Normal	2	Normal	5	High	6	High	2	Normal	4	Normal	3	High	2	Normal	3	Low	3	Low	2	Normal	4	Normal	3	High	3	Low	3	Low	2	Low	4	Normal	3	Low	2	Normal	4	5
FBgn0031925	chr2L	7605599	7607703	+	Cyp4d21	2	Normal	2	Normal	2	Normal	2	Normal	7	High	6	High	2	Normal	4	Normal	3	High	2	Normal	5	High	3	Low	2	Normal	4	Normal	3	High	3	Low	3	Low	2	Low	4	Normal	4	Normal	2	Normal	5	3
FBgn0031926	chr2L	7608389	7616528	+	CG6739	2	Normal	2	Normal	2	Normal	2	Normal	7	High	6	High	2	Normal	4	Normal	3	High	2	Normal	5	High	3	Low	2	Normal	4	Normal	3	High	3	Low	3	Low	2	Low	4	Normal	4	Normal	2	Normal	5	3
FBgn0031927	chr2L	7643526	7645997	-	CG13792	2	Normal	2	Normal	2	Normal	2	Normal	7	High	6	High	2	Normal	4	Normal	3	High	2	Normal	5	High	3	Low	2	Normal	4	Normal	3	High	3	Low	3	Low	2	Low	4	Normal	4	Normal	2	Normal	5	3
FBgn0024290	chr2L	7647052	7675078	-	Slob	2	Normal	2	Normal	2	Normal	2	Normal	7	High	6	High	2	Normal	4	Normal	3	High	2	Normal	5	High	3	Low	2	Normal	4	Normal	3	High	3	Low	3	Low	2	Low	4	Normal	4	Normal	2	Normal	5	3
FBgn0040299	chr2L	7666046	7689459	+	Myo28B1	2	Normal	2	Normal	2	Normal	2	Normal	7	High	6	High	2	Normal	4	Normal	3	High	2	Normal	5	High	3	Low	2	Normal	4	Normal	3	High	3	Low	3	Low	2	Low	4	Normal	4	Normal	2	Normal	5	3
FBgn0031929	chr2L	7689375	7691057	-	CG18585	2	Normal	2	Normal	2	Normal	2	Normal	7	High	7	High	2	Normal	4	Normal	3	High	2	Normal	5	High	3	Low	2	Normal	4	Normal	3	High	3	Low	3	Low	2	Low	4	Normal	4	Normal	2	Normal	5	3
FBgn0031930	chr2L	7691108	7692683	-	CG7025	2	Normal	2	Normal	2	Normal	2	Normal	7	High	7	High	2	Normal	4	Normal	3	High	2	Normal	5	High	3	Low	2	Normal	4	Normal	3	High	3	Low	3	Low	2	Low	4	Normal	4	Normal	2	Normal	5	3
FBgn0262880	chr2L	7693029	7693821	+	CG43235	2	Normal	2	Normal	2	Normal	2	Normal	7	High	7	High	2	Normal	4	Normal	3	High	2	Normal	5	High	3	Low	2	Normal	4	Normal	3	High	3	Low	3	Low	2	Low	4	Normal	4	Normal	2	Normal	5	3
FBgn0041182	chr2L	7693799	7701585	-	TepII	2	Normal	2	Normal	2	Normal	2	Normal	7	High	7	High	2	Normal	4	Normal	3	High	2	Normal	5	High	3	Low	2	Normal	4	Normal	3	High	3	Low	3	Low	2	Low	4	Normal	4	Normal	2	Normal	5	3
FBgn0041181	chr2L	7702806	7710697	+	TepIII	2	Normal	2	Normal	2	Normal	2	Normal	7	High	7	High	2	Normal	4	Normal	3	High	2	Normal	5	High	3	Low	2	Normal	4	Normal	3	High	3	Low	3	Low	2	Low	4	Normal	4	Normal	2	Normal	5	3
FBgn0031934	chr2L	7711019	7714032	+	Ntl	2	Normal	2	Normal	2	Normal	2	Normal	7	High	7	High	2	Normal	4	Normal	3	High	2	Normal	5	High	3	Low	2	Normal	4	Normal	3	High	3	Low	3	Low	2	Low	4	Normal	4	Normal	2	Normal	5	3
FBgn0012018	chr2L	7711475	7711661	+	tRNA:Y1:28C	2	Normal	2	Normal	2	Normal	2	Normal	7	High	7	High	2	Normal	4	Normal	3	High	2	Normal	5	High	3	Low	2	Normal	4	Normal	3	High	3	Low	3	Low	2	Low	4	Normal	4	Normal	2	Normal	5	3
FBgn0053296	chr2L	7714068	7716645	-	CG33296	2	Normal	2	Normal	2	Normal	2	Normal	7	High	7	High	2	Normal	4	Normal	3	High	2	Normal	5	High	3	Low	2	Normal	4	Normal	3	High	3	Low	3	Low	2	Low	4	Normal	4	Normal	2	Normal	5	3
FBgn0031935	chr2L	7716971	7719487	-	CG13793	2	Normal	2	Normal	2	Normal	2	Normal	7	High	7	High	2	Normal	4	Normal	3	High	2	Normal	5	High	3	Low	2	Normal	4	Normal	3	High	3	Low	3	Low	2	Low	4	Normal	4	Normal	2	Normal	5	3
FBgn0031936	chr2L	7719846	7722823	-	CG13794	2	Normal	2	Normal	2	Normal	2	Normal	7	High	7	High	2	Normal	4	Normal	3	High	2	Normal	5	High	3	Low	2	Normal	4	Normal	3	High	3	Low	3	Low	2	Low	4	Normal	4	Normal	2	Normal	5	3
FBgn0031937	chr2L	7723309	7726298	-	CG13795	2	Normal	2	Normal	2	Normal	2	Normal	7	High	7	High	2	Normal	4	Normal	3	High	2	Normal	5	High	3	Low	2	Normal	4	Normal	3	High	3	Low	3	Low	2	Low	4	Normal	4	Normal	2	Normal	5	3
FBgn0031939	chr2L	7727149	7732668	-	CG13796	2	Normal	2	Normal	2	Normal	2	Normal	7	High	7	High	2	Normal	4	Normal	3	High	2	Normal	5	High	3	Low	2	Normal	4	Normal	3	High	3	Low	3	Low	2	Low	4	Normal	4	Normal	2	Normal	5	3
FBgn0260479	chr2L	7734410	7738795	-	CG31904	2	Normal	2	Normal	2	Normal	2	Normal	7	High	7	High	2	Normal	4	Normal	3	High	2	Normal	5	High	3	Low	2	Normal	4	Normal	3	High	3	Low	3	Low	2	Low	4	Normal	4	Normal	2	Normal	5	3
FBgn0014454	chr2L	7740551	7741542	-	Acp1	2	Normal	2	Normal	2	Normal	2	Normal	7	High	7	High	2	Normal	4	Normal	3	High	2	Normal	5	High	3	Low	2	Normal	4	Normal	3	High	3	Low	3	Low	2	Low	4	Normal	4	Normal	2	Normal	5	3
FBgn0031940	chr2L	7743676	7744841	-	CG7214	2	Normal	2	Normal	2	Normal	2	Normal	7	High	7	High	2	Normal	4	Normal	3	High	2	Normal	5	High	3	Low	2	Normal	4	Normal	3	High	3	Low	3	Low	2	Low	4	Normal	4	Normal	2	Normal	5	3
FBgn0031941	chr2L	7747342	7747874	+	CG7211	2	Normal	2	Normal	2	Normal	2	Normal	7	High	7	High	2	Normal	4	Normal	3	High	2	Normal	5	High	3	Low	2	Normal	4	Normal	3	High	3	Low	3	Low	2	Low	4	Normal	4	Normal	2	Normal	5	3
FBgn0031942	chr2L	7752167	7753156	-	CG7203	2	Normal	2	Normal	2	Normal	2	Normal	7	High	7	High	2	Normal	4	Normal	3	High	2	Normal	5	High	3	Low	2	Normal	4	Normal	3	High	3	Low	3	Low	2	Low	4	Normal	4	Normal	2	Normal	5	3
FBgn0031944	chr2L	7754190	7765716	+	CG7196	2	Normal	2	Normal	2	Normal	2	Normal	7	High	7	High	2	Normal	4	Normal	3	High	2	Normal	5	High	3	Low	2	Normal	4	Normal	3	High	3	Low	3	Low	2	Low	4	Normal	4	Normal	2	Normal	5	3
FBgn0031943	chr2L	7756316	7756934	+	CG14538	2	Normal	2	Normal	2	Normal	2	Normal	7	High	7	High	2	Normal	4	Normal	3	High	2	Normal	5	High	3	Low	2	Normal	4	Normal	3	High	3	Low	3	Low	2	Low	4	Normal	4	Normal	2	Normal	5	3
FBgn0031945	chr2L	7767648	7775033	+	CG7191	2	Normal	2	Normal	2	Normal	2	Normal	7	High	7	High	2	Normal	4	Normal	3	High	2	Normal	5	High	3	Low	2	Normal	4	Normal	3	High	3	Low	3	Low	2	Low	4	Normal	4	Normal	2	Normal	5	3
FBgn0020880	chr2L	7775803	7778027	-	CG7179	2	Normal	2	Normal	2	Normal	2	Normal	7	High	7	High	2	Normal	4	Normal	3	High	2	Normal	5	High	3	Low	2	Normal	4	Normal	3	High	3	Low	3	Low	2	Low	4	Normal	4	Normal	2	Normal	5	3
FBgn0003961	chr2L	7780084	7781415	+	Uro	2	Normal	2	Normal	2	Normal	2	Normal	7	High	7	High	2	Normal	4	Normal	3	High	2	Normal	5	High	3	Low	2	Normal	4	Normal	3	High	3	Low	3	Low	2	Low	4	Normal	4	Normal	2	Normal	5	3
FBgn0031946	chr2L	7781502	7782627	+	CG7164	2	Normal	2	Normal	2	Normal	2	Normal	7	High	7	High	2	Normal	4	Normal	3	High	2	Normal	5	High	3	Low	2	Normal	4	Normal	3	High	3	Low	3	Low	2	Low	4	Normal	4	Normal	2	Normal	5	3
FBgn0031947	chr2L	7782856	7786063	+	CG7154	2	Normal	2	Normal	2	Normal	2	Normal	7	High	7	High	2	Normal	4	Normal	3	High	2	Normal	5	High	3	Low	2	Normal	4	Normal	3	High	3	Low	3	Low	2	Low	4	Normal	4	Normal	2	Normal	5	3
FBgn0031948	chr2L	7786156	7790557	-	CG7149	2	Normal	2	Normal	2	Normal	2	Normal	7	High	7	High	2	Normal	4	Normal	3	High	2	Normal	5	High	3	Low	2	Normal	4	Normal	3	High	3	Low	3	Low	2	Low	4	Normal	4	Normal	2	Normal	5	3
FBgn0025687	chr2L	7791405	7795958	-	LKR	2	Normal	2	Normal	2	Normal	2	Normal	7	High	7	High	2	Normal	4	Normal	3	High	2	Normal	5	High	3	Low	2	Normal	4	Normal	3	High	3	Low	3	Low	2	Low	4	Normal	4	Normal	2	Normal	5	3
FBgn0031950	chr2L	7796307	7799846	-	Herp	2	Normal	2	Normal	2	Normal	2	Normal	7	High	7	High	2	Normal	4	Normal	3	High	2	Normal	5	High	3	Low	2	Normal	4	Normal	3	High	3	Low	3	Low	2	Low	4	Normal	4	Normal	2	Normal	5	3
FBgn0031951	chr2L	7800166	7802008	+	r2d2	2	Normal	2	Normal	2	Normal	2	Normal	7	High	7	High	2	Normal	4	Normal	3	High	2	Normal	5	High	3	Low	2	Normal	4	Normal	3	High	3	Low	3	Low	2	Low	4	Normal	4	Normal	2	Normal	5	3
FBgn0031952	chr2L	7802414	7810697	-	cdc14	2	Normal	2	Normal	2	Normal	2	Normal	7	High	7	High	2	Normal	4	Normal	3	High	2	Normal	5	High	3	Low	2	Normal	4	Normal	3	High	3	Low	3	Low	2	Low	4	Normal	4	Normal	2	Normal	5	3
FBgn0261800	chr2L	7811439	7820771	+	LanB1	2	Normal	2	Normal	2	Normal	2	Normal	7	High	7	High	2	Normal	4	Normal	3	High	2	Normal	5	High	3	Low	2	Normal	4	Normal	3	High	3	Low	3	Low	2	Low	4	Normal	4	Normal	2	Normal	5	3
FBgn0027515	chr2L	7821533	7825350	+	CG7115	2	Normal	2	Normal	2	Normal	2	Normal	7	High	7	High	2	Normal	4	Normal	3	High	2	Normal	5	High	3	Low	2	Normal	4	Normal	3	High	3	Low	3	Low	2	Low	4	Normal	4	Normal	2	Normal	5	3
FBgn0020618	chr2L	7825625	7827252	-	Rack1	2	Normal	2	Normal	2	Normal	2	Normal	7	High	7	High	2	Normal	4	Normal	3	High	2	Normal	5	High	3	Low	2	Normal	4	Normal	3	High	3	Low	3	Low	2	Low	4	Normal	4	Normal	2	Normal	5	3
FBgn0004177	chr2L	7827742	7832745	+	mts	2	Normal	2	Normal	2	Normal	2	Normal	7	High	7	High	2	Normal	4	Normal	3	High	2	Normal	5	High	3	Low	2	Normal	4	Normal	3	High	3	Low	3	Low	2	Low	4	Normal	4	Normal	2	Normal	5	3
FBgn0262546	chr2L	7839873	7840332	-	CG43100	2	Normal	2	Normal	2	Normal	2	Normal	7	High	7	High	2	Normal	4	Normal	3	High	2	Normal	5	High	3	Low	2	Normal	4	Normal	3	High	3	Low	3	Low	2	Low	4	Normal	4	Normal	2	Normal	5	3
FBgn0031954	chr2L	7840480	7841262	+	CG14537	2	Normal	2	Normal	2	Normal	2	Normal	7	High	7	High	2	Normal	4	Normal	3	High	2	Normal	5	High	3	Low	2	Normal	4	Normal	3	High	3	Low	3	Low	2	Low	4	Normal	4	Normal	2	Normal	5	3
FBgn0031955	chr2L	7844904	7855255	-	CG14535	2	Normal	2	Normal	2	Normal	2	Normal	7	High	7	High	2	Normal	4	Normal	3	High	2	Normal	5	High	3	Low	2	Normal	4	Normal	3	High	3	Low	3	Low	4	Normal	4	Normal	4	Normal	2	Normal	5	2
FBgn0040099	chr2L	7857076	7858136	+	lectin-28C	2	Normal	2	Normal	2	Normal	2	Normal	7	High	7	High	2	Normal	4	Normal	3	High	2	Normal	5	High	3	Low	2	Normal	4	Normal	3	High	3	Low	3	Low	4	Normal	4	Normal	4	Normal	2	Normal	5	2
FBgn0031957	chr2L	7857956	7860838	-	TwdlE	2	Normal	2	Normal	2	Normal	2	Normal	7	High	7	High	2	Normal	4	Normal	3	High	2	Normal	5	High	3	Low	2	Normal	4	Normal	3	High	3	Low	3	Low	4	Normal	4	Normal	4	Normal	2	Normal	5	2
FBgn0045038	chr2L	7864638	7871432	-	Proct	2	Normal	2	Normal	2	Normal	2	Normal	7	High	7	High	2	Normal	4	Normal	3	High	2	Normal	5	High	3	Low	2	Normal	4	Normal	3	High	3	Low	3	Low	4	Normal	4	Normal	4	Normal	2	Normal	5	2
FBgn0011861	chr2L	7872848	7872919	+	tRNA:G3:28D	2	Normal	2	Normal	2	Normal	2	Normal	7	High	7	High	2	Normal	4	Normal	3	High	2	Normal	5	High	3	Low	2	Normal	4	Normal	3	High	3	Low	3	Low	4	Normal	4	Normal	4	Normal	2	Normal	5	2
FBgn0031959	chr2L	7873494	7879550	-	spz3	2	Normal	2	Normal	2	Normal	2	Normal	7	High	7	High	2	Normal	4	Normal	3	High	2	Normal	5	High	3	Low	2	Normal	4	Normal	3	High	3	Low	3	Low	4	Normal	4	Normal	4	Normal	2	Normal	5	2
FBgn0031961	chr2L	7883467	7887489	-	CG7102	2	Normal	2	Normal	2	Normal	2	Normal	7	High	7	High	2	Normal	4	Normal	3	High	2	Normal	5	High	3	Low	2	Normal	4	Normal	3	High	3	Low	3	Low	4	Normal	4	Normal	4	Normal	2	Normal	5	2
FBgn0261790	chr2L	7884931	7885425	-	SmE	2	Normal	2	Normal	2	Normal	2	Normal	7	High	7	High	2	Normal	4	Normal	3	High	2	Normal	5	High	3	Low	2	Normal	4	Normal	3	High	3	Low	3	Low	4	Normal	4	Normal	4	Normal	2	Normal	5	2
FBgn0083968	chr2L	7885648	7886014	+	CG34132	2	Normal	2	Normal	2	Normal	2	Normal	7	High	7	High	2	Normal	4	Normal	3	High	2	Normal	5	High	3	Low	2	Normal	4	Normal	3	High	4	Normal	3	Low	4	Normal	4	Normal	4	Normal	2	Normal	5	1
FBgn0051902	chr2L	7887692	7889129	-	Spn28Da	2	Normal	2	Normal	2	Normal	2	Normal	7	High	6	High	2	Normal	4	Normal	3	High	2	Normal	5	High	3	Low	2	Normal	4	Normal	3	High	5	High	5	High	4	Normal	4	Normal	4	Normal	2	Normal	6	1
FBgn0053121	chr2L	7889370	7890530	-	Spn28Db	2	Normal	2	Normal	2	Normal	2	Normal	7	High	6	High	2	Normal	4	Normal	3	High	2	Normal	5	High	3	Low	2	Normal	4	Normal	3	High	5	High	5	High	4	Normal	4	Normal	4	Normal	2	Normal	6	1
FBgn0085450	chr2L	7892324	7984158	-	Snoo	2	Normal	2	Normal	2	Normal	2	Normal	7	High	6	High	2	Normal	4	Normal	3	High	2	Normal	5	High	3	Low	2	Normal	4	Normal	3	High	5	High	5	High	5	High	4	Normal	4	Normal	2	Normal	7	1
FBgn0031968	chr2L	7984719	7986785	+	CG7231	2	Normal	2	Normal	2	Normal	2	Normal	7	High	8	High	2	Normal	4	Normal	3	High	2	Normal	5	High	3	Low	2	Normal	5	High	3	High	6	High	5	High	5	High	4	Normal	4	Normal	2	Normal	8	1
FBgn0031969	chr2L	7987112	7994182	-	pes	2	Normal	2	Normal	2	Normal	2	Normal	7	High	8	High	2	Normal	4	Normal	3	High	2	Normal	5	High	3	Low	2	Normal	5	High	3	High	6	High	5	High	5	High	4	Normal	4	Normal	2	Normal	8	1
FBgn0031970	chr2L	7994836	7998150	-	CG7227	2	Normal	2	Normal	2	Normal	2	Normal	7	High	8	High	2	Normal	4	Normal	3	High	2	Normal	5	High	3	Low	2	Normal	5	High	3	High	6	High	5	High	5	High	4	Normal	4	Normal	2	Normal	8	1
FBgn0031971	chr2L	7998933	7999743	+	CG7224	2	Normal	2	Normal	2	Normal	2	Normal	7	High	6	High	2	Normal	4	Normal	3	High	2	Normal	5	High	3	Low	2	Normal	5	High	3	High	6	High	5	High	5	High	4	Normal	4	Normal	2	Normal	8	1
FBgn0031972	chr2L	7999669	8004313	-	Wwox	2	Normal	2	Normal	2	Normal	2	Normal	7	High	6	High	2	Normal	4	Normal	3	High	2	Normal	5	High	3	Low	2	Normal	5	High	3	High	6	High	5	High	5	High	4	Normal	4	Normal	2	Normal	8	1
FBgn0031973	chr2L	8004547	8007253	-	Spn28D	2	Normal	2	Normal	2	Normal	2	Normal	7	High	6	High	2	Normal	4	Normal	3	High	2	Normal	5	High	3	Low	2	Normal	5	High	3	High	6	High	5	High	5	High	4	Normal	4	Normal	2	Normal	8	1
FBgn0031974	chr2L	8008320	8009477	-	CG12560	2	Normal	2	Normal	2	Normal	2	Normal	7	High	6	High	2	Normal	4	Normal	3	High	2	Normal	5	High	3	Low	2	Normal	5	High	3	High	6	High	5	High	5	High	4	Normal	4	Normal	2	Normal	8	1
FBgn0054010	chr2L	8009602	8010635	-	CG34010	2	Normal	2	Normal	2	Normal	2	Normal	7	High	6	High	2	Normal	4	Normal	3	High	2	Normal	5	High	3	Low	2	Normal	5	High	3	High	6	High	5	High	5	High	4	Normal	4	Normal	2	Normal	8	1
FBgn0031975	chr2L	8011406	8026901	+	Tg	2	Normal	2	Normal	2	Normal	2	Normal	7	High	6	High	2	Normal	4	Normal	3	High	2	Normal	5	High	3	Low	2	Normal	5	High	3	High	6	High	5	High	5	High	4	Normal	4	Normal	2	Normal	8	1
FBgn0031976	chr2L	8026913	8039788	-	CG7367	2	Normal	2	Normal	2	Normal	2	Normal	7	High	6	High	2	Normal	4	Normal	3	High	2	Normal	5	High	3	Low	2	Normal	5	High	3	High	6	High	5	High	5	High	4	Normal	4	Normal	2	Normal	8	1
FBgn0031977	chr2L	8029463	8030150	+	baf	2	Normal	2	Normal	2	Normal	2	Normal	7	High	6	High	2	Normal	4	Normal	3	High	2	Normal	5	High	3	Low	2	Normal	5	High	3	High	6	High	5	High	5	High	4	Normal	4	Normal	2	Normal	8	1
FBgn0044323	chr2L	8030721	8039598	+	Cka	2	Normal	2	Normal	2	Normal	2	Normal	7	High	6	High	2	Normal	4	Normal	3	High	2	Normal	5	High	3	Low	2	Normal	5	High	3	High	6	High	5	High	5	High	4	Normal	4	Normal	2	Normal	8	1
FBgn0031979	chr2L	8041114	8041879	+	CG7429	2	Normal	2	Normal	2	Normal	2	Normal	7	High	6	High	2	Normal	4	Normal	3	High	2	Normal	5	High	3	Low	2	Normal	5	High	3	High	6	High	5	High	5	High	4	Normal	4	Normal	2	Normal	8	1
FBgn0031980	chr2L	8041879	8042856	-	RpL36A	2	Normal	2	Normal	2	Normal	2	Normal	7	High	6	High	2	Normal	4	Normal	3	High	2	Normal	5	High	3	Low	2	Normal	5	High	3	High	6	High	5	High	5	High	4	Normal	4	Normal	2	Normal	8	1
FBgn0065055	chr2L	8042188	8042350	-	snoRNA:Psi28S-2648	2	Normal	2	Normal	2	Normal	2	Normal	7	High	6	High	2	Normal	4	Normal	3	High	2	Normal	5	High	3	Low	2	Normal	5	High	3	High	6	High	5	High	5	High	4	Normal	4	Normal	2	Normal	8	1
FBgn0031981	chr2L	8043714	8054328	+	CG7466	2	Normal	2	Normal	2	Normal	2	Normal	7	High	6	High	2	Normal	4	Normal	3	High	2	Normal	5	High	3	Low	2	Normal	5	High	3	High	6	High	5	High	5	High	4	Normal	4	Normal	2	Normal	8	1
FBgn0011230	chr2L	8054321	8071591	-	poe	2	Normal	2	Normal	2	Normal	2	Normal	7	High	6	High	2	Normal	4	Normal	3	High	2	Normal	5	High	3	Low	2	Normal	5	High	3	High	6	High	5	High	5	High	4	Normal	4	Normal	2	Normal	8	1
FBgn0013531	chr2L	8071808	8072844	-	MED20	2	Normal	2	Normal	2	Normal	2	Normal	7	High	6	High	2	Normal	4	Normal	3	High	2	Normal	5	High	3	Low	2	Normal	5	High	3	High	6	High	5	High	5	High	4	Normal	4	Normal	2	Normal	8	1
FBgn0010287	chr2L	8072896	8073949	+	Trf	2	Normal	2	Normal	2	Normal	2	Normal	7	High	6	High	2	Normal	4	Normal	3	High	2	Normal	5	High	3	Low	2	Normal	5	High	3	High	6	High	5	High	5	High	4	Normal	4	Normal	2	Normal	8	1
FBgn0020240	chr2L	8074108	8082969	-	Mcr	2	Normal	2	Normal	2	Normal	2	Normal	7	High	6	High	2	Normal	4	Normal	3	High	2	Normal	5	High	3	Low	2	Normal	5	High	3	High	6	High	5	High	5	High	4	Normal	4	Normal	2	Normal	8	1
FBgn0261822	chr2L	8083421	8110561	+	Bsg	2	Normal	2	Normal	2	Normal	2	Normal	7	High	6	High	2	Normal	4	Normal	3	High	2	Normal	5	High	3	Low	2	Normal	5	High	3	High	6	High	5	High	5	High	4	Normal	4	Normal	2	Normal	8	1
FBgn0031985	chr2L	8116964	8124001	-	mon2	2	Normal	2	Normal	2	Normal	2	Normal	7	High	6	High	2	Normal	4	Normal	3	High	2	Normal	5	High	3	Low	2	Normal	5	High	3	High	6	High	5	High	5	High	4	Normal	4	Normal	2	Normal	8	1
FBgn0031986	chr2L	8124328	8125799	+	CG8673	2	Normal	2	Normal	2	Normal	2	Normal	7	High	6	High	2	Normal	4	Normal	3	High	2	Normal	5	High	3	Low	2	Normal	5	High	3	High	6	High	5	High	5	High	4	Normal	4	Normal	2	Normal	8	1
FBgn0031987	chr2L	8125667	8126876	-	CG12375	2	Normal	2	Normal	2	Normal	2	Normal	7	High	6	High	2	Normal	4	Normal	3	High	2	Normal	5	High	3	Low	2	Normal	5	High	3	High	6	High	5	High	5	High	4	Normal	4	Normal	2	Normal	8	1
FBgn0031988	chr2L	8127023	8133989	+	CG8668	2	Normal	2	Normal	2	Normal	2	Normal	7	High	6	High	2	Normal	4	Normal	3	High	2	Normal	5	High	3	Low	2	Normal	5	High	3	High	6	High	5	High	5	High	4	Normal	4	Normal	2	Normal	8	1
FBgn0031990	chr2L	8134246	8159575	-	CG8552	2	Normal	2	Normal	2	Normal	2	Normal	7	High	6	High	2	Normal	4	Normal	3	High	2	Normal	5	High	3	Low	2	Normal	5	High	3	High	6	High	5	High	5	High	4	Normal	4	Normal	2	Normal	8	1
FBgn0261830	chr2L	8143487	8144027	-	CG42762	2	Normal	2	Normal	2	Normal	2	Normal	7	High	6	High	2	Normal	4	Normal	3	High	2	Normal	5	High	3	Low	2	Normal	5	High	3	High	6	High	5	High	5	High	4	Normal	4	Normal	2	Normal	8	1
FBgn0261831	chr2L	8144390	8145088	-	CG42763	2	Normal	2	Normal	2	Normal	2	Normal	7	High	6	High	2	Normal	4	Normal	3	High	2	Normal	5	High	3	Low	2	Normal	5	High	3	High	6	High	5	High	5	High	4	Normal	4	Normal	2	Normal	8	1
FBgn0051606	chr2L	8147629	8148356	+	CG31606	2	Normal	2	Normal	2	Normal	2	Normal	7	High	6	High	2	Normal	4	Normal	3	High	2	Normal	5	High	3	Low	2	Normal	5	High	3	High	6	High	5	High	5	High	4	Normal	4	Normal	2	Normal	8	1
FBgn0263256	chr2L	8148949	8158786	+	CG43394	2	Normal	2	Normal	2	Normal	2	Normal	7	High	6	High	2	Normal	4	Normal	3	High	2	Normal	5	High	3	Low	2	Normal	5	High	3	High	6	High	5	High	5	High	4	Normal	4	Normal	2	Normal	8	1
FBgn0261064	chr2L	8159839	8161800	+	Rbsn-5	2	Normal	2	Normal	2	Normal	2	Normal	7	High	6	High	2	Normal	4	Normal	3	High	2	Normal	5	High	3	Low	2	Normal	5	High	3	High	6	High	5	High	5	High	4	Normal	4	Normal	2	Normal	8	1
FBgn0031992	chr2L	8161793	8162389	-	CG8498	2	Normal	2	Normal	2	Normal	2	Normal	7	High	6	High	2	Normal	4	Normal	3	High	2	Normal	5	High	3	Low	2	Normal	5	High	3	High	6	High	5	High	5	High	4	Normal	4	Normal	2	Normal	8	1
FBgn0031993	chr2L	8163297	8190044	+	CG8486	2	Normal	2	Normal	2	Normal	2	Normal	7	High	6	High	2	Normal	4	Normal	3	High	2	Normal	5	High	3	Low	2	Normal	5	High	3	High	6	High	5	High	5	High	4	Normal	4	Normal	2	Normal	8	1
FBgn0013442	chr2L	8180221	8181331	+	fos28F	2	Normal	2	Normal	2	Normal	2	Normal	7	High	6	High	2	Normal	4	Normal	3	High	2	Normal	5	High	3	Low	2	Normal	5	High	3	High	6	High	5	High	5	High	4	Normal	4	Normal	2	Normal	8	1
FBgn0083970	chr2L	8190296	8190781	-	CG34134	2	Normal	2	Normal	3	High	4	High	7	High	6	High	2	Normal	4	Normal	3	High	2	Normal	5	High	3	Low	2	Normal	5	High	3	High	6	High	5	High	5	High	4	Normal	4	Normal	2	Normal	9	1
FBgn0031995	chr2L	8190953	8196893	-	CG8475	2	Normal	2	Normal	3	High	4	High	7	High	6	High	2	Normal	4	Normal	3	High	2	Normal	5	High	3	Low	2	Normal	5	High	3	High	6	High	5	High	5	High	4	Normal	4	Normal	2	Normal	9	1
FBgn0031996	chr2L	8197195	8198813	+	CG8460	2	Normal	2	Normal	3	High	4	High	7	High	6	High	2	Normal	4	Normal	3	High	2	Normal	5	High	3	Low	2	Normal	5	High	3	High	6	High	5	High	5	High	4	Normal	4	Normal	2	Normal	9	1
FBgn0031997	chr2L	8198958	8200652	+	CG8455	2	Normal	2	Normal	3	High	4	High	7	High	6	High	2	Normal	4	Normal	3	High	2	Normal	5	High	3	Low	2	Normal	5	High	3	High	6	High	5	High	5	High	4	Normal	4	Normal	2	Normal	9	1
FBgn0031998	chr2L	8200464	8205128	-	CG8451	2	Normal	2	Normal	3	High	4	High	7	High	6	High	2	Normal	4	Normal	3	High	2	Normal	5	High	4	Normal	2	Normal	5	High	3	High	6	High	5	High	5	High	4	Normal	4	Normal	2	Normal	9	0
FBgn0031999	chr2L	8206205	8209639	+	CG8419	2	Normal	2	Normal	3	High	4	High	7	High	6	High	2	Normal	4	Normal	3	High	2	Normal	5	High	4	Normal	2	Normal	5	High	3	High	6	High	5	High	5	High	4	Normal	4	Normal	2	Normal	9	0
FBgn0003607	chr2L	8209625	8211133	-	Su(var)205	2	Normal	2	Normal	3	High	4	High	7	High	6	High	2	Normal	4	Normal	3	High	2	Normal	5	High	4	Normal	2	Normal	5	High	3	High	6	High	5	High	5	High	4	Normal	4	Normal	2	Normal	9	0
FBgn0015299	chr2L	8211346	8211938	+	Ssb-c31a	2	Normal	2	Normal	3	High	4	High	7	High	6	High	2	Normal	4	Normal	3	High	2	Normal	5	High	4	Normal	2	Normal	5	High	3	High	6	High	5	High	5	High	4	Normal	4	Normal	2	Normal	9	0
FBgn0032000	chr2L	8212038	8212881	-	CG8372	2	Normal	2	Normal	3	High	4	High	7	High	6	High	2	Normal	4	Normal	3	High	2	Normal	5	High	4	Normal	2	Normal	5	High	3	High	6	High	5	High	5	High	4	Normal	4	Normal	2	Normal	9	0
FBgn0032001	chr2L	8213178	8214135	+	CG8360	2	Normal	2	Normal	3	High	4	High	7	High	6	High	2	Normal	4	Normal	3	High	2	Normal	5	High	4	Normal	2	Normal	5	High	3	High	6	High	5	High	5	High	4	Normal	4	Normal	2	Normal	9	0
FBgn0032002	chr2L	8214304	8215239	+	CG8353	2	Normal	2	Normal	3	High	4	High	7	High	6	High	2	Normal	4	Normal	3	High	2	Normal	5	High	4	Normal	2	Normal	5	High	3	High	6	High	5	High	5	High	4	Normal	4	Normal	2	Normal	9	0
FBgn0032003	chr2L	8215914	8216901	+	CG8349	2	Normal	2	Normal	3	High	4	High	7	High	6	High	2	Normal	4	Normal	3	High	2	Normal	5	High	4	Normal	2	Normal	5	High	3	High	6	High	5	High	5	High	4	Normal	4	Normal	2	Normal	9	0
FBgn0032004	chr2L	8216850	8218017	-	CG8292	2	Normal	2	Normal	3	High	4	High	7	High	6	High	2	Normal	4	Normal	3	High	2	Normal	5	High	4	Normal	2	Normal	5	High	3	High	6	High	5	High	5	High	4	Normal	4	Normal	2	Normal	9	0
FBgn0032005	chr2L	8218070	8220737	-	Snx6	2	Normal	2	Normal	3	High	4	High	7	High	6	High	2	Normal	4	Normal	3	High	2	Normal	5	High	4	Normal	2	Normal	5	High	3	High	6	High	5	High	5	High	4	Normal	4	Normal	2	Normal	9	0
FBgn0032006	chr2L	8220979	8239875	-	Pvr	2	Normal	2	Normal	3	High	4	High	7	High	6	High	3	High	4	Normal	3	High	2	Normal	5	High	4	Normal	2	Normal	5	High	3	High	5	High	5	High	5	High	4	Normal	4	Normal	2	Normal	10	0
FBgn0028987	chr2L	8240413	8241839	-	Spn2	2	Normal	2	Normal	2	Normal	2	Normal	7	High	6	High	2	Normal	4	Normal	3	High	2	Normal	5	High	4	Normal	2	Normal	5	High	3	High	5	High	5	High	5	High	4	Normal	4	Normal	2	Normal	8	0
FBgn0262943	chr2L	8242054	8242435	+	CR43262	2	Normal	2	Normal	2	Normal	2	Normal	7	High	6	High	2	Normal	4	Normal	3	High	2	Normal	5	High	4	Normal	2	Normal	5	High	3	High	5	High	5	High	5	High	4	Normal	4	Normal	2	Normal	8	0
FBgn0032008	chr2L	8242658	8243426	+	CG14277	2	Normal	2	Normal	2	Normal	2	Normal	7	High	6	High	2	Normal	4	Normal	3	High	2	Normal	5	High	4	Normal	2	Normal	5	High	3	High	5	High	5	High	5	High	4	Normal	4	Normal	2	Normal	8	0
FBgn0262359	chr2L	8243512	8243988	-	CG43057	2	Normal	2	Normal	2	Normal	2	Normal	7	High	6	High	2	Normal	4	Normal	3	High	2	Normal	5	High	4	Normal	2	Normal	5	High	3	High	5	High	5	High	5	High	4	Normal	4	Normal	2	Normal	8	0
FBgn0032010	chr2L	8244159	8257502	-	CG8086	2	Normal	2	Normal	2	Normal	2	Normal	7	High	6	High	2	Normal	4	Normal	3	High	2	Normal	5	High	3	Low	2	Normal	5	High	3	High	5	High	5	High	5	High	4	Normal	4	Normal	2	Normal	8	1
FBgn0262374	chr2L	8258615	8258692	-	mir-2b-1	2	Normal	2	Normal	2	Normal	2	Normal	7	High	6	High	2	Normal	4	Normal	3	High	2	Normal	5	High	3	Low	2	Normal	5	High	3	High	5	High	5	High	5	High	4	Normal	4	Normal	2	Normal	8	1
FBgn0003502	chr2L	8259503	8301072	-	Btk29A	2	Normal	2	Normal	2	Normal	2	Normal	7	High	6	High	2	Normal	4	Normal	3	High	2	Normal	5	High	3	Low	2	Normal	5	High	3	High	5	High	5	High	5	High	4	Normal	4	Normal	2	Normal	8	1
FBgn0011902	chr2L	8290726	8290799	+	tRNA:K5:29A	2	Normal	2	Normal	2	Normal	2	Normal	7	High	6	High	2	Normal	4	Normal	3	High	2	Normal	5	High	3	Low	2	Normal	5	High	3	High	5	High	5	High	5	High	4	Normal	4	Normal	2	Normal	8	1
FBgn0261020	chr2L	8301344	8302983	-	wol	2	Normal	2	Normal	2	Normal	2	Normal	7	High	6	High	2	Normal	4	Normal	3	High	2	Normal	5	High	3	Low	2	Normal	5	High	3	High	5	High	5	High	5	High	4	Normal	4	Normal	2	Normal	8	1
FBgn0032013	chr2L	8303432	8305376	+	Scgalpha	2	Normal	2	Normal	2	Normal	2	Normal	7	High	6	High	2	Normal	4	Normal	3	High	2	Normal	5	High	3	Low	2	Normal	5	High	3	High	5	High	5	High	5	High	4	Normal	4	Normal	2	Normal	8	1
FBgn0032014	chr2L	8305589	8306743	+	CG7840	2	Normal	2	Normal	2	Normal	2	Normal	7	High	6	High	2	Normal	4	Normal	3	High	2	Normal	5	High	3	Low	2	Normal	5	High	3	High	5	High	5	High	5	High	4	Normal	4	Normal	2	Normal	8	1
FBgn0032015	chr2L	8306683	8308188	-	CG7830	2	Normal	2	Normal	2	Normal	2	Normal	7	High	6	High	2	Normal	4	Normal	3	High	2	Normal	5	High	3	Low	2	Normal	5	High	3	High	5	High	5	High	5	High	4	Normal	4	Normal	2	Normal	8	1
FBgn0032016	chr2L	8308439	8309963	+	CG7818	2	Normal	2	Normal	2	Normal	2	Normal	7	High	6	High	2	Normal	4	Normal	3	High	2	Normal	5	High	3	Low	2	Normal	5	High	3	High	5	High	5	High	5	High	4	Normal	4	Normal	2	Normal	8	1
FBgn0032017	chr2L	8309868	8311144	-	CG7810	2	Normal	2	Normal	2	Normal	2	Normal	7	High	6	High	2	Normal	4	Normal	3	High	2	Normal	5	High	3	Low	2	Normal	5	High	3	High	6	High	5	High	5	High	4	Normal	4	Normal	2	Normal	8	1
FBgn0032018	chr2L	8311418	8317017	+	CG7806	2	Normal	2	Normal	2	Normal	2	Normal	7	High	6	High	2	Normal	4	Normal	3	High	2	Normal	5	High	3	Low	2	Normal	5	High	3	High	6	High	5	High	5	High	4	Normal	4	Normal	2	Normal	8	1
FBgn0262598	chr2L	8316888	8319920	-	mtsh	2	Normal	2	Normal	2	Normal	2	Normal	7	High	6	High	2	Normal	4	Normal	3	High	2	Normal	5	High	3	Low	2	Normal	5	High	3	High	6	High	5	High	5	High	4	Normal	4	Normal	2	Normal	8	1
FBgn0032020	chr2L	8320323	8321285	+	CG7787	2	Normal	2	Normal	2	Normal	2	Normal	7	High	6	High	2	Normal	4	Normal	3	High	2	Normal	5	High	3	Low	2	Normal	5	High	3	High	6	High	5	High	5	High	4	Normal	4	Normal	2	Normal	8	1
FBgn0032021	chr2L	8321275	8325299	-	CG7781	2	Normal	2	Normal	2	Normal	2	Normal	7	High	6	High	2	Normal	4	Normal	3	High	2	Normal	5	High	3	Low	2	Normal	5	High	3	High	6	High	5	High	5	High	4	Normal	4	Normal	2	Normal	8	1
FBgn0032022	chr2L	8327457	8332911	+	CG14275	2	Normal	2	Normal	2	Normal	2	Normal	7	High	6	High	2	Normal	4	Normal	3	High	2	Normal	5	High	3	Low	2	Normal	5	High	3	High	6	High	5	High	5	High	4	Normal	4	Normal	2	Normal	8	1
FBgn0032023	chr2L	8338311	8342056	+	CG14274	2	Normal	2	Normal	2	Normal	2	Normal	7	High	6	High	2	Normal	4	Normal	3	High	2	Normal	5	High	3	Low	2	Normal	5	High	3	High	6	High	5	High	5	High	4	Normal	4	Normal	2	Normal	8	1
FBgn0032024	chr2L	8342763	8344378	+	CG14273	2	Normal	2	Normal	2	Normal	2	Normal	7	High	6	High	2	Normal	4	Normal	3	High	2	Normal	5	High	3	Low	2	Normal	5	High	3	High	6	High	5	High	5	High	4	Normal	4	Normal	2	Normal	8	1
FBgn0032025	chr2L	8346620	8350197	+	CG7778	2	Normal	2	Normal	2	Normal	2	Normal	7	High	6	High	2	Normal	4	Normal	3	High	2	Normal	5	High	3	Low	2	Normal	5	High	3	High	6	High	5	High	5	High	4	Normal	4	Normal	2	Normal	8	1
FBgn0051901	chr2L	8352189	8355172	+	Mur29B	2	Normal	2	Normal	2	Normal	2	Normal	7	High	6	High	2	Normal	4	Normal	NA	NA	2	Normal	5	High	3	Low	2	Normal	5	High	3	High	6	High	5	High	5	High	4	Normal	4	Normal	2	Normal	7	1
FBgn0032026	chr2L	8355677	8362447	-	CG7627	2	Normal	2	Normal	2	Normal	2	Normal	7	High	6	High	2	Normal	4	Normal	2	Normal	2	Normal	5	High	3	Low	2	Normal	5	High	3	High	6	High	5	High	5	High	4	Normal	4	Normal	2	Normal	7	1
FBgn0010265	chr2L	8363698	8364609	-	RpS13	2	Normal	2	Normal	2	Normal	2	Normal	7	High	6	High	2	Normal	4	Normal	2	Normal	2	Normal	5	High	3	Low	2	Normal	5	High	3	High	6	High	5	High	6	High	4	Normal	4	Normal	2	Normal	7	1
FBgn0261437	chr2L	8364831	8365663	+	CSN8	2	Normal	2	Normal	2	Normal	2	Normal	7	High	6	High	2	Normal	4	Normal	2	Normal	2	Normal	5	High	3	Low	2	Normal	5	High	3	High	6	High	5	High	6	High	4	Normal	4	Normal	2	Normal	7	1
FBgn0260439	chr2L	8366008	8370082	+	Pp2A-29B	2	Normal	2	Normal	2	Normal	2	Normal	7	High	6	High	2	Normal	4	Normal	2	Normal	2	Normal	5	High	3	Low	2	Normal	5	High	3	High	6	High	5	High	6	High	4	Normal	4	Normal	2	Normal	7	1
FBgn0032029	chr2L	8370512	8374250	+	CG17292	2	Normal	2	Normal	2	Normal	2	Normal	7	High	6	High	2	Normal	4	Normal	2	Normal	2	Normal	5	High	3	Low	2	Normal	5	High	3	High	6	High	5	High	6	High	4	Normal	4	Normal	2	Normal	7	1
FBgn0032030	chr2L	8374480	8375549	+	CG17293	2	Normal	2	Normal	2	Normal	2	Normal	7	High	6	High	2	Normal	4	Normal	2	Normal	2	Normal	5	High	3	Low	2	Normal	5	High	3	High	6	High	5	High	6	High	4	Normal	4	Normal	2	Normal	7	1
FBgn0032031	chr2L	8375500	8376777	-	CG13390	2	Normal	2	Normal	2	Normal	2	Normal	7	High	6	High	2	Normal	4	Normal	2	Normal	2	Normal	5	High	3	Low	2	Normal	5	High	3	High	6	High	5	High	6	High	4	Normal	4	Normal	2	Normal	7	1
FBgn0032032	chr2L	8377050	8378206	+	CG17294	2	Normal	2	Normal	2	Normal	2	Normal	7	High	6	High	2	Normal	4	Normal	2	Normal	2	Normal	5	High	3	Low	2	Normal	5	High	3	High	6	High	5	High	6	High	4	Normal	4	Normal	2	Normal	7	1
FBgn0027094	chr2L	8378261	8381756	-	Aats-ala	2	Normal	2	Normal	2	Normal	2	Normal	7	High	6	High	2	Normal	4	Normal	2	Normal	2	Normal	5	High	3	Low	2	Normal	5	High	3	High	6	High	5	High	6	High	4	Normal	4	Normal	2	Normal	7	1
FBgn0032033	chr2L	8381904	8382723	-	CG13392	2	Normal	2	Normal	2	Normal	2	Normal	7	High	6	High	2	Normal	4	Normal	2	Normal	2	Normal	5	High	3	Low	2	Normal	5	High	3	High	6	High	5	High	6	High	4	Normal	4	Normal	2	Normal	7	1
FBgn0032034	chr2L	8382814	8383657	+	Rcd4	2	Normal	2	Normal	2	Normal	2	Normal	7	High	6	High	2	Normal	4	Normal	2	Normal	2	Normal	5	High	3	Low	2	Normal	5	High	3	High	6	High	5	High	6	High	4	Normal	4	Normal	2	Normal	7	1
FBgn0032035	chr2L	8383611	8384132	-	CG13393	2	Normal	2	Normal	2	Normal	2	Normal	7	High	6	High	2	Normal	4	Normal	2	Normal	2	Normal	5	High	3	Low	2	Normal	5	High	3	High	6	High	5	High	6	High	4	Normal	4	Normal	2	Normal	7	1
FBgn0032036	chr2L	8384429	8388804	+	CG13384	2	Normal	2	Normal	2	Normal	2	Normal	7	High	6	High	2	Normal	4	Normal	2	Normal	2	Normal	5	High	3	Low	2	Normal	5	High	3	High	6	High	5	High	6	High	4	Normal	4	Normal	2	Normal	7	1
FBgn0262001	chr2L	8388727	8389304	-	CG42819	2	Normal	2	Normal	2	Normal	2	Normal	7	High	6	High	2	Normal	4	Normal	2	Normal	2	Normal	5	High	3	Low	2	Normal	5	High	3	High	6	High	5	High	6	High	4	Normal	4	Normal	2	Normal	7	1
FBgn0041717	chr2L	8389723	8389820	+	snRNA:U6atac:29B	2	Normal	2	Normal	2	Normal	2	Normal	7	High	6	High	2	Normal	4	Normal	2	Normal	2	Normal	5	High	3	Low	2	Normal	5	High	3	High	6	High	5	High	6	High	4	Normal	4	Normal	2	Normal	7	1
FBgn0262002	chr2L	8389880	8392398	-	CG42820	2	Normal	2	Normal	2	Normal	2	Normal	7	High	6	High	2	Normal	4	Normal	2	Normal	2	Normal	5	High	3	Low	2	Normal	5	High	3	High	6	High	5	High	6	High	4	Normal	4	Normal	2	Normal	7	1
FBgn0015583	chr2L	8392465	8393239	-	Acp29AB	2	Normal	2	Normal	2	Normal	2	Normal	7	High	6	High	2	Normal	4	Normal	2	Normal	2	Normal	5	High	3	Low	2	Normal	5	High	3	High	6	High	5	High	6	High	4	Normal	4	Normal	2	Normal	7	1
FBgn0040098	chr2L	8393488	8394280	-	lectin-29Ca	2	Normal	2	Normal	2	Normal	2	Normal	7	High	6	High	2	Normal	4	Normal	2	Normal	2	Normal	5	High	3	Low	2	Normal	5	High	3	High	6	High	5	High	6	High	4	Normal	4	Normal	2	Normal	7	1
FBgn0040958	chr2L	8394509	8394897	-	Peritrophin-15b	2	Normal	2	Normal	2	Normal	2	Normal	7	High	6	High	2	Normal	4	Normal	2	Normal	2	Normal	5	High	3	Low	2	Normal	5	High	3	High	6	High	5	High	6	High	4	Normal	4	Normal	2	Normal	7	1
FBgn0040959	chr2L	8395660	8396084	-	Peritrophin-15a	2	Normal	2	Normal	2	Normal	2	Normal	7	High	6	High	2	Normal	4	Normal	2	Normal	2	Normal	5	High	3	Low	2	Normal	5	High	3	High	6	High	5	High	6	High	4	Normal	4	Normal	2	Normal	7	1
FBgn0032039	chr2L	8396712	8397886	+	CG13385	2	Normal	2	Normal	2	Normal	2	Normal	7	High	6	High	2	Normal	4	Normal	2	Normal	2	Normal	5	High	3	Low	2	Normal	5	High	3	High	6	High	5	High	6	High	4	Normal	4	Normal	2	Normal	7	1
FBgn0032040	chr2L	8399043	8399972	+	CG13386	2	Normal	2	Normal	2	Normal	2	Normal	7	High	6	High	2	Normal	4	Normal	2	Normal	2	Normal	5	High	3	Low	2	Normal	5	High	3	High	6	High	5	High	6	High	4	Normal	4	Normal	2	Normal	7	1
FBgn0051898	chr2L	8400456	8401477	+	CG31898	2	Normal	2	Normal	2	Normal	2	Normal	7	High	6	High	2	Normal	4	Normal	2	Normal	2	Normal	5	High	3	Low	2	Normal	5	High	3	High	6	High	5	High	6	High	4	Normal	4	Normal	2	Normal	7	1
FBgn0001084	chr2L	8401445	8403442	-	fy	2	Normal	2	Normal	2	Normal	2	Normal	7	High	6	High	2	Normal	4	Normal	2	Normal	2	Normal	5	High	3	Low	2	Normal	5	High	3	High	6	High	5	High	6	High	4	Normal	4	Normal	2	Normal	7	1
FBgn0020497	chr2L	8403574	8408853	+	emb	2	Normal	2	Normal	2	Normal	2	Normal	7	High	6	High	2	Normal	4	Normal	2	Normal	2	Normal	5	High	3	Low	2	Normal	5	High	3	High	6	High	5	High	6	High	4	Normal	4	Normal	2	Normal	7	1
FBgn0014417	chr2L	8409050	8411868	-	CG13397	2	Normal	2	Normal	2	Normal	2	Normal	7	High	6	High	2	Normal	4	Normal	2	Normal	2	Normal	5	High	3	Low	2	Normal	5	High	3	High	6	High	5	High	6	High	4	Normal	4	Normal	2	Normal	7	1
FBgn0032042	chr2L	8412410	8415245	-	CG13398	2	Normal	2	Normal	2	Normal	2	Normal	7	High	6	High	2	Normal	4	Normal	2	Normal	2	Normal	5	High	3	Low	2	Normal	5	High	3	High	6	High	5	High	6	High	4	Normal	4	Normal	2	Normal	7	1
FBgn0027932	chr2L	8415689	8430984	+	Akap200	2	Normal	2	Normal	2	Normal	2	Normal	7	High	6	High	2	Normal	4	Normal	2	Normal	2	Normal	5	High	3	Low	2	Normal	5	High	3	High	6	High	5	High	6	High	4	Normal	4	Normal	2	Normal	7	1
FBgn0001137	chr2L	8431085	8433598	-	grk	2	Normal	2	Normal	2	Normal	2	Normal	7	High	6	High	2	Normal	4	Normal	2	Normal	2	Normal	5	High	3	Low	2	Normal	5	High	3	High	6	High	5	High	4	Normal	4	Normal	4	Normal	2	Normal	6	1
FBgn0027490	chr2L	8434057	8437346	-	D12	2	Normal	2	Normal	2	Normal	2	Normal	7	High	6	High	2	Normal	4	Normal	2	Normal	2	Normal	5	High	3	Low	2	Normal	5	High	3	High	6	High	5	High	4	Normal	4	Normal	4	Normal	2	Normal	6	1
FBgn0043002	chr2L	8437410	8442352	+	Chrac-14	2	Normal	2	Normal	2	Normal	2	Normal	7	High	6	High	2	Normal	4	Normal	2	Normal	2	Normal	5	High	3	Low	2	Normal	5	High	3	High	6	High	5	High	4	Normal	4	Normal	4	Normal	2	Normal	6	1
FBgn0002887	chr2L	8438268	8442352	+	mus201	2	Normal	2	Normal	2	Normal	2	Normal	7	High	6	High	2	Normal	4	Normal	2	Normal	2	Normal	5	High	3	Low	2	Normal	5	High	3	High	6	High	5	High	4	Normal	4	Normal	4	Normal	2	Normal	6	1
FBgn0051897	chr2L	8442446	8445660	+	CG31897	2	Normal	2	Normal	2	Normal	2	Normal	7	High	6	High	2	Normal	4	Normal	2	Normal	2	Normal	5	High	3	Low	2	Normal	5	High	3	High	6	High	5	High	4	Normal	4	Normal	4	Normal	2	Normal	6	1
FBgn0027780	chr2L	8445860	8449571	-	U26	2	Normal	2	Normal	2	Normal	2	Normal	7	High	6	High	2	Normal	4	Normal	2	Normal	2	Normal	5	High	3	Low	2	Normal	5	High	3	High	6	High	5	High	4	Normal	4	Normal	4	Normal	2	Normal	6	1
FBgn0026718	chr2L	8449690	8463990	-	fu12	2	Normal	2	Normal	2	Normal	2	Normal	7	High	6	High	2	Normal	4	Normal	2	Normal	2	Normal	5	High	3	Low	2	Normal	5	High	3	High	6	High	5	High	4	Normal	4	Normal	4	Normal	2	Normal	6	1
FBgn0029173	chr2L	8464490	8466529	+	fu2	2	Normal	2	Normal	2	Normal	2	Normal	7	High	6	High	2	Normal	4	Normal	2	Normal	2	Normal	5	High	3	Low	2	Normal	5	High	3	High	6	High	5	High	4	Normal	4	Normal	4	Normal	2	Normal	6	1
FBgn0262029	chr2L	8466829	8488671	+	d	2	Normal	2	Normal	2	Normal	2	Normal	7	High	6	High	2	Normal	4	Normal	2	Normal	2	Normal	5	High	3	Low	2	Normal	5	High	3	High	6	High	5	High	4	Normal	4	Normal	4	Normal	2	Normal	6	1
FBgn0053194	chr2L	8477348	8478088	+	CheA29a	2	Normal	2	Normal	2	Normal	2	Normal	7	High	6	High	2	Normal	4	Normal	2	Normal	2	Normal	5	High	3	Low	2	Normal	5	High	3	High	6	High	5	High	4	Normal	4	Normal	4	Normal	2	Normal	6	1
FBgn0051896	chr2L	8481776	8481848	+	tRNA:CR31896	2	Normal	2	Normal	2	Normal	2	Normal	7	High	6	High	2	Normal	4	Normal	2	Normal	2	Normal	5	High	3	Low	2	Normal	5	High	3	High	6	High	5	High	4	Normal	4	Normal	4	Normal	2	Normal	6	1
FBgn0051892	chr2L	8482083	8482155	-	tRNA:CR31892	2	Normal	2	Normal	2	Normal	2	Normal	7	High	6	High	2	Normal	4	Normal	2	Normal	2	Normal	5	High	3	Low	2	Normal	5	High	3	High	6	High	5	High	4	Normal	4	Normal	4	Normal	2	Normal	6	1
FBgn0032047	chr2L	8488958	8490546	+	CG13088	2	Normal	2	Normal	2	Normal	2	Normal	7	High	6	High	2	Normal	4	Normal	2	Normal	2	Normal	5	High	3	Low	2	Normal	5	High	3	High	6	High	5	High	4	Normal	4	Normal	4	Normal	2	Normal	6	1
FBgn0263314	chr2L	8490825	8491222	+	CG43400	2	Normal	2	Normal	2	Normal	2	Normal	7	High	6	High	2	Normal	4	Normal	2	Normal	2	Normal	5	High	3	Low	2	Normal	5	High	3	High	6	High	5	High	4	Normal	4	Normal	4	Normal	2	Normal	6	1
FBgn0032048	chr2L	8491867	8506845	-	Dh31	2	Normal	2	Normal	2	Normal	2	Normal	7	High	6	High	2	Normal	4	Normal	2	Normal	2	Normal	5	High	3	Low	2	Normal	5	High	3	High	6	High	5	High	4	Normal	4	Normal	4	Normal	2	Normal	6	1
FBgn0032049	chr2L	8495107	8496304	-	Bace	2	Normal	2	Normal	2	Normal	2	Normal	7	High	6	High	2	Normal	4	Normal	2	Normal	2	Normal	5	High	3	Low	2	Normal	5	High	3	High	6	High	5	High	4	Normal	4	Normal	4	Normal	2	Normal	6	1
FBgn0032050	chr2L	8509250	8511844	-	CG13096	2	Normal	2	Normal	2	Normal	2	Normal	7	High	6	High	2	Normal	4	Normal	2	Normal	2	Normal	5	High	3	Low	2	Normal	5	High	3	High	6	High	5	High	4	Normal	4	Normal	4	Normal	2	Normal	6	1
FBgn0032051	chr2L	8512168	8514864	-	CG13097	2	Normal	2	Normal	2	Normal	2	Normal	7	High	6	High	2	Normal	4	Normal	2	Normal	2	Normal	5	High	3	Low	2	Normal	5	High	3	High	6	High	5	High	4	Normal	4	Normal	4	Normal	2	Normal	6	1
FBgn0032052	chr2L	8515097	8516756	+	CG13089	2	Normal	2	Normal	2	Normal	2	Normal	7	High	6	High	2	Normal	4	Normal	2	Normal	2	Normal	5	High	3	Low	2	Normal	5	High	3	High	6	High	5	High	4	Normal	4	Normal	4	Normal	2	Normal	6	1
FBgn0032053	chr2L	8516753	8517377	-	mRpL51	2	Normal	2	Normal	2	Normal	2	Normal	7	High	6	High	2	Normal	4	Normal	2	Normal	2	Normal	5	High	3	Low	2	Normal	5	High	3	High	6	High	5	High	4	Normal	4	Normal	4	Normal	2	Normal	6	1
FBgn0032054	chr2L	8517445	8519180	+	CG13090	2	Normal	2	Normal	2	Normal	2	Normal	7	High	6	High	2	Normal	4	Normal	2	Normal	2	Normal	5	High	3	Low	2	Normal	5	High	3	High	6	High	5	High	4	Normal	4	Normal	4	Normal	2	Normal	6	1
FBgn0032055	chr2L	8519689	8521733	+	CG13091	2	Normal	2	Normal	2	Normal	2	Normal	7	High	6	High	2	Normal	4	Normal	2	Normal	2	Normal	5	High	3	Low	2	Normal	5	High	3	High	6	High	5	High	4	Normal	4	Normal	4	Normal	2	Normal	6	1
FBgn0016122	chr2L	8521898	8524991	+	Acer	2	Normal	2	Normal	2	Normal	2	Normal	7	High	6	High	2	Normal	4	Normal	2	Normal	2	Normal	5	High	3	Low	2	Normal	5	High	3	High	6	High	5	High	4	Normal	4	Normal	4	Normal	2	Normal	6	1
FBgn0085470	chr2L	8525662	8528618	-	CG34441	2	Normal	2	Normal	2	Normal	2	Normal	7	High	6	High	2	Normal	4	Normal	2	Normal	2	Normal	5	High	3	Low	2	Normal	5	High	3	High	6	High	5	High	4	Normal	4	Normal	4	Normal	2	Normal	6	1
FBgn0028394	chr2L	8529142	8541462	+	CG17834	2	Normal	2	Normal	2	Normal	2	Normal	7	High	6	High	2	Normal	4	Normal	2	Normal	2	Normal	5	High	3	Low	2	Normal	5	High	3	High	6	High	5	High	4	Normal	4	Normal	4	Normal	2	Normal	6	1
FBgn0051604	chr2L	8541551	8541623	-	tRNA:CR31604	2	Normal	2	Normal	2	Normal	2	Normal	7	High	6	High	2	Normal	4	Normal	2	Normal	2	Normal	5	High	3	Low	2	Normal	5	High	3	High	6	High	8	High	6	High	4	Normal	4	Normal	2	Normal	7	1
FBgn0051603	chr2L	8541760	8541832	+	tRNA:CR31603	2	Normal	2	Normal	2	Normal	2	Normal	7	High	6	High	2	Normal	4	Normal	2	Normal	2	Normal	5	High	3	Low	2	Normal	5	High	3	High	6	High	8	High	6	High	4	Normal	4	Normal	2	Normal	7	1
FBgn0011259	chr2L	8542008	8671276	+	Sema-1a	2	Normal	1	Low	2	Normal	2	Normal	7	High	6	High	2	Normal	4	Normal	2	Normal	2	Normal	5	High	3	Low	2	Normal	5	High	3	High	8	High	8	High	6	High	4	Normal	4	Normal	2	Normal	7	2
FBgn0051895	chr2L	8570887	8570960	+	tRNA:CR31895	2	Normal	1	Low	2	Normal	2	Normal	7	High	6	High	2	Normal	4	Normal	2	Normal	2	Normal	5	High	3	Low	2	Normal	5	High	3	High	8	High	8	High	6	High	4	Normal	4	Normal	2	Normal	7	2
FBgn0051602	chr2L	8620027	8620099	+	tRNA:CR31602	2	Normal	1	Low	2	Normal	2	Normal	7	High	6	High	2	Normal	4	Normal	2	Normal	2	Normal	5	High	3	Low	2	Normal	5	High	3	High	8	High	8	High	6	High	4	Normal	4	Normal	2	Normal	7	2
FBgn0001114	chr2L	8672042	8676811	+	Glt	2	Normal	1	Low	2	Normal	2	Normal	7	High	6	High	2	Normal	4	Normal	2	Normal	2	Normal	5	High	3	Low	2	Normal	5	High	3	High	6	High	6	High	8	High	4	Normal	4	Normal	2	Normal	7	2
FBgn0032057	chr2L	8676847	8679782	-	CG9287	2	Normal	1	Low	2	Normal	2	Normal	7	High	6	High	2	Normal	4	Normal	2	Normal	2	Normal	5	High	3	Low	2	Normal	5	High	3	High	6	High	6	High	8	High	4	Normal	4	Normal	2	Normal	7	2
FBgn0051889	chr2L	8679115	8679187	+	tRNA:CR31889	2	Normal	1	Low	2	Normal	2	Normal	7	High	6	High	2	Normal	4	Normal	2	Normal	2	Normal	5	High	3	Low	2	Normal	5	High	3	High	6	High	6	High	8	High	4	Normal	4	Normal	2	Normal	7	2
FBgn0032058	chr2L	8681402	8684350	-	CG9289	2	Normal	1	Low	2	Normal	2	Normal	7	High	6	High	2	Normal	4	Normal	2	Normal	2	Normal	5	High	3	Low	2	Normal	5	High	3	High	6	High	6	High	8	High	4	Normal	4	Normal	2	Normal	7	2
FBgn0051890	chr2L	8683450	8683522	+	tRNA:CR31890	2	Normal	1	Low	2	Normal	2	Normal	7	High	6	High	2	Normal	4	Normal	2	Normal	2	Normal	5	High	3	Low	2	Normal	5	High	3	High	6	High	6	High	8	High	4	Normal	4	Normal	2	Normal	7	2
FBgn0051888	chr2L	8683805	8683877	-	tRNA:CR31888	2	Normal	1	Low	2	Normal	2	Normal	7	High	6	High	2	Normal	4	Normal	2	Normal	2	Normal	5	High	3	Low	2	Normal	5	High	3	High	6	High	6	High	8	High	4	Normal	4	Normal	2	Normal	7	2
FBgn0032059	chr2L	8684814	8685954	-	PrBP	2	Normal	1	Low	2	Normal	2	Normal	7	High	6	High	2	Normal	4	Normal	2	Normal	2	Normal	5	High	3	Low	2	Normal	5	High	3	High	6	High	6	High	8	High	4	Normal	4	Normal	2	Normal	7	2
FBgn0260861	chr2L	8686230	8687052	+	Trs23	3	High	1	Low	2	Normal	2	Normal	7	High	6	High	2	Normal	4	Normal	2	Normal	2	Normal	5	High	3	Low	2	Normal	5	High	3	High	6	High	6	High	8	High	4	Normal	4	Normal	2	Normal	8	2
FBgn0004914	chr2L	8687280	8709038	-	Hnf4	2	Normal	1	Low	2	Normal	2	Normal	7	High	6	High	2	Normal	4	Normal	2	Normal	2	Normal	5	High	3	Low	2	Normal	5	High	3	High	6	High	6	High	8	High	4	Normal	4	Normal	2	Normal	7	2
FBgn0032061	chr2L	8705571	8707440	+	CG9314	2	Normal	1	Low	2	Normal	2	Normal	7	High	6	High	2	Normal	4	Normal	2	Normal	2	Normal	5	High	3	Low	2	Normal	5	High	3	High	6	High	6	High	8	High	4	Normal	4	Normal	2	Normal	7	2
FBgn0003209	chr2L	8709879	8740660	-	raw	2	Normal	1	Low	2	Normal	2	Normal	7	High	6	High	2	Normal	4	Normal	2	Normal	2	Normal	5	High	3	Low	2	Normal	5	High	3	High	6	High	6	High	8	High	4	Normal	4	Normal	2	Normal	7	2
FBgn0032065	chr2L	8752304	8753209	+	CG12438	2	Normal	1	Low	2	Normal	2	Normal	6	High	6	High	2	Normal	4	Normal	2	Normal	2	Normal	4	Normal	3	Low	2	Normal	5	High	3	High	6	High	6	High	6	High	4	Normal	4	Normal	2	Normal	6	2
FBgn0032066	chr2L	8765360	8768708	-	CG9463	2	Normal	1	Low	2	Normal	2	Normal	6	High	6	High	2	Normal	4	Normal	2	Normal	2	Normal	4	Normal	3	Low	2	Normal	5	High	3	High	6	High	6	High	6	High	4	Normal	4	Normal	2	Normal	6	2
FBgn0032067	chr2L	8769174	8772344	-	CG9465	2	Normal	1	Low	2	Normal	2	Normal	6	High	6	High	2	Normal	4	Normal	2	Normal	2	Normal	4	Normal	3	Low	2	Normal	5	High	3	High	6	High	6	High	6	High	4	Normal	4	Normal	2	Normal	6	2
FBgn0032068	chr2L	8772947	8776257	-	CG9466	2	Normal	1	Low	2	Normal	2	Normal	6	High	6	High	2	Normal	4	Normal	2	Normal	2	Normal	4	Normal	3	Low	2	Normal	5	High	3	High	6	High	6	High	6	High	4	Normal	4	Normal	2	Normal	6	2
FBgn0032069	chr2L	8777660	8781251	-	CG9468	2	Normal	1	Low	2	Normal	2	Normal	6	High	6	High	2	Normal	4	Normal	2	Normal	2	Normal	4	Normal	3	Low	2	Normal	5	High	3	High	6	High	6	High	6	High	4	Normal	4	Normal	2	Normal	6	2
FBgn0261627	chr2L	8781896	8782494	-	CG42710	2	Normal	1	Low	2	Normal	2	Normal	6	High	6	High	2	Normal	4	Normal	2	Normal	2	Normal	4	Normal	4	Normal	2	Normal	5	High	3	High	6	High	6	High	6	High	4	Normal	4	Normal	2	Normal	6	1
FBgn0261629	chr2L	8809399	8810032	+	CG42712	2	Normal	1	Low	2	Normal	2	Normal	6	High	7	High	2	Normal	4	Normal	2	Normal	2	Normal	4	Normal	4	Normal	2	Normal	5	High	3	High	6	High	6	High	6	High	4	Normal	4	Normal	2	Normal	6	1
FBgn0029123	chr2L	8825624	8829670	+	SoxN	2	Normal	1	Low	2	Normal	2	Normal	6	High	7	High	2	Normal	4	Normal	2	Normal	2	Normal	4	Normal	4	Normal	2	Normal	5	High	3	High	6	High	6	High	6	High	4	Normal	4	Normal	2	Normal	6	1
FBgn0052986	chr2L	8862775	8863743	+	CG32986	2	Normal	1	Low	2	Normal	2	Normal	6	High	7	High	2	Normal	4	Normal	2	Normal	2	Normal	4	Normal	4	Normal	2	Normal	5	High	3	High	6	High	6	High	6	High	4	Normal	4	Normal	2	Normal	6	1
FBgn0052987	chr2L	8863810	8864847	+	CG32987	2	Normal	1	Low	2	Normal	2	Normal	6	High	7	High	2	Normal	4	Normal	2	Normal	2	Normal	4	Normal	4	Normal	2	Normal	5	High	3	High	6	High	6	High	6	High	4	Normal	4	Normal	2	Normal	6	1
FBgn0052988	chr2L	8864863	8865692	+	CG32988	2	Normal	1	Low	2	Normal	2	Normal	6	High	7	High	2	Normal	4	Normal	2	Normal	2	Normal	4	Normal	4	Normal	2	Normal	5	High	3	High	6	High	6	High	6	High	4	Normal	4	Normal	2	Normal	6	1
FBgn0052983	chr2L	8865849	8866659	+	CG32983	2	Normal	1	Low	2	Normal	2	Normal	6	High	7	High	2	Normal	4	Normal	2	Normal	2	Normal	4	Normal	4	Normal	2	Normal	5	High	3	High	6	High	6	High	6	High	4	Normal	4	Normal	2	Normal	6	1
FBgn0032072	chr2L	8866766	8867686	+	CG9483	2	Normal	1	Low	2	Normal	2	Normal	6	High	7	High	2	Normal	4	Normal	2	Normal	2	Normal	4	Normal	4	Normal	2	Normal	5	High	3	High	6	High	6	High	6	High	4	Normal	4	Normal	2	Normal	6	1
FBgn0261630	chr2L	8891488	8892180	+	CG42713	2	Normal	1	Low	2	Normal	2	Normal	6	High	7	High	2	Normal	4	Normal	2	Normal	2	Normal	4	Normal	4	Normal	2	Normal	5	High	3	High	6	High	6	High	6	High	4	Normal	4	Normal	2	Normal	6	1
FBgn0085427	chr2L	8898803	8933382	+	CG34398	2	Normal	1	Low	2	Normal	2	Normal	6	High	7	High	2	Normal	4	Normal	2	Normal	2	Normal	4	Normal	4	Normal	2	Normal	5	High	3	High	6	High	6	High	6	High	4	Normal	4	Normal	2	Normal	6	1
FBgn0032074	chr2L	8933963	8936096	+	Tsp29Fa	2	Normal	1	Low	2	Normal	2	Normal	6	High	8	High	2	Normal	4	Normal	2	Normal	2	Normal	4	Normal	4	Normal	2	Normal	5	High	3	High	6	High	6	High	6	High	4	Normal	4	Normal	2	Normal	6	1
FBgn0032075	chr2L	8937389	8939746	+	Tsp29Fb	2	Normal	1	Low	2	Normal	2	Normal	6	High	8	High	2	Normal	4	Normal	2	Normal	2	Normal	4	Normal	4	Normal	2	Normal	5	High	3	High	6	High	6	High	6	High	4	Normal	4	Normal	2	Normal	6	1
FBgn0032076	chr2L	8939779	8943264	-	CG9510	2	Normal	1	Low	2	Normal	2	Normal	6	High	8	High	2	Normal	4	Normal	2	Normal	2	Normal	4	Normal	4	Normal	2	Normal	5	High	3	High	6	High	6	High	6	High	4	Normal	4	Normal	2	Normal	6	1
FBgn0032078	chr2L	8943453	8951200	-	C1GalTA	2	Normal	1	Low	2	Normal	2	Normal	6	High	8	High	2	Normal	4	Normal	2	Normal	2	Normal	4	Normal	4	Normal	2	Normal	5	High	3	High	6	High	6	High	6	High	4	Normal	4	Normal	2	Normal	6	1
FBgn0032079	chr2L	8953480	8958977	-	CG31886	2	Normal	1	Low	2	Normal	2	Normal	6	High	8	High	2	Normal	4	Normal	2	Normal	2	Normal	4	Normal	4	Normal	2	Normal	5	High	3	High	11	High	9	High	6	High	4	Normal	4	Normal	2	Normal	6	1
FBgn0032080	chr2L	8960317	8962354	-	CG9525	2	Normal	1	Low	2	Normal	2	Normal	6	High	8	High	2	Normal	4	Normal	2	Normal	2	Normal	4	Normal	4	Normal	2	Normal	5	High	3	High	11	High	9	High	6	High	4	Normal	4	Normal	2	Normal	6	1
FBgn0052985	chr2L	8962616	8964628	+	CG32985	2	Normal	1	Low	2	Normal	2	Normal	6	High	8	High	2	Normal	4	Normal	2	Normal	2	Normal	4	Normal	3	Low	2	Normal	5	High	3	High	11	High	9	High	6	High	4	Normal	4	Normal	2	Normal	6	2
FBgn0052984	chr2L	8965133	8967028	+	CG32984	2	Normal	1	Low	2	Normal	2	Normal	6	High	8	High	2	Normal	4	Normal	2	Normal	2	Normal	4	Normal	3	Low	2	Normal	5	High	3	High	11	High	9	High	6	High	4	Normal	4	Normal	2	Normal	6	2
FBgn0032082	chr2L	8967536	8970259	+	CG18088	2	Normal	1	Low	2	Normal	2	Normal	6	High	8	High	2	Normal	4	Normal	2	Normal	2	Normal	4	Normal	3	Low	2	Normal	5	High	3	High	11	High	9	High	6	High	4	Normal	4	Normal	2	Normal	6	2
FBgn0032083	chr2L	8970800	8974976	-	CG9541	2	Normal	1	Low	2	Normal	2	Normal	6	High	8	High	2	Normal	4	Normal	2	Normal	2	Normal	4	Normal	3	Low	2	Normal	5	High	3	High	11	High	9	High	6	High	4	Normal	4	Normal	2	Normal	6	2
FBgn0032084	chr2L	8977881	8984870	-	CG13101	2	Normal	1	Low	2	Normal	2	Normal	6	High	8	High	2	Normal	4	Normal	2	Normal	2	Normal	4	Normal	3	Low	2	Normal	5	High	3	High	11	High	9	High	5	High	4	Normal	4	Normal	2	Normal	6	2
FBgn0040963	chr2L	8980679	8981437	+	CG18662	2	Normal	1	Low	2	Normal	2	Normal	6	High	8	High	2	Normal	4	Normal	2	Normal	2	Normal	4	Normal	3	Low	2	Normal	5	High	3	High	11	High	9	High	5	High	4	Normal	4	Normal	2	Normal	6	2
FBgn0011705	chr2L	8985931	8989287	-	rost	2	Normal	1	Low	2	Normal	2	Normal	6	High	8	High	2	Normal	4	Normal	2	Normal	2	Normal	4	Normal	3	Low	2	Normal	5	High	3	High	5	High	5	High	4	Normal	4	Normal	4	Normal	2	Normal	5	2
FBgn0032085	chr2L	8991988	8993632	+	CG9555	2	Normal	1	Low	2	Normal	2	Normal	6	High	8	High	2	Normal	4	Normal	2	Normal	2	Normal	4	Normal	3	Low	2	Normal	5	High	3	High	5	High	5	High	4	Normal	4	Normal	4	Normal	2	Normal	5	2
FBgn0032086	chr2L	8994462	8995546	+	CG17906	2	Normal	1	Low	2	Normal	2	Normal	6	High	8	High	2	Normal	4	Normal	2	Normal	2	Normal	4	Normal	3	Low	2	Normal	5	High	3	High	5	High	5	High	4	Normal	4	Normal	4	Normal	2	Normal	5	2
FBgn0013746	chr2L	8994668	8997375	-	alien	2	Normal	1	Low	2	Normal	2	Normal	6	High	8	High	2	Normal	4	Normal	2	Normal	2	Normal	4	Normal	3	Low	2	Normal	5	High	3	High	5	High	5	High	4	Normal	4	Normal	4	Normal	2	Normal	5	2
FBgn0040964	chr2L	8997640	8998544	+	CG18661	2	Normal	1	Low	2	Normal	2	Normal	6	High	8	High	2	Normal	4	Normal	2	Normal	2	Normal	4	Normal	3	Low	2	Normal	5	High	3	High	5	High	5	High	4	Normal	4	Normal	4	Normal	2	Normal	5	2
FBgn0015316	chr2L	8998536	8999468	+	Try29F	2	Normal	1	Low	2	Normal	2	Normal	6	High	8	High	2	Normal	4	Normal	2	Normal	2	Normal	4	Normal	3	Low	2	Normal	5	High	3	High	5	High	5	High	4	Normal	4	Normal	4	Normal	2	Normal	5	2
FBgn0032087	chr2L	9010585	9011342	+	CG9568	2	Normal	1	Low	2	Normal	2	Normal	6	High	8	High	2	Normal	4	Normal	2	Normal	2	Normal	4	Normal	3	Low	2	Normal	5	High	3	High	5	High	5	High	4	Normal	4	Normal	4	Normal	2	Normal	5	2
FBgn0032088	chr2L	9012192	9012890	+	CG13102	2	Normal	1	Low	2	Normal	2	Normal	6	High	8	High	2	Normal	4	Normal	2	Normal	2	Normal	4	Normal	3	Low	2	Normal	5	High	3	High	5	High	5	High	4	Normal	4	Normal	4	Normal	2	Normal	5	2
FBgn0032089	chr2L	9012884	9014070	-	Rcd-1r	2	Normal	1	Low	2	Normal	2	Normal	6	High	8	High	2	Normal	4	Normal	2	Normal	2	Normal	4	Normal	3	Low	2	Normal	5	High	3	High	5	High	5	High	4	Normal	4	Normal	4	Normal	2	Normal	5	2
FBgn0032090	chr2L	9024449	9025404	-	CG9582	2	Normal	1	Low	2	Normal	2	Normal	6	High	7	High	2	Normal	4	Normal	2	Normal	2	Normal	4	Normal	3	Low	2	Normal	5	High	3	High	5	High	5	High	4	Normal	4	Normal	4	Normal	2	Normal	5	2
FBgn0051708	chr2L	9051630	9071162	-	CG31708	2	Normal	1	Low	2	Normal	2	Normal	6	High	7	High	2	Normal	4	Normal	2	Normal	2	Normal	4	Normal	3	Low	2	Normal	5	High	3	High	5	High	5	High	4	Normal	4	Normal	4	Normal	2	Normal	5	2
FBgn0032094	chr2L	9077120	9077988	+	CG12439	2	Normal	1	Low	2	Normal	2	Normal	6	High	7	High	2	Normal	4	Normal	2	Normal	2	Normal	4	Normal	3	Low	2	Normal	5	High	3	High	5	High	5	High	4	Normal	4	Normal	4	Normal	2	Normal	5	2
FBgn0032095	chr2L	9084106	9089440	+	Toll-4	2	Normal	1	Low	2	Normal	2	Normal	6	High	7	High	2	Normal	4	Normal	2	Normal	2	Normal	4	Normal	3	Low	2	Normal	5	High	3	High	5	High	5	High	4	Normal	4	Normal	4	Normal	2	Normal	5	2
FBgn0051609	chr2L	9097626	9098176	+	CG31609	2	Normal	1	Low	2	Normal	2	Normal	6	High	7	High	2	Normal	4	Normal	2	Normal	2	Normal	4	Normal	3	Low	2	Normal	5	High	3	High	5	High	5	High	4	Normal	4	Normal	4	Normal	2	Normal	5	2
FBgn0032096	chr2L	9111813	9113285	+	Or30a	2	Normal	1	Low	2	Normal	2	Normal	6	High	7	High	2	Normal	4	Normal	2	Normal	2	Normal	4	Normal	3	Low	2	Normal	5	High	3	High	5	High	5	High	4	Normal	4	Normal	4	Normal	2	Normal	5	2
FBgn0052982	chr2L	9125750	9163721	+	CG32982	2	Normal	1	Low	2	Normal	2	Normal	6	High	7	High	2	Normal	4	Normal	2	Normal	2	Normal	4	Normal	3	Low	2	Normal	5	High	3	High	4	Normal	5	High	4	Normal	4	Normal	4	Normal	2	Normal	4	2
FBgn0032100	chr2L	9164234	9165426	+	CG13108	2	Normal	1	Low	2	Normal	2	Normal	6	High	7	High	2	Normal	4	Normal	2	Normal	2	Normal	4	Normal	3	Low	2	Normal	5	High	3	High	4	Normal	5	High	4	Normal	4	Normal	4	Normal	2	Normal	4	2
FBgn0032101	chr2L	9165420	9166543	-	CG9586	2	Normal	1	Low	2	Normal	2	Normal	6	High	7	High	2	Normal	4	Normal	2	Normal	2	Normal	4	Normal	3	Low	2	Normal	5	High	3	High	4	Normal	5	High	4	Normal	4	Normal	4	Normal	2	Normal	4	2
FBgn0041092	chr2L	9166801	9247187	+	tai	2	Normal	1	Low	2	Normal	2	Normal	6	High	7	High	2	Normal	4	Normal	2	Normal	2	Normal	4	Normal	3	Low	2	Normal	5	High	3	High	4	Normal	5	High	4	Normal	4	Normal	4	Normal	2	Normal	4	2
FBgn0051885	chr2L	9236520	9236594	-	tRNA:CR31885	2	Normal	1	Low	2	Normal	2	Normal	6	High	7	High	2	Normal	4	Normal	2	Normal	2	Normal	4	Normal	3	Low	2	Normal	5	High	3	High	4	Normal	4	Normal	4	Normal	4	Normal	4	Normal	2	Normal	4	2
FBgn0032104	chr2L	9250087	9251042	-	aust	2	Normal	1	Low	2	Normal	2	Normal	6	High	7	High	2	Normal	4	Normal	2	Normal	2	Normal	4	Normal	3	Low	2	Normal	5	High	3	High	4	Normal	4	Normal	4	Normal	4	Normal	4	Normal	2	Normal	4	2
FBgn0032105	chr2L	9251471	9253116	-	borr	2	Normal	1	Low	2	Normal	2	Normal	6	High	7	High	2	Normal	4	Normal	2	Normal	2	Normal	4	Normal	3	Low	2	Normal	5	High	3	High	4	Normal	4	Normal	4	Normal	4	Normal	4	Normal	2	Normal	4	2
FBgn0028433	chr2L	9253036	9291798	+	Ggamma30A	2	Normal	1	Low	2	Normal	2	Normal	6	High	7	High	2	Normal	4	Normal	2	Normal	2	Normal	4	Normal	3	Low	2	Normal	5	High	3	High	4	Normal	4	Normal	4	Normal	4	Normal	4	Normal	2	Normal	4	2
FBgn0040097	chr2L	9254075	9254854	-	lectin-30A	2	Normal	1	Low	2	Normal	2	Normal	6	High	7	High	2	Normal	4	Normal	2	Normal	2	Normal	4	Normal	3	Low	2	Normal	5	High	3	High	4	Normal	4	Normal	4	Normal	4	Normal	4	Normal	2	Normal	4	2
FBgn0262033	chr2L	9304436	9305007	-	CG42844	2	Normal	1	Low	2	Normal	2	Normal	6	High	7	High	2	Normal	4	Normal	2	Normal	2	Normal	4	Normal	3	Low	2	Normal	5	High	3	High	4	Normal	4	Normal	4	Normal	4	Normal	4	Normal	2	Normal	4	2
FBgn0032109	chr2L	9327743	9330067	+	CG17005	2	Normal	2	Normal	2	Normal	2	Normal	6	High	7	High	2	Normal	4	Normal	2	Normal	2	Normal	4	Normal	3	Low	2	Normal	5	High	3	High	4	Normal	4	Normal	4	Normal	4	Normal	4	Normal	2	Normal	4	1
FBgn0010314	chr2L	9330766	9331981	+	Cks30A	2	Normal	2	Normal	2	Normal	2	Normal	6	High	7	High	2	Normal	4	Normal	2	Normal	2	Normal	4	Normal	3	Low	2	Normal	5	High	3	High	4	Normal	4	Normal	4	Normal	4	Normal	4	Normal	2	Normal	4	1
FBgn0026439	chr2L	9333567	9341925	+	Eaat1	2	Normal	2	Normal	2	Normal	2	Normal	6	High	7	High	2	Normal	4	Normal	2	Normal	2	Normal	4	Normal	3	Low	2	Normal	5	High	3	High	4	Normal	4	Normal	4	Normal	4	Normal	4	Normal	2	Normal	4	1
FBgn0032110	chr2L	9342831	9344491	+	CG3748	2	Normal	2	Normal	2	Normal	2	Normal	6	High	7	High	2	Normal	4	Normal	2	Normal	2	Normal	4	Normal	3	Low	2	Normal	5	High	3	High	4	Normal	4	Normal	4	Normal	4	Normal	4	Normal	2	Normal	4	1
FBgn0263082	chr2L	9349556	9349875	+	CG43350	2	Normal	2	Normal	2	Normal	2	Normal	6	High	7	High	2	Normal	4	Normal	2	Normal	2	Normal	4	Normal	3	Low	2	Normal	5	High	3	High	4	Normal	4	Normal	4	Normal	4	Normal	4	Normal	2	Normal	4	1
FBgn0032111	chr2L	9350469	9350996	+	CG13110	2	Normal	2	Normal	2	Normal	2	Normal	6	High	7	High	2	Normal	4	Normal	2	Normal	2	Normal	4	Normal	3	Low	2	Normal	5	High	3	High	4	Normal	4	Normal	4	Normal	4	Normal	4	Normal	2	Normal	4	1
FBgn0085210	chr2L	9367639	9368434	+	CG34181	2	Normal	2	Normal	2	Normal	2	Normal	7	High	7	High	2	Normal	4	Normal	2	Normal	2	Normal	4	Normal	3	Low	2	Normal	5	High	3	High	4	Normal	4	Normal	4	Normal	4	Normal	4	Normal	2	Normal	4	1
FBgn0085395	chr2L	9372978	9415156	-	Shawl	2	Normal	2	Normal	2	Normal	2	Normal	NA	NA	NA	NA	2	Normal	4	Normal	2	Normal	2	Normal	NA	NA	3	Low	2	Normal	5	High	3	High	4	Normal	4	Normal	4	Normal	4	Normal	4	Normal	2	Normal	2	1
FBgn0012036	chr2L	9387388	9391567	+	Aldh	2	Normal	2	Normal	2	Normal	2	Normal	7	High	7	High	2	Normal	4	Normal	2	Normal	2	Normal	4	Normal	3	Low	2	Normal	5	High	3	High	4	Normal	4	Normal	4	Normal	4	Normal	4	Normal	2	Normal	4	1
FBgn0032115	chr2L	9397109	9397988	-	CG4438	2	Normal	4	High	2	Normal	2	Normal	6	High	13	High	2	Normal	7	High	4	High	4	High	9	High	3	Low	2	Normal	5	High	3	High	4	Normal	4	Normal	4	Normal	4	Normal	4	Normal	2	Normal	9	1
FBgn0032116	chr2L	9416592	9426342	+	CG3759	2	Normal	2	Normal	2	Normal	2	Normal	4	Normal	7	High	2	Normal	4	Normal	2	Normal	2	Normal	5	High	3	Low	2	Normal	5	High	3	High	4	Normal	4	Normal	4	Normal	4	Normal	4	Normal	2	Normal	4	1
FBgn0000640	chr2L	9426859	9427835	+	Fbp2	2	Normal	2	Normal	2	Normal	2	Normal	4	Normal	7	High	2	Normal	4	Normal	2	Normal	2	Normal	5	High	3	Low	2	Normal	5	High	3	High	4	Normal	4	Normal	4	Normal	4	Normal	4	Normal	2	Normal	4	1
FBgn0262036	chr2L	9427911	9428740	+	CG42847	2	Normal	2	Normal	2	Normal	2	Normal	4	Normal	7	High	2	Normal	4	Normal	2	Normal	2	Normal	5	High	3	Low	2	Normal	5	High	3	High	4	Normal	4	Normal	4	Normal	4	Normal	4	Normal	2	Normal	4	1
FBgn0032117	chr2L	9428770	9431029	-	FucTB	2	Normal	2	Normal	2	Normal	2	Normal	4	Normal	7	High	2	Normal	4	Normal	2	Normal	2	Normal	5	High	3	Low	2	Normal	5	High	3	High	4	Normal	4	Normal	4	Normal	4	Normal	4	Normal	2	Normal	4	1
FBgn0011232	chr2L	9431402	9435341	+	scat	2	Normal	2	Normal	2	Normal	2	Normal	4	Normal	7	High	2	Normal	4	Normal	2	Normal	2	Normal	5	High	3	Low	2	Normal	5	High	3	High	4	Normal	4	Normal	4	Normal	4	Normal	4	Normal	2	Normal	4	1
FBgn0032119	chr2L	9435509	9436842	+	CG3769	2	Normal	2	Normal	2	Normal	2	Normal	4	Normal	7	High	2	Normal	4	Normal	2	Normal	2	Normal	5	High	3	Low	2	Normal	5	High	3	High	4	Normal	4	Normal	4	Normal	4	Normal	4	Normal	2	Normal	4	1
FBgn0085211	chr2L	9436952	9437227	+	RpS28-like	2	Normal	2	Normal	2	Normal	2	Normal	4	Normal	7	High	2	Normal	4	Normal	2	Normal	2	Normal	5	High	3	Low	2	Normal	5	High	3	High	4	Normal	4	Normal	4	Normal	4	Normal	4	Normal	2	Normal	4	1
FBgn0002973	chr2L	9437512	9463293	+	numb	2	Normal	2	Normal	2	Normal	2	Normal	4	Normal	7	High	2	Normal	4	Normal	2	Normal	2	Normal	5	High	3	Low	2	Normal	5	High	3	High	4	Normal	4	Normal	4	Normal	4	Normal	4	Normal	2	Normal	4	1
FBgn0053723	chr2L	9440010	9440740	-	CG33723	2	Normal	2	Normal	2	Normal	2	Normal	4	Normal	7	High	2	Normal	4	Normal	2	Normal	2	Normal	5	High	3	Low	2	Normal	5	High	3	High	4	Normal	4	Normal	4	Normal	4	Normal	4	Normal	2	Normal	4	1
FBgn0004868	chr2L	9491175	9494855	-	Gdi	2	Normal	2	Normal	2	Normal	2	Normal	4	Normal	7	High	2	Normal	4	Normal	2	Normal	2	Normal	5	High	3	Low	2	Normal	5	High	3	High	4	Normal	4	Normal	4	Normal	4	Normal	4	Normal	2	Normal	4	1
FBgn0032120	chr2L	9495471	9520696	+	CG33298	2	Normal	2	Normal	2	Normal	2	Normal	4	Normal	7	High	2	Normal	4	Normal	2	Normal	2	Normal	5	High	3	Low	2	Normal	5	High	3	High	4	Normal	4	Normal	4	Normal	4	Normal	4	Normal	2	Normal	4	1
FBgn0032123	chr2L	9521213	9540060	+	Oatp30B	2	Normal	2	Normal	2	Normal	2	Normal	4	Normal	7	High	2	Normal	4	Normal	2	Normal	2	Normal	5	High	3	Low	2	Normal	5	High	3	High	4	Normal	4	Normal	4	Normal	4	Normal	4	Normal	2	Normal	4	1
FBgn0032122	chr2L	9528514	9529648	+	CG31883	2	Normal	2	Normal	2	Normal	2	Normal	4	Normal	7	High	2	Normal	4	Normal	2	Normal	2	Normal	5	High	3	Low	2	Normal	5	High	3	High	4	Normal	4	Normal	4	Normal	4	Normal	4	Normal	2	Normal	4	1
FBgn0032124	chr2L	9540630	9542480	+	CG17855	2	Normal	2	Normal	2	Normal	2	Normal	4	Normal	7	High	2	Normal	4	Normal	2	Normal	2	Normal	5	High	3	Low	2	Normal	5	High	3	High	4	Normal	4	Normal	4	Normal	4	Normal	4	Normal	2	Normal	4	1
FBgn0032125	chr2L	9542877	9543478	+	Cpr30B	2	Normal	2	Normal	2	Normal	2	Normal	4	Normal	7	High	2	Normal	4	Normal	2	Normal	2	Normal	5	High	3	Low	2	Normal	5	High	3	High	4	Normal	4	Normal	4	Normal	4	Normal	4	Normal	2	Normal	4	1
FBgn0032126	chr2L	9544174	9544792	+	CG13113	2	Normal	2	Normal	2	Normal	2	Normal	4	Normal	7	High	2	Normal	4	Normal	2	Normal	2	Normal	5	High	3	Low	2	Normal	5	High	3	High	4	Normal	4	Normal	4	Normal	4	Normal	4	Normal	2	Normal	4	1
FBgn0032127	chr2L	9545810	9547424	+	CG13114	2	Normal	2	Normal	2	Normal	2	Normal	4	Normal	7	High	2	Normal	4	Normal	2	Normal	2	Normal	5	High	3	Low	2	Normal	5	High	3	High	4	Normal	4	Normal	4	Normal	4	Normal	4	Normal	2	Normal	4	1
FBgn0032129	chr2L	9547719	9566750	-	jp	2	Normal	2	Normal	2	Normal	2	Normal	4	Normal	7	High	2	Normal	4	Normal	2	Normal	2	Normal	5	High	3	Low	2	Normal	5	High	3	High	4	Normal	4	Normal	4	Normal	4	Normal	4	Normal	2	Normal	4	1
FBgn0032130	chr2L	9568891	9573572	+	CG3838	2	Normal	2	Normal	2	Normal	2	Normal	4	Normal	7	High	2	Normal	4	Normal	2	Normal	2	Normal	5	High	3	Low	2	Normal	5	High	3	High	4	Normal	4	Normal	4	Normal	4	Normal	4	Normal	2	Normal	4	1
FBgn0028479	chr2L	9573562	9576768	-	CG4389	2	Normal	2	Normal	2	Normal	2	Normal	4	Normal	7	High	2	Normal	4	Normal	2	Normal	2	Normal	5	High	3	Low	2	Normal	5	High	3	High	4	Normal	4	Normal	4	Normal	4	Normal	4	Normal	2	Normal	4	1
FBgn0051709	chr2L	9578535	9579638	-	CG31709	2	Normal	2	Normal	2	Normal	2	Normal	4	Normal	7	High	2	Normal	4	Normal	2	Normal	2	Normal	5	High	3	Low	2	Normal	5	High	3	High	4	Normal	4	Normal	4	Normal	4	Normal	4	Normal	2	Normal	4	1
FBgn0014179	chr2L	9579448	9581742	-	gcm	2	Normal	2	Normal	2	Normal	2	Normal	4	Normal	7	High	2	Normal	4	Normal	2	Normal	2	Normal	5	High	3	Low	2	Normal	5	High	3	High	4	Normal	4	Normal	4	Normal	4	Normal	4	Normal	2	Normal	4	1
FBgn0032131	chr2L	9589475	9591783	+	CG3841	2	Normal	2	Normal	2	Normal	2	Normal	4	Normal	7	High	2	Normal	4	Normal	2	Normal	2	Normal	5	High	3	Low	2	Normal	5	High	3	High	4	Normal	4	Normal	4	Normal	4	Normal	4	Normal	2	Normal	4	1
FBgn0032132	chr2L	9598939	9600853	-	CG4382	2	Normal	2	Normal	2	Normal	2	Normal	4	Normal	7	High	2	Normal	4	Normal	2	Normal	2	Normal	5	High	3	Low	2	Normal	5	High	3	High	4	Normal	4	Normal	4	Normal	4	Normal	4	Normal	2	Normal	4	1
FBgn0019809	chr2L	9608478	9612706	+	gcm2	2	Normal	2	Normal	2	Normal	2	Normal	4	Normal	7	High	2	Normal	4	Normal	2	Normal	2	Normal	5	High	3	Low	2	Normal	5	High	3	High	4	Normal	4	Normal	4	Normal	4	Normal	4	Normal	2	Normal	4	1
FBgn0040070	chr2L	9613164	9616048	+	Trx-2	2	Normal	2	Normal	2	Normal	2	Normal	4	Normal	7	High	2	Normal	4	Normal	2	Normal	2	Normal	5	High	3	Low	2	Normal	5	High	3	High	4	Normal	4	Normal	4	Normal	4	Normal	4	Normal	2	Normal	4	1
FBgn0032135	chr2L	9616468	9623109	+	GlcAT-S	2	Normal	2	Normal	2	Normal	2	Normal	4	Normal	7	High	2	Normal	4	Normal	2	Normal	2	Normal	5	High	3	Low	2	Normal	5	High	3	High	4	Normal	4	Normal	4	Normal	4	Normal	4	Normal	2	Normal	4	1
FBgn0051882	chr2L	9624451	9625285	-	CG31882	2	Normal	2	Normal	2	Normal	2	Normal	4	Normal	7	High	2	Normal	4	Normal	2	Normal	2	Normal	5	High	3	Low	2	Normal	5	High	3	High	4	Normal	4	Normal	4	Normal	4	Normal	4	Normal	2	Normal	4	1
FBgn0032136	chr2L	9634200	9656026	+	CG15828	2	Normal	2	Normal	2	Normal	2	Normal	4	Normal	7	High	2	Normal	4	Normal	2	Normal	2	Normal	5	High	3	Low	2	Normal	5	High	3	High	4	Normal	4	Normal	4	Normal	4	Normal	4	Normal	2	Normal	4	1
FBgn0053299	chr2L	9656599	9657347	+	CG33299	2	Normal	2	Normal	2	Normal	2	Normal	4	Normal	7	High	2	Normal	4	Normal	2	Normal	2	Normal	5	High	3	Low	2	Normal	5	High	3	High	4	Normal	4	Normal	4	Normal	4	Normal	4	Normal	2	Normal	4	1
FBgn0000273	chr2L	9682314	9699293	-	Pka-C1	2	Normal	2	Normal	2	Normal	2	Normal	4	Normal	7	High	2	Normal	4	Normal	2	Normal	2	Normal	5	High	4	Normal	2	Normal	5	High	3	High	4	Normal	4	Normal	4	Normal	4	Normal	4	Normal	2	Normal	4	0
FBgn0015393	chr2L	9699790	9700459	+	hoip	2	Normal	2	Normal	2	Normal	2	Normal	4	Normal	7	High	2	Normal	4	Normal	2	Normal	2	Normal	5	High	4	Normal	2	Normal	5	High	3	High	4	Normal	4	Normal	4	Normal	4	Normal	4	Normal	2	Normal	4	0
FBgn0011207	chr2L	9700795	9708883	+	pelo	2	Normal	2	Normal	2	Normal	2	Normal	4	Normal	7	High	2	Normal	4	Normal	2	Normal	2	Normal	5	High	4	Normal	2	Normal	5	High	3	High	4	Normal	4	Normal	4	Normal	4	Normal	4	Normal	2	Normal	4	0
FBgn0051710	chr2L	9702963	9705944	-	CG31710	2	Normal	2	Normal	2	Normal	2	Normal	4	Normal	7	High	2	Normal	4	Normal	2	Normal	2	Normal	5	High	4	Normal	2	Normal	5	High	3	High	4	Normal	4	Normal	4	Normal	4	Normal	4	Normal	2	Normal	4	0
FBgn0032138	chr2L	9708920	9711269	-	CG4364	2	Normal	2	Normal	2	Normal	2	Normal	4	Normal	7	High	2	Normal	4	Normal	2	Normal	2	Normal	5	High	4	Normal	2	Normal	5	High	3	High	4	Normal	4	Normal	4	Normal	4	Normal	4	Normal	2	Normal	4	0
FBgn0028704	chr2L	9712582	9746483	-	Nckx30C	3	High	2	Normal	2	Normal	2	Normal	4	Normal	8	High	2	Normal	4	Normal	2	Normal	2	Normal	5	High	4	Normal	2	Normal	5	High	3	High	4	Normal	4	Normal	4	Normal	9	High	10	High	2	Normal	7	0
FBgn0032139	chr2L	9729939	9730945	+	CG13116	3	High	2	Normal	2	Normal	2	Normal	4	Normal	8	High	2	Normal	4	Normal	2	Normal	2	Normal	5	High	4	Normal	2	Normal	5	High	3	High	4	Normal	4	Normal	4	Normal	9	High	10	High	2	Normal	7	0
FBgn0032140	chr2L	9736644	9737329	+	CG13117	3	High	2	Normal	2	Normal	2	Normal	4	Normal	8	High	2	Normal	4	Normal	2	Normal	2	Normal	5	High	4	Normal	2	Normal	5	High	4	High	4	Normal	4	Normal	4	Normal	9	High	10	High	2	Normal	7	0
FBgn0015035	chr2L	9747838	9750071	-	Cyp4e3	2	Normal	2	Normal	2	Normal	2	Normal	4	Normal	6	High	2	Normal	4	Normal	2	Normal	2	Normal	5	High	4	Normal	2	Normal	5	High	4	High	4	Normal	4	Normal	4	Normal	9	High	10	High	2	Normal	6	0
FBgn0022720	chr2L	9758337	9762375	+	zf30C	2	Normal	2	Normal	2	Normal	2	Normal	4	Normal	8	High	2	Normal	4	Normal	2	Normal	2	Normal	5	High	4	Normal	2	Normal	5	High	4	High	4	Normal	4	Normal	4	Normal	9	High	10	High	2	Normal	6	0
FBgn0011291	chr2L	9762363	9763244	-	Taf11	2	Normal	2	Normal	2	Normal	2	Normal	4	Normal	8	High	2	Normal	4	Normal	2	Normal	2	Normal	5	High	4	Normal	2	Normal	5	High	4	High	4	Normal	4	Normal	4	Normal	9	High	10	High	2	Normal	6	0
FBgn0025117	chr2L	9763344	9765338	+	und	2	Normal	2	Normal	2	Normal	2	Normal	4	Normal	8	High	2	Normal	4	Normal	2	Normal	2	Normal	5	High	4	Normal	2	Normal	5	High	4	High	4	Normal	4	Normal	4	Normal	9	High	10	High	2	Normal	6	0
FBgn0032142	chr2L	9765356	9766912	-	CG13120	2	Normal	2	Normal	2	Normal	2	Normal	4	Normal	8	High	2	Normal	4	Normal	2	Normal	2	Normal	5	High	4	Normal	2	Normal	5	High	4	High	4	Normal	4	Normal	4	Normal	9	High	10	High	2	Normal	6	0
FBgn0032143	chr2L	9767058	9768727	+	CG4017	2	Normal	2	Normal	2	Normal	2	Normal	4	Normal	8	High	2	Normal	4	Normal	2	Normal	2	Normal	5	High	4	Normal	2	Normal	5	High	4	High	4	Normal	4	Normal	4	Normal	9	High	10	High	2	Normal	6	0
FBgn0032144	chr2L	9769066	9770409	+	CG17633	2	Normal	2	Normal	2	Normal	2	Normal	4	Normal	8	High	2	Normal	4	Normal	2	Normal	2	Normal	5	High	4	Normal	2	Normal	5	High	4	High	4	Normal	4	Normal	4	Normal	9	High	10	High	2	Normal	6	0
FBgn0032145	chr2L	9770394	9770996	-	CG13121	2	Normal	2	Normal	2	Normal	2	Normal	4	Normal	8	High	2	Normal	4	Normal	2	Normal	2	Normal	5	High	4	Normal	2	Normal	5	High	4	High	4	Normal	4	Normal	4	Normal	9	High	10	High	2	Normal	6	0
FBgn0065108	chr2L	9771154	9773044	-	ppk16	2	Normal	2	Normal	2	Normal	2	Normal	4	Normal	8	High	2	Normal	4	Normal	2	Normal	2	Normal	5	High	4	Normal	2	Normal	5	High	4	High	4	Normal	4	Normal	4	Normal	9	High	10	High	2	Normal	6	0
FBgn0065109	chr2L	9773107	9775030	-	ppk11	2	Normal	2	Normal	2	Normal	2	Normal	4	Normal	8	High	2	Normal	4	Normal	2	Normal	2	Normal	5	High	4	Normal	2	Normal	5	High	4	High	4	Normal	4	Normal	4	Normal	9	High	10	High	2	Normal	6	0
FBgn0032147	chr2L	9782389	9788499	+	IP3K1	2	Normal	2	Normal	2	Normal	2	Normal	4	Normal	8	High	2	Normal	4	Normal	2	Normal	2	Normal	5	High	4	Normal	2	Normal	5	High	4	High	4	Normal	4	Normal	4	Normal	9	High	10	High	2	Normal	6	0
FBgn0042174	chr2L	9787278	9790745	-	CR18854	2	Normal	2	Normal	2	Normal	2	Normal	4	Normal	8	High	2	Normal	4	Normal	2	Normal	2	Normal	5	High	4	Normal	2	Normal	5	High	4	High	4	Normal	4	Normal	4	Normal	9	High	10	High	2	Normal	6	0
FBgn0032149	chr2L	9790666	9791958	+	CG4036	2	Normal	2	Normal	2	Normal	2	Normal	4	Normal	8	High	2	Normal	4	Normal	2	Normal	2	Normal	5	High	4	Normal	2	Normal	5	High	4	High	4	Normal	4	Normal	4	Normal	9	High	10	High	2	Normal	6	0
FBgn0032150	chr2L	9791960	9793097	-	CG13123	2	Normal	2	Normal	2	Normal	2	Normal	4	Normal	8	High	2	Normal	4	Normal	2	Normal	2	Normal	5	High	4	Normal	2	Normal	5	High	4	High	4	Normal	4	Normal	4	Normal	9	High	10	High	2	Normal	6	0
FBgn0032151	chr2L	9796947	9886214	-	nAcRalpha-30D	2	Normal	2	Normal	2	Normal	2	Normal	4	Normal	7	High	2	Normal	4	Normal	2	Normal	2	Normal	5	High	4	Normal	2	Normal	5	High	4	High	4	Normal	4	Normal	4	Normal	4	Normal	4	Normal	2	Normal	4	0
FBgn0029174	chr2L	9888033	9890119	+	FKBP59	2	Normal	2	Normal	2	Normal	2	Normal	4	Normal	7	High	2	Normal	4	Normal	2	Normal	2	Normal	5	High	4	Normal	2	Normal	5	High	3	High	4	Normal	4	Normal	4	Normal	5	High	4	Normal	2	Normal	5	0
FBgn0085212	chr2L	9890060	9890787	-	CG34183	2	Normal	2	Normal	2	Normal	2	Normal	4	Normal	7	High	2	Normal	4	Normal	2	Normal	2	Normal	5	High	4	Normal	2	Normal	5	High	3	High	4	Normal	4	Normal	4	Normal	5	High	4	Normal	2	Normal	5	0
FBgn0032153	chr2L	9890884	9891336	+	CG4537	2	Normal	2	Normal	2	Normal	2	Normal	4	Normal	7	High	2	Normal	4	Normal	2	Normal	2	Normal	5	High	4	Normal	2	Normal	5	High	3	High	4	Normal	4	Normal	4	Normal	5	High	4	Normal	2	Normal	5	0
FBgn0032154	chr2L	9891254	9893419	-	CG5924	2	Normal	2	Normal	2	Normal	2	Normal	4	Normal	7	High	2	Normal	4	Normal	2	Normal	2	Normal	5	High	4	Normal	2	Normal	5	High	3	High	4	Normal	4	Normal	4	Normal	5	High	4	Normal	2	Normal	5	0
FBgn0063449	chr2L	9893804	9895003	-	Uhg2	2	Normal	2	Normal	2	Normal	2	Normal	4	Normal	8	High	2	Normal	4	Normal	2	Normal	2	Normal	5	High	4	Normal	2	Normal	5	High	3	High	4	Normal	4	Normal	4	Normal	5	High	4	Normal	2	Normal	5	0
FBgn0063391	chr2L	9893945	9894026	-	snoRNA:U14:30Eb	2	Normal	2	Normal	2	Normal	2	Normal	4	Normal	8	High	2	Normal	4	Normal	2	Normal	2	Normal	5	High	4	Normal	2	Normal	5	High	3	High	4	Normal	4	Normal	4	Normal	5	High	4	Normal	2	Normal	5	0
FBgn0063392	chr2L	9894204	9894285	-	snoRNA:U14:30Ea	2	Normal	2	Normal	2	Normal	2	Normal	4	Normal	8	High	2	Normal	4	Normal	2	Normal	2	Normal	5	High	4	Normal	2	Normal	5	High	3	High	4	Normal	4	Normal	4	Normal	5	High	4	Normal	2	Normal	5	0
FBgn0063389	chr2L	9894476	9894544	-	snoRNA:Me18S-G1620	2	Normal	2	Normal	2	Normal	2	Normal	4	Normal	8	High	2	Normal	4	Normal	2	Normal	2	Normal	5	High	4	Normal	2	Normal	5	High	3	High	4	Normal	4	Normal	4	Normal	5	High	4	Normal	2	Normal	5	0
FBgn0025881	chr2L	9894794	9894907	-	snoRNA:Me18S-A1576	2	Normal	2	Normal	2	Normal	2	Normal	4	Normal	8	High	2	Normal	4	Normal	2	Normal	2	Normal	5	High	4	Normal	2	Normal	5	High	3	High	4	Normal	4	Normal	4	Normal	5	High	4	Normal	2	Normal	5	0
FBgn0010520	chr2L	9895288	9896104	+	Bka	2	Normal	2	Normal	2	Normal	2	Normal	4	Normal	8	High	2	Normal	4	Normal	2	Normal	2	Normal	5	High	4	Normal	2	Normal	5	High	3	High	4	Normal	4	Normal	4	Normal	5	High	4	Normal	2	Normal	5	0
FBgn0004867	chr2L	9896264	9897542	-	RpS2	2	Normal	2	Normal	2	Normal	2	Normal	4	Normal	8	High	2	Normal	4	Normal	2	Normal	2	Normal	5	High	4	Normal	2	Normal	5	High	3	High	4	Normal	4	Normal	4	Normal	5	High	4	Normal	2	Normal	5	0
FBgn0053300	chr2L	9897952	9903128	-	Muc30E	2	Normal	2	Normal	2	Normal	2	Normal	4	Normal	8	High	2	Normal	4	Normal	2	Normal	2	Normal	5	High	4	Normal	2	Normal	5	High	3	High	4	Normal	4	Normal	4	Normal	5	High	4	Normal	2	Normal	5	0
FBgn0032156	chr2L	9903378	9908649	-	CG13124	2	Normal	2	Normal	2	Normal	2	Normal	4	Normal	8	High	2	Normal	4	Normal	2	Normal	2	Normal	5	High	4	Normal	2	Normal	5	High	3	High	4	Normal	4	Normal	4	Normal	5	High	4	Normal	2	Normal	5	0
FBgn0032157	chr2L	9908829	9912585	-	Etl1	2	Normal	2	Normal	2	Normal	2	Normal	4	Normal	8	High	2	Normal	4	Normal	2	Normal	2	Normal	5	High	4	Normal	2	Normal	5	High	3	High	4	Normal	4	Normal	4	Normal	5	High	4	Normal	2	Normal	5	0
FBgn0024285	chr2L	9912906	9915044	+	Srp54	2	Normal	2	Normal	2	Normal	2	Normal	4	Normal	8	High	2	Normal	4	Normal	2	Normal	2	Normal	5	High	4	Normal	2	Normal	5	High	3	High	4	Normal	4	Normal	4	Normal	5	High	4	Normal	2	Normal	5	0
FBgn0040064	chr2L	9915219	9917220	+	yip2	2	Normal	2	Normal	2	Normal	2	Normal	4	Normal	8	High	2	Normal	4	Normal	2	Normal	2	Normal	5	High	4	Normal	2	Normal	5	High	3	High	4	Normal	4	Normal	4	Normal	5	High	4	Normal	2	Normal	5	0
FBgn0025700	chr2L	9917220	9918165	-	CG5885	2	Normal	2	Normal	2	Normal	2	Normal	4	Normal	8	High	2	Normal	4	Normal	2	Normal	2	Normal	5	High	4	Normal	2	Normal	5	High	3	High	4	Normal	4	Normal	4	Normal	5	High	4	Normal	2	Normal	5	0
FBgn0032160	chr2L	9918635	9919901	+	CG4598	2	Normal	2	Normal	2	Normal	2	Normal	4	Normal	8	High	2	Normal	4	Normal	2	Normal	2	Normal	5	High	4	Normal	2	Normal	5	High	3	High	4	Normal	4	Normal	4	Normal	5	High	4	Normal	2	Normal	5	0
FBgn0032161	chr2L	9920160	9921459	+	CG4594	2	Normal	2	Normal	2	Normal	2	Normal	4	Normal	8	High	2	Normal	4	Normal	2	Normal	2	Normal	5	High	4	Normal	2	Normal	5	High	3	High	4	Normal	4	Normal	4	Normal	5	High	4	Normal	2	Normal	5	0
FBgn0032162	chr2L	9921638	9922766	+	CG4592	2	Normal	2	Normal	2	Normal	2	Normal	4	Normal	8	High	2	Normal	4	Normal	2	Normal	2	Normal	5	High	4	Normal	2	Normal	5	High	3	High	4	Normal	4	Normal	4	Normal	5	High	4	Normal	2	Normal	5	0
FBgn0032163	chr2L	9922736	9924860	-	CG13125	2	Normal	2	Normal	2	Normal	2	Normal	4	Normal	8	High	2	Normal	4	Normal	2	Normal	2	Normal	5	High	4	Normal	2	Normal	5	High	3	High	4	Normal	4	Normal	4	Normal	5	High	4	Normal	2	Normal	5	0
FBgn0259712	chr2L	9926612	9930378	+	CG42366	2	Normal	2	Normal	2	Normal	2	Normal	4	Normal	8	High	2	Normal	4	Normal	2	Normal	2	Normal	5	High	4	Normal	2	Normal	5	High	3	High	4	Normal	4	Normal	4	Normal	5	High	4	Normal	2	Normal	5	0
FBgn0259713	chr2L	9930445	9930999	+	CG42367	2	Normal	2	Normal	2	Normal	2	Normal	4	Normal	8	High	2	Normal	4	Normal	2	Normal	2	Normal	5	High	4	Normal	2	Normal	5	High	3	High	4	Normal	4	Normal	4	Normal	5	High	4	Normal	2	Normal	5	0
FBgn0051876	chr2L	9932586	9933092	-	Cpr30F	2	Normal	2	Normal	2	Normal	2	Normal	4	Normal	8	High	2	Normal	4	Normal	2	Normal	2	Normal	5	High	4	Normal	2	Normal	5	High	3	High	4	Normal	4	Normal	4	Normal	5	High	4	Normal	2	Normal	5	0
FBgn0051712	chr2L	9934766	9938142	-	CG31712	2	Normal	2	Normal	2	Normal	2	Normal	4	Normal	8	High	2	Normal	4	Normal	2	Normal	2	Normal	5	High	4	Normal	2	Normal	5	High	3	High	4	Normal	4	Normal	4	Normal	5	High	4	Normal	2	Normal	5	0
FBgn0051713	chr2L	9938169	9938787	-	Apf	2	Normal	2	Normal	2	Normal	2	Normal	4	Normal	8	High	2	Normal	4	Normal	2	Normal	2	Normal	5	High	4	Normal	2	Normal	5	High	3	High	4	Normal	4	Normal	4	Normal	5	High	4	Normal	2	Normal	5	0
FBgn0032166	chr2L	9938864	9941099	+	CG4619	2	Normal	2	Normal	2	Normal	2	Normal	4	Normal	8	High	2	Normal	4	Normal	2	Normal	2	Normal	5	High	4	Normal	2	Normal	5	High	3	High	4	Normal	4	Normal	4	Normal	5	High	4	Normal	2	Normal	5	0
FBgn0032167	chr2L	9940768	9947442	-	CG5853	2	Normal	2	Normal	2	Normal	2	Normal	4	Normal	8	High	2	Normal	4	Normal	2	Normal	2	Normal	5	High	4	Normal	2	Normal	5	High	3	High	4	Normal	4	Normal	4	Normal	5	High	4	Normal	2	Normal	5	0
FBgn0262428	chr2L	9950417	9950516	-	mir-87	2	Normal	2	Normal	2	Normal	2	Normal	4	Normal	8	High	2	Normal	4	Normal	2	Normal	2	Normal	5	High	4	Normal	2	Normal	5	High	3	High	4	Normal	4	Normal	4	Normal	5	High	4	Normal	2	Normal	5	0
FBgn0032168	chr2L	9952427	9954180	-	CG13126	2	Normal	2	Normal	2	Normal	2	Normal	4	Normal	8	High	2	Normal	4	Normal	2	Normal	2	Normal	5	High	4	Normal	2	Normal	5	High	3	High	4	Normal	4	Normal	4	Normal	5	High	4	Normal	2	Normal	5	0
FBgn0032169	chr2L	9954448	9956179	+	CG4709	2	Normal	2	Normal	2	Normal	2	Normal	4	Normal	8	High	2	Normal	4	Normal	2	Normal	2	Normal	5	High	4	Normal	2	Normal	5	High	3	High	4	Normal	4	Normal	4	Normal	5	High	4	Normal	2	Normal	5	0
FBgn0032171	chr2L	9956147	9957019	-	CG5846	2	Normal	2	Normal	2	Normal	2	Normal	4	Normal	8	High	2	Normal	4	Normal	2	Normal	2	Normal	5	High	4	Normal	2	Normal	5	High	3	High	4	Normal	4	Normal	4	Normal	5	High	4	Normal	2	Normal	5	0
FBgn0032170	chr2L	9957286	9960168	+	CG4658	2	Normal	2	Normal	2	Normal	2	Normal	4	Normal	8	High	2	Normal	4	Normal	2	Normal	2	Normal	5	High	4	Normal	2	Normal	5	High	3	High	4	Normal	4	Normal	4	Normal	5	High	4	Normal	2	Normal	5	0
FBgn0032172	chr2L	9960449	9963767	-	CG5850	2	Normal	2	Normal	2	Normal	2	Normal	4	Normal	8	High	2	Normal	4	Normal	2	Normal	2	Normal	5	High	4	Normal	2	Normal	5	High	3	High	4	Normal	4	Normal	4	Normal	5	High	4	Normal	2	Normal	5	0
FBgn0015664	chr2L	9964146	9967455	-	Dref	2	Normal	2	Normal	2	Normal	2	Normal	4	Normal	7	High	2	Normal	4	Normal	2	Normal	2	Normal	5	High	4	Normal	2	Normal	5	High	3	High	4	Normal	4	Normal	4	Normal	4	Normal	4	Normal	2	Normal	4	0
FBgn0011272	chr2L	9967311	9968495	+	RpL13	2	Normal	2	Normal	2	Normal	2	Normal	4	Normal	7	High	2	Normal	4	Normal	2	Normal	2	Normal	5	High	4	Normal	2	Normal	5	High	3	High	4	Normal	4	Normal	4	Normal	4	Normal	4	Normal	2	Normal	4	0
FBgn0040965	chr2L	9983660	9984657	-	CG13130	2	Normal	2	Normal	2	Normal	2	Normal	4	Normal	7	High	2	Normal	4	Normal	2	Normal	2	Normal	5	High	4	Normal	2	Normal	5	High	3	High	4	Normal	4	Normal	4	Normal	4	Normal	4	Normal	2	Normal	4	0
FBgn0000180	chr2L	9984646	9995545	+	bib	2	Normal	2	Normal	2	Normal	2	Normal	4	Normal	7	High	2	Normal	4	Normal	2	Normal	2	Normal	5	High	4	Normal	2	Normal	5	High	3	High	4	Normal	4	Normal	4	Normal	4	Normal	4	Normal	2	Normal	4	0
FBgn0051875	chr2L	9995560	10002446	-	CG31875	2	Normal	2	Normal	2	Normal	2	Normal	4	Normal	7	High	2	Normal	4	Normal	2	Normal	2	Normal	5	High	4	Normal	2	Normal	5	High	3	High	4	Normal	4	Normal	4	Normal	4	Normal	4	Normal	2	Normal	4	0
FBgn0051755	chr2L	9996931	10002736	-	CG31755	2	Normal	2	Normal	2	Normal	2	Normal	4	Normal	7	High	2	Normal	4	Normal	2	Normal	2	Normal	5	High	4	Normal	2	Normal	5	High	3	High	4	Normal	4	Normal	4	Normal	4	Normal	4	Normal	2	Normal	4	0
FBgn0043456	chr2L	10003824	10008889	+	CG4747	2	Normal	2	Normal	2	Normal	2	Normal	4	Normal	7	High	2	Normal	4	Normal	2	Normal	2	Normal	5	High	4	Normal	2	Normal	5	High	3	High	4	Normal	4	Normal	4	Normal	4	Normal	4	Normal	2	Normal	4	0
FBgn0011584	chr2L	10009385	10013170	+	Trp1	2	Normal	2	Normal	2	Normal	2	Normal	4	Normal	7	High	2	Normal	4	Normal	2	Normal	2	Normal	5	High	4	Normal	2	Normal	5	High	3	High	4	Normal	4	Normal	4	Normal	4	Normal	4	Normal	2	Normal	4	0
FBgn0032175	chr2L	10013270	10017463	-	CG13131	2	Normal	2	Normal	2	Normal	2	Normal	4	Normal	7	High	2	Normal	4	Normal	2	Normal	2	Normal	5	High	4	Normal	2	Normal	5	High	3	High	4	Normal	4	Normal	4	Normal	4	Normal	4	Normal	2	Normal	4	0
FBgn0032176	chr2L	10026739	10029299	+	CG13127	2	Normal	2	Normal	2	Normal	2	Normal	4	Normal	4	Normal	2	Normal	4	Normal	2	Normal	2	Normal	5	High	4	Normal	2	Normal	5	High	3	High	4	Normal	4	Normal	4	Normal	4	Normal	4	Normal	2	Normal	3	0
FBgn0027600	chr2L	10032693	10038954	+	obst-B	2	Normal	2	Normal	2	Normal	2	Normal	4	Normal	4	Normal	2	Normal	4	Normal	2	Normal	2	Normal	5	High	4	Normal	2	Normal	5	High	3	High	4	Normal	4	Normal	4	Normal	4	Normal	4	Normal	2	Normal	3	0
FBgn0053301	chr2L	10049481	10050956	+	CG33301	2	Normal	2	Normal	2	Normal	2	Normal	4	Normal	4	Normal	2	Normal	4	Normal	2	Normal	2	Normal	5	High	4	Normal	2	Normal	5	High	3	High	4	Normal	4	Normal	4	Normal	4	Normal	4	Normal	2	Normal	3	0
FBgn0053302	chr2L	10054214	10055935	+	Cpr31A	2	Normal	2	Normal	2	Normal	2	Normal	4	Normal	4	Normal	2	Normal	4	Normal	2	Normal	2	Normal	5	High	4	Normal	2	Normal	5	High	3	High	4	Normal	4	Normal	4	Normal	4	Normal	4	Normal	2	Normal	3	0
FBgn0011823	chr2L	10056905	10060095	+	Pen	2	Normal	2	Normal	2	Normal	2	Normal	4	Normal	4	Normal	2	Normal	4	Normal	2	Normal	2	Normal	5	High	4	Normal	2	Normal	5	High	3	High	4	Normal	4	Normal	4	Normal	4	Normal	4	Normal	2	Normal	3	0
FBgn0032178	chr2L	10060870	10063925	+	Spn31A	2	Normal	2	Normal	2	Normal	2	Normal	4	Normal	4	Normal	2	Normal	4	Normal	2	Normal	2	Normal	5	High	4	Normal	2	Normal	5	High	3	High	4	Normal	4	Normal	4	Normal	4	Normal	4	Normal	2	Normal	3	0
FBgn0032180	chr2L	10064321	10087884	-	CG31714	2	Normal	2	Normal	2	Normal	2	Normal	4	Normal	4	Normal	2	Normal	4	Normal	2	Normal	2	Normal	5	High	4	Normal	2	Normal	5	High	3	High	4	Normal	4	Normal	4	Normal	4	Normal	4	Normal	2	Normal	3	0
FBgn0032181	chr2L	10091207	10092419	-	CG13133	2	Normal	2	Normal	2	Normal	2	Normal	4	Normal	4	Normal	2	Normal	4	Normal	2	Normal	2	Normal	5	High	4	Normal	2	Normal	5	High	3	High	4	Normal	4	Normal	4	Normal	4	Normal	4	Normal	2	Normal	3	0
FBgn0083945	chr2L	10094087	10125736	+	CG34109	2	Normal	2	Normal	2	Normal	2	Normal	4	Normal	4	Normal	2	Normal	4	Normal	2	Normal	2	Normal	5	High	4	Normal	2	Normal	5	High	3	High	4	Normal	4	Normal	4	Normal	4	Normal	4	Normal	2	Normal	3	0
FBgn0262032	chr2L	10096804	10137552	-	CG42843	2	Normal	2	Normal	2	Normal	2	Normal	4	Normal	4	Normal	2	Normal	4	Normal	2	Normal	2	Normal	5	High	4	Normal	2	Normal	5	High	3	High	4	Normal	4	Normal	4	Normal	4	Normal	4	Normal	2	Normal	3	0
FBgn0032184	chr2L	10122195	10122771	-	CG13135	2	Normal	2	Normal	2	Normal	2	Normal	4	Normal	4	Normal	2	Normal	4	Normal	2	Normal	2	Normal	5	High	4	Normal	2	Normal	5	High	3	High	4	Normal	4	Normal	4	Normal	4	Normal	4	Normal	2	Normal	3	0
FBgn0032187	chr2L	10144849	10155510	+	CG4839	2	Normal	2	Normal	2	Normal	2	Normal	4	Normal	4	Normal	2	Normal	4	Normal	2	Normal	2	Normal	5	High	4	Normal	2	Normal	5	High	3	High	4	Normal	4	Normal	4	Normal	4	Normal	4	Normal	2	Normal	3	0
FBgn0032188	chr2L	10172701	10174090	+	CG13137	2	Normal	2	Normal	2	Normal	2	Normal	4	Normal	4	Normal	2	Normal	4	Normal	2	Normal	2	Normal	5	High	4	Normal	2	Normal	5	High	3	High	4	Normal	4	Normal	4	Normal	4	Normal	4	Normal	2	Normal	3	0
FBgn0028675	chr2L	10182556	10199112	-	Sur	2	Normal	2	Normal	2	Normal	2	Normal	4	Normal	4	Normal	2	Normal	4	Normal	2	Normal	2	Normal	5	High	4	Normal	2	Normal	5	High	3	High	4	Normal	4	Normal	4	Normal	4	Normal	4	Normal	2	Normal	3	0
FBgn0051874	chr2L	10189819	10191496	-	CG31874	2	Normal	2	Normal	2	Normal	2	Normal	4	Normal	4	Normal	2	Normal	4	Normal	2	Normal	2	Normal	5	High	4	Normal	2	Normal	5	High	3	High	4	Normal	4	Normal	4	Normal	4	Normal	4	Normal	2	Normal	3	0
FBgn0032189	chr2L	10199395	10200972	-	Ripalpha	2	Normal	2	Normal	2	Normal	2	Normal	4	Normal	4	Normal	2	Normal	4	Normal	2	Normal	2	Normal	5	High	4	Normal	2	Normal	5	High	3	High	4	Normal	4	Normal	4	Normal	4	Normal	4	Normal	2	Normal	3	0
FBgn0005593	chr2L	10201100	10202145	+	RpL7	2	Normal	2	Normal	2	Normal	2	Normal	4	Normal	4	Normal	2	Normal	4	Normal	2	Normal	2	Normal	5	High	4	Normal	2	Normal	5	High	3	High	4	Normal	4	Normal	4	Normal	4	Normal	4	Normal	2	Normal	3	0
FBgn0085188	chr2L	10202519	10204320	-	CG34159	2	Normal	2	Normal	2	Normal	2	Normal	4	Normal	4	Normal	2	Normal	4	Normal	2	Normal	2	Normal	5	High	4	Normal	2	Normal	5	High	3	High	4	Normal	4	Normal	4	Normal	5	High	4	Normal	2	Normal	4	0
FBgn0032191	chr2L	10204756	10206961	-	CG5734	2	Normal	2	Normal	2	Normal	3	High	4	Normal	4	Normal	2	Normal	5	High	2	Normal	2	Normal	5	High	4	Normal	2	Normal	5	High	3	High	4	Normal	4	Normal	4	Normal	5	High	4	Normal	2	Normal	6	0
FBgn0032192	chr2L	10207084	10209737	-	CG5731	2	Normal	2	Normal	2	Normal	3	High	4	Normal	4	Normal	2	Normal	5	High	2	Normal	2	Normal	5	High	4	Normal	2	Normal	5	High	3	High	4	Normal	4	Normal	4	Normal	5	High	4	Normal	2	Normal	6	0
FBgn0032193	chr2L	10209852	10210700	-	CG5727	2	Normal	2	Normal	2	Normal	3	High	4	Normal	4	Normal	2	Normal	5	High	2	Normal	2	Normal	5	High	4	Normal	2	Normal	5	High	3	High	4	Normal	4	Normal	4	Normal	5	High	4	Normal	2	Normal	6	0
FBgn0032194	chr2L	10211182	10213721	+	CG4901	2	Normal	2	Normal	2	Normal	3	High	4	Normal	4	Normal	2	Normal	5	High	2	Normal	2	Normal	5	High	4	Normal	2	Normal	5	High	3	High	5	High	4	Normal	4	Normal	5	High	5	High	2	Normal	8	0
FBgn0024320	chr2L	10213891	10220957	-	Npc1a	2	Normal	2	Normal	2	Normal	3	High	4	Normal	4	Normal	2	Normal	5	High	2	Normal	2	Normal	5	High	4	Normal	2	Normal	5	High	3	High	5	High	4	Normal	4	Normal	5	High	5	High	2	Normal	8	0
FBgn0250843	chr2L	10221352	10222503	+	Pros35	2	Normal	2	Normal	2	Normal	3	High	10	High	4	Normal	2	Normal	5	High	2	Normal	2	Normal	5	High	4	Normal	2	Normal	5	High	3	High	5	High	4	Normal	4	Normal	5	High	5	High	2	Normal	9	0
FBgn0032195	chr2L	10222657	10224442	+	CG4908	2	Normal	2	Normal	2	Normal	3	High	5	High	4	Normal	2	Normal	5	High	2	Normal	2	Normal	5	High	4	Normal	2	Normal	5	High	3	High	5	High	4	Normal	4	Normal	5	High	5	High	2	Normal	9	0
FBgn0032196	chr2L	10224663	10226808	-	CG5708	2	Normal	2	Normal	2	Normal	3	High	5	High	4	Normal	2	Normal	5	High	2	Normal	2	Normal	5	High	4	Normal	2	Normal	5	High	3	High	5	High	4	Normal	4	Normal	5	High	5	High	2	Normal	9	0
FBgn0032197	chr2L	10227759	10231689	-	CG5694	2	Normal	2	Normal	2	Normal	3	High	5	High	4	Normal	2	Normal	5	High	2	Normal	2	Normal	5	High	4	Normal	2	Normal	5	High	3	High	5	High	4	Normal	4	Normal	5	High	5	High	2	Normal	9	0
FBgn0032198	chr2L	10232492	10234450	+	eEF1delta	2	Normal	2	Normal	2	Normal	3	High	5	High	4	Normal	2	Normal	5	High	2	Normal	2	Normal	5	High	4	Normal	2	Normal	5	High	3	High	5	High	4	Normal	4	Normal	5	High	5	High	2	Normal	9	0
FBgn0051720	chr2L	10234584	10238317	-	CG31720	2	Normal	2	Normal	2	Normal	3	High	5	High	4	Normal	2	Normal	5	High	2	Normal	2	Normal	5	High	4	Normal	2	Normal	5	High	3	High	5	High	4	Normal	4	Normal	5	High	5	High	2	Normal	9	0
FBgn0004419	chr2L	10239325	10242172	+	me31B	2	Normal	2	Normal	2	Normal	3	High	5	High	4	Normal	2	Normal	5	High	2	Normal	2	Normal	5	High	4	Normal	2	Normal	5	High	3	High	5	High	4	Normal	4	Normal	5	High	5	High	2	Normal	9	0
FBgn0024248	chr2L	10242511	10247064	-	chico	2	Normal	2	Normal	2	Normal	3	High	5	High	4	Normal	2	Normal	5	High	2	Normal	2	Normal	5	High	4	Normal	2	Normal	5	High	3	High	5	High	4	Normal	4	Normal	5	High	5	High	2	Normal	9	0
FBgn0000229	chr2L	10247501	10250479	-	bsk	2	Normal	2	Normal	2	Normal	3	High	5	High	4	Normal	2	Normal	5	High	2	Normal	2	Normal	5	High	4	Normal	2	Normal	5	High	3	High	5	High	4	Normal	4	Normal	5	High	5	High	2	Normal	9	0
FBgn0051717	chr2L	10250736	10251594	+	CG31717	2	Normal	2	Normal	2	Normal	3	High	5	High	4	Normal	2	Normal	5	High	2	Normal	2	Normal	5	High	4	Normal	2	Normal	5	High	3	High	5	High	4	Normal	4	Normal	5	High	5	High	2	Normal	9	0
FBgn0010407	chr2L	10251837	10254686	+	Ror	2	Normal	2	Normal	2	Normal	3	High	5	High	4	Normal	2	Normal	5	High	2	Normal	2	Normal	5	High	4	Normal	2	Normal	5	High	3	High	5	High	4	Normal	4	Normal	5	High	5	High	2	Normal	9	0
FBgn0032200	chr2L	10254609	10255884	-	CG5676	2	Normal	2	Normal	2	Normal	3	High	5	High	4	Normal	2	Normal	5	High	2	Normal	2	Normal	5	High	4	Normal	2	Normal	5	High	3	High	5	High	4	Normal	4	Normal	5	High	5	High	2	Normal	9	0
FBgn0026379	chr2L	10256318	10261017	-	Pten	2	Normal	2	Normal	2	Normal	3	High	5	High	4	Normal	2	Normal	5	High	2	Normal	2	Normal	5	High	4	Normal	2	Normal	5	High	3	High	5	High	4	Normal	4	Normal	5	High	5	High	2	Normal	9	0
FBgn0011305	chr2L	10262425	10263582	-	Rsf1	2	Normal	2	Normal	2	Normal	2	Normal	5	High	4	Normal	2	Normal	5	High	2	Normal	2	Normal	5	High	4	Normal	2	Normal	5	High	3	High	5	High	4	Normal	4	Normal	5	High	5	High	2	Normal	8	0
FBgn0032202	chr2L	10264130	10265229	+	CG18619	2	Normal	2	Normal	2	Normal	2	Normal	5	High	4	Normal	2	Normal	5	High	2	Normal	2	Normal	5	High	4	Normal	2	Normal	5	High	3	High	5	High	4	Normal	4	Normal	5	High	5	High	2	Normal	8	0
FBgn0259482	chr2L	10265338	10266570	+	Mob3	2	Normal	2	Normal	2	Normal	2	Normal	5	High	4	Normal	2	Normal	5	High	2	Normal	2	Normal	5	High	4	Normal	2	Normal	5	High	3	High	5	High	4	Normal	4	Normal	5	High	5	High	2	Normal	8	0
FBgn0032204	chr2L	10266704	10268748	+	CG4953	2	Normal	2	Normal	2	Normal	2	Normal	5	High	4	Normal	2	Normal	5	High	2	Normal	2	Normal	5	High	4	Normal	2	Normal	5	High	3	High	5	High	4	Normal	4	Normal	5	High	5	High	2	Normal	8	0
FBgn0032205	chr2L	10268874	10269904	+	CG4957	2	Normal	2	Normal	2	Normal	2	Normal	5	High	4	Normal	2	Normal	5	High	2	Normal	2	Normal	5	High	4	Normal	2	Normal	5	High	3	High	5	High	4	Normal	4	Normal	5	High	5	High	2	Normal	8	0
FBgn0260750	chr2L	10270066	10271465	+	CG31873	2	Normal	2	Normal	2	Normal	2	Normal	5	High	4	Normal	2	Normal	5	High	2	Normal	2	Normal	5	High	4	Normal	2	Normal	5	High	3	High	5	High	4	Normal	4	Normal	5	High	5	High	2	Normal	8	0
FBgn0003751	chr2L	10271442	10272223	-	trk	2	Normal	2	Normal	2	Normal	2	Normal	5	High	4	Normal	2	Normal	5	High	2	Normal	2	Normal	5	High	4	Normal	2	Normal	5	High	3	High	5	High	4	Normal	4	Normal	5	High	5	High	2	Normal	8	0
FBgn0260749	chr2L	10272626	10278811	-	Utx	2	Normal	2	Normal	2	Normal	2	Normal	5	High	4	Normal	2	Normal	5	High	2	Normal	2	Normal	5	High	4	Normal	2	Normal	5	High	3	High	5	High	4	Normal	4	Normal	5	High	5	High	2	Normal	8	0
FBgn0054043	chr2L	10278950	10280846	-	CG34043	2	Normal	2	Normal	2	Normal	2	Normal	5	High	4	Normal	2	Normal	5	High	2	Normal	2	Normal	5	High	4	Normal	2	Normal	5	High	3	High	5	High	4	Normal	4	Normal	5	High	5	High	2	Normal	8	0
FBgn0032208	chr2L	10281942	10292278	-	CG5604	2	Normal	2	Normal	2	Normal	2	Normal	5	High	4	Normal	2	Normal	5	High	2	Normal	2	Normal	5	High	4	Normal	2	Normal	5	High	3	High	5	High	4	Normal	4	Normal	5	High	5	High	2	Normal	8	0
FBgn0032209	chr2L	10292780	10295299	-	Hand	2	Normal	2	Normal	2	Normal	2	Normal	5	High	4	Normal	2	Normal	5	High	2	Normal	2	Normal	5	High	4	Normal	2	Normal	5	High	3	High	5	High	4	Normal	4	Normal	5	High	5	High	2	Normal	8	0
FBgn0032210	chr2L	10295855	10299827	-	CYLD	2	Normal	2	Normal	2	Normal	2	Normal	5	High	4	Normal	2	Normal	5	High	2	Normal	2	Normal	5	High	4	Normal	2	Normal	5	High	3	High	5	High	4	Normal	4	Normal	5	High	5	High	2	Normal	8	0
FBgn0032211	chr2L	10300221	10301955	-	CG13138	2	Normal	2	Normal	2	Normal	2	Normal	5	High	4	Normal	2	Normal	5	High	2	Normal	2	Normal	5	High	4	Normal	2	Normal	5	High	3	High	5	High	4	Normal	4	Normal	5	High	5	High	2	Normal	8	0
FBgn0005322	chr2L	10302591	10303945	-	nmd	2	Normal	2	Normal	2	Normal	2	Normal	5	High	4	Normal	2	Normal	5	High	2	Normal	2	Normal	5	High	4	Normal	2	Normal	5	High	3	High	5	High	4	Normal	4	Normal	5	High	5	High	2	Normal	8	0
FBgn0032213	chr2L	10304062	10306594	-	CG5390	2	Normal	2	Normal	2	Normal	2	Normal	5	High	4	Normal	2	Normal	5	High	2	Normal	2	Normal	5	High	4	Normal	2	Normal	5	High	3	High	5	High	4	Normal	4	Normal	5	High	5	High	2	Normal	8	0
FBgn0032214	chr2L	10306902	10308050	+	CG4968	2	Normal	2	Normal	2	Normal	2	Normal	5	High	4	Normal	2	Normal	5	High	2	Normal	2	Normal	5	High	4	Normal	2	Normal	5	High	3	High	5	High	4	Normal	4	Normal	5	High	5	High	2	Normal	8	0
FBgn0027491	chr2L	10308123	10310736	-	Cdk5alpha	2	Normal	2	Normal	2	Normal	2	Normal	5	High	4	Normal	2	Normal	5	High	2	Normal	2	Normal	5	High	4	Normal	2	Normal	5	High	3	High	5	High	4	Normal	4	Normal	5	High	5	High	2	Normal	8	0
FBgn0032215	chr2L	10311168	10312069	-	CG5385	2	Normal	2	Normal	2	Normal	2	Normal	5	High	4	Normal	2	Normal	5	High	2	Normal	2	Normal	5	High	4	Normal	2	Normal	5	High	3	High	5	High	4	Normal	4	Normal	5	High	5	High	2	Normal	8	0
FBgn0032216	chr2L	10312315	10314396	-	CG5384	2	Normal	2	Normal	2	Normal	2	Normal	5	High	4	Normal	2	Normal	5	High	2	Normal	2	Normal	5	High	4	Normal	2	Normal	5	High	3	High	5	High	4	Normal	4	Normal	5	High	5	High	2	Normal	8	0
FBgn0032217	chr2L	10314794	10317569	+	CG4972	2	Normal	2	Normal	2	Normal	2	Normal	5	High	4	Normal	2	Normal	5	High	2	Normal	2	Normal	5	High	4	Normal	2	Normal	5	High	3	High	5	High	4	Normal	4	Normal	5	High	5	High	2	Normal	8	0
FBgn0032218	chr2L	10317496	10321800	-	CG5381	2	Normal	2	Normal	2	Normal	2	Normal	5	High	4	Normal	2	Normal	5	High	2	Normal	2	Normal	5	High	4	Normal	2	Normal	5	High	3	High	5	High	4	Normal	4	Normal	5	High	5	High	2	Normal	8	0
FBgn0032219	chr2L	10322475	10324990	+	CG4995	2	Normal	2	Normal	2	Normal	2	Normal	5	High	4	Normal	2	Normal	5	High	2	Normal	2	Normal	5	High	4	Normal	2	Normal	5	High	3	High	5	High	4	Normal	4	Normal	5	High	5	High	2	Normal	8	0
FBgn0011703	chr2L	10325017	10327986	-	RnrL	2	Normal	2	Normal	2	Normal	2	Normal	5	High	4	Normal	2	Normal	5	High	2	Normal	2	Normal	5	High	4	Normal	2	Normal	5	High	3	High	5	High	4	Normal	4	Normal	5	High	5	High	2	Normal	8	0
FBgn0032221	chr2L	10328346	10331116	-	CG5375	2	Normal	2	Normal	2	Normal	2	Normal	5	High	4	Normal	2	Normal	5	High	2	Normal	2	Normal	5	High	4	Normal	2	Normal	5	High	3	High	5	High	4	Normal	4	Normal	5	High	5	High	2	Normal	8	0
FBgn0032222	chr2L	10331462	10333134	+	CG5037	2	Normal	2	Normal	2	Normal	2	Normal	5	High	4	Normal	2	Normal	5	High	2	Normal	2	Normal	5	High	4	Normal	2	Normal	5	High	3	High	5	High	4	Normal	4	Normal	5	High	5	High	2	Normal	8	0
FBgn0032223	chr2L	10333913	10338441	+	GATAd	2	Normal	2	Normal	2	Normal	2	Normal	5	High	4	Normal	2	Normal	5	High	2	Normal	2	Normal	5	High	4	Normal	2	Normal	5	High	3	High	5	High	4	Normal	4	Normal	5	High	5	High	2	Normal	8	0
FBgn0019932	chr2L	10339470	10341505	+	SamDC	2	Normal	2	Normal	2	Normal	2	Normal	5	High	4	Normal	2	Normal	5	High	2	Normal	2	Normal	5	High	4	Normal	2	Normal	5	High	3	High	5	High	4	Normal	4	Normal	5	High	5	High	2	Normal	8	0
FBgn0051715	chr2L	10341620	10342527	+	CG31715	2	Normal	2	Normal	2	Normal	2	Normal	5	High	4	Normal	2	Normal	5	High	2	Normal	2	Normal	5	High	4	Normal	2	Normal	5	High	3	High	5	High	4	Normal	4	Normal	5	High	5	High	2	Normal	8	0
FBgn0032224	chr2L	10342593	10344228	+	Sps2	2	Normal	2	Normal	2	Normal	2	Normal	5	High	4	Normal	2	Normal	5	High	2	Normal	2	Normal	5	High	4	Normal	2	Normal	5	High	3	High	5	High	4	Normal	4	Normal	5	High	5	High	2	Normal	8	0
FBgn0032225	chr2L	10344458	10347706	+	CG5022	2	Normal	2	Normal	2	Normal	2	Normal	5	High	4	Normal	2	Normal	5	High	2	Normal	2	Normal	5	High	4	Normal	2	Normal	5	High	3	High	5	High	4	Normal	4	Normal	5	High	5	High	2	Normal	8	0
FBgn0085396	chr2L	10347850	10353631	-	CG34367	2	Normal	2	Normal	2	Normal	2	Normal	5	High	4	Normal	2	Normal	5	High	2	Normal	2	Normal	5	High	4	Normal	2	Normal	5	High	3	High	5	High	4	Normal	4	Normal	5	High	5	High	2	Normal	8	0
FBgn0032228	chr2L	10354742	10356597	-	CG5367	2	Normal	2	Normal	2	Normal	2	Normal	5	High	4	Normal	2	Normal	5	High	2	Normal	2	Normal	5	High	4	Normal	2	Normal	5	High	3	High	5	High	4	Normal	4	Normal	5	High	5	High	2	Normal	8	0
FBgn0032229	chr2L	10356742	10357876	+	CG5045	2	Normal	2	Normal	2	Normal	2	Normal	5	High	4	Normal	2	Normal	5	High	2	Normal	2	Normal	5	High	4	Normal	2	Normal	5	High	3	High	5	High	4	Normal	4	Normal	5	High	5	High	2	Normal	8	0
FBgn0027568	chr2L	10358161	10362703	-	Cand1	2	Normal	2	Normal	2	Normal	2	Normal	5	High	4	Normal	2	Normal	5	High	2	Normal	2	Normal	5	High	4	Normal	2	Normal	5	High	3	High	5	High	4	Normal	4	Normal	5	High	5	High	2	Normal	8	0
FBgn0003087	chr2L	10362988	10364046	+	pim	2	Normal	2	Normal	2	Normal	2	Normal	5	High	4	Normal	2	Normal	5	High	2	Normal	2	Normal	5	High	4	Normal	2	Normal	5	High	3	High	5	High	4	Normal	4	Normal	5	High	5	High	2	Normal	8	0
FBgn0032230	chr2L	10364464	10366410	+	lft	2	Normal	2	Normal	2	Normal	2	Normal	5	High	4	Normal	2	Normal	5	High	2	Normal	2	Normal	5	High	4	Normal	2	Normal	5	High	3	High	5	High	4	Normal	4	Normal	5	High	5	High	2	Normal	8	0
FBgn0032231	chr2L	10366697	10367946	+	CG5056	2	Normal	2	Normal	2	Normal	2	Normal	5	High	4	Normal	2	Normal	5	High	2	Normal	2	Normal	5	High	4	Normal	2	Normal	5	High	3	High	5	High	4	Normal	4	Normal	5	High	5	High	2	Normal	8	0
FBgn0041723	chr2L	10368133	10373900	-	rho-5	2	Normal	2	Normal	2	Normal	2	Normal	5	High	4	Normal	2	Normal	5	High	2	Normal	2	Normal	5	High	4	Normal	2	Normal	5	High	3	High	5	High	4	Normal	4	Normal	5	High	5	High	2	Normal	8	0
FBgn0053303	chr2L	10374185	10375790	-	CG33303	2	Normal	2	Normal	2	Normal	2	Normal	5	High	4	Normal	2	Normal	5	High	2	Normal	2	Normal	5	High	4	Normal	2	Normal	5	High	3	High	5	High	4	Normal	4	Normal	5	High	5	High	2	Normal	8	0
FBgn0032233	chr2L	10376491	10379908	+	dpr19	2	Normal	2	Normal	2	Normal	2	Normal	5	High	4	Normal	2	Normal	5	High	2	Normal	2	Normal	5	High	4	Normal	2	Normal	5	High	3	High	5	High	4	Normal	4	Normal	5	High	5	High	2	Normal	8	0
FBgn0032234	chr2L	10380117	10382865	+	CG5091	2	Normal	2	Normal	2	Normal	2	Normal	5	High	4	Normal	2	Normal	5	High	2	Normal	2	Normal	5	High	4	Normal	2	Normal	5	High	3	High	5	High	4	Normal	4	Normal	5	High	5	High	2	Normal	8	0
FBgn0032235	chr2L	10382252	10384730	+	CG5096	2	Normal	2	Normal	2	Normal	2	Normal	5	High	4	Normal	2	Normal	5	High	2	Normal	2	Normal	5	High	4	Normal	2	Normal	5	High	3	High	5	High	4	Normal	4	Normal	5	High	5	High	2	Normal	8	0
FBgn0004106	chr2L	10384738	10386263	-	cdc2	2	Normal	2	Normal	2	Normal	2	Normal	5	High	4	Normal	2	Normal	5	High	2	Normal	2	Normal	5	High	4	Normal	2	Normal	5	High	3	High	5	High	4	Normal	4	Normal	5	High	5	High	2	Normal	8	0
FBgn0032236	chr2L	10386663	10387524	+	mRpS7	2	Normal	2	Normal	2	Normal	2	Normal	5	High	4	Normal	2	Normal	5	High	2	Normal	2	Normal	5	High	4	Normal	2	Normal	5	High	3	High	5	High	4	Normal	4	Normal	5	High	5	High	2	Normal	8	0
FBgn0000413	chr2L	10388077	10392786	+	da	2	Normal	2	Normal	2	Normal	2	Normal	5	High	4	Normal	2	Normal	5	High	2	Normal	2	Normal	5	High	4	Normal	2	Normal	5	High	3	High	5	High	4	Normal	4	Normal	5	High	5	High	2	Normal	8	0
FBgn0262782	chr2L	10393846	10396299	-	Mdh1	2	Normal	2	Normal	2	Normal	2	Normal	5	High	4	Normal	2	Normal	5	High	2	Normal	2	Normal	5	High	4	Normal	2	Normal	5	High	3	High	5	High	4	Normal	4	Normal	5	High	5	High	2	Normal	8	0
FBgn0051716	chr2L	10396710	10402882	+	CG31716	2	Normal	2	Normal	2	Normal	2	Normal	5	High	4	Normal	2	Normal	5	High	2	Normal	2	Normal	5	High	4	Normal	2	Normal	5	High	3	High	5	High	4	Normal	4	Normal	5	High	5	High	2	Normal	8	0
FBgn0032240	chr2L	10403196	10405175	-	CG17768	2	Normal	2	Normal	2	Normal	2	Normal	5	High	4	Normal	2	Normal	5	High	2	Normal	2	Normal	5	High	4	Normal	2	Normal	5	High	3	High	5	High	4	Normal	4	Normal	5	High	5	High	2	Normal	8	0
FBgn0051718	chr2L	10406074	10408011	+	Ir31a	2	Normal	2	Normal	2	Normal	2	Normal	5	High	4	Normal	2	Normal	5	High	2	Normal	2	Normal	5	High	4	Normal	2	Normal	5	High	3	High	5	High	4	Normal	4	Normal	5	High	5	High	2	Normal	8	0
FBgn0003942	chr2L	10408350	10410467	+	RpS27A	2	Normal	2	Normal	2	Normal	2	Normal	5	High	4	Normal	2	Normal	5	High	2	Normal	2	Normal	5	High	4	Normal	2	Normal	5	High	3	High	5	High	4	Normal	4	Normal	5	High	5	High	2	Normal	8	0
FBgn0025366	chr2L	10408352	10409604	+	Ip259	2	Normal	2	Normal	2	Normal	2	Normal	5	High	4	Normal	2	Normal	5	High	2	Normal	2	Normal	5	High	4	Normal	2	Normal	5	High	3	High	5	High	4	Normal	4	Normal	5	High	5	High	2	Normal	8	0
FBgn0032242	chr2L	10410536	10413572	-	CG5355	2	Normal	2	Normal	2	Normal	2	Normal	5	High	4	Normal	2	Normal	5	High	2	Normal	2	Normal	5	High	4	Normal	2	Normal	5	High	3	High	5	High	4	Normal	4	Normal	5	High	5	High	2	Normal	8	0
FBgn0032243	chr2L	10414033	10418991	+	Klp31E	2	Normal	2	Normal	2	Normal	2	Normal	5	High	4	Normal	2	Normal	5	High	2	Normal	2	Normal	5	High	4	Normal	2	Normal	5	High	3	High	5	High	4	Normal	4	Normal	5	High	5	High	2	Normal	8	0
FBgn0032244	chr2L	10419189	10420612	+	RfC3	2	Normal	2	Normal	2	Normal	2	Normal	5	High	4	Normal	2	Normal	5	High	2	Normal	2	Normal	5	High	4	Normal	2	Normal	5	High	3	High	5	High	4	Normal	4	Normal	5	High	5	High	2	Normal	8	0
FBgn0005683	chr2L	10420710	10422781	-	pie	2	Normal	2	Normal	2	Normal	2	Normal	5	High	4	Normal	2	Normal	5	High	2	Normal	2	Normal	5	High	4	Normal	2	Normal	5	High	3	High	5	High	4	Normal	4	Normal	5	High	5	High	2	Normal	8	0
FBgn0032246	chr2L	10423290	10425482	+	CG5168	2	Normal	2	Normal	2	Normal	2	Normal	5	High	4	Normal	2	Normal	5	High	2	Normal	2	Normal	5	High	4	Normal	2	Normal	5	High	3	High	5	High	4	Normal	4	Normal	5	High	5	High	2	Normal	8	0
FBgn0262601	chr2L	10425482	10426791	-	SmB	2	Normal	2	Normal	2	Normal	2	Normal	5	High	4	Normal	2	Normal	5	High	2	Normal	2	Normal	5	High	4	Normal	2	Normal	5	High	3	High	5	High	4	Normal	4	Normal	5	High	5	High	2	Normal	8	0
FBgn0022268	chr2L	10426866	10428632	+	KdelR	2	Normal	2	Normal	2	Normal	2	Normal	5	High	4	Normal	2	Normal	5	High	2	Normal	2	Normal	5	High	4	Normal	2	Normal	5	High	3	High	5	High	4	Normal	4	Normal	5	High	5	High	2	Normal	8	0
FBgn0032247	chr2L	10428832	10429988	+	CG5188	2	Normal	2	Normal	2	Normal	2	Normal	5	High	4	Normal	2	Normal	5	High	2	Normal	2	Normal	5	High	4	Normal	2	Normal	5	High	3	High	5	High	4	Normal	4	Normal	5	High	5	High	2	Normal	8	0
FBgn0032248	chr2L	10429919	10430980	-	CG5343	2	Normal	2	Normal	2	Normal	2	Normal	5	High	4	Normal	2	Normal	5	High	2	Normal	2	Normal	5	High	4	Normal	2	Normal	5	High	3	High	5	High	4	Normal	4	Normal	5	High	5	High	2	Normal	8	0
FBgn0004915	chr2L	10431343	10432999	+	TfIIB	2	Normal	2	Normal	2	Normal	2	Normal	5	High	4	Normal	2	Normal	5	High	2	Normal	2	Normal	5	High	4	Normal	2	Normal	5	High	3	High	5	High	4	Normal	4	Normal	5	High	5	High	2	Normal	8	0
FBgn0032249	chr2L	10432676	10435679	-	CG5337	2	Normal	2	Normal	2	Normal	2	Normal	5	High	4	Normal	2	Normal	5	High	2	Normal	2	Normal	5	High	4	Normal	2	Normal	5	High	3	High	5	High	4	Normal	4	Normal	5	High	5	High	2	Normal	8	0
FBgn0032250	chr2L	10435990	10437317	+	CG5198	2	Normal	2	Normal	2	Normal	2	Normal	5	High	4	Normal	2	Normal	5	High	2	Normal	2	Normal	5	High	4	Normal	2	Normal	5	High	3	High	5	High	4	Normal	4	Normal	5	High	5	High	2	Normal	8	0
FBgn0027052	chr2L	10437550	10439244	+	CHIP	2	Normal	2	Normal	2	Normal	2	Normal	5	High	4	Normal	2	Normal	5	High	2	Normal	2	Normal	5	High	4	Normal	2	Normal	5	High	3	High	5	High	4	Normal	4	Normal	5	High	5	High	2	Normal	8	0
FBgn0032251	chr2L	10439439	10440886	+	CG13142	2	Normal	2	Normal	2	Normal	2	Normal	5	High	4	Normal	2	Normal	5	High	2	Normal	2	Normal	5	High	4	Normal	2	Normal	5	High	3	High	5	High	4	Normal	4	Normal	5	High	5	High	2	Normal	8	0
FBgn0032252	chr2L	10442726	10450080	+	CG6232	2	Normal	2	Normal	2	Normal	2	Normal	5	High	4	Normal	2	Normal	5	High	2	Normal	2	Normal	5	High	4	Normal	2	Normal	5	High	3	High	5	High	4	Normal	4	Normal	5	High	5	High	2	Normal	8	0
FBgn0065110	chr2L	10450133	10452201	-	ppk10	2	Normal	2	Normal	2	Normal	2	Normal	5	High	4	Normal	2	Normal	5	High	2	Normal	2	Normal	5	High	4	Normal	2	Normal	5	High	3	High	5	High	4	Normal	4	Normal	5	High	5	High	2	Normal	8	0
FBgn0032253	chr2L	10452676	10456044	-	CG5322	2	Normal	2	Normal	2	Normal	2	Normal	5	High	4	Normal	2	Normal	5	High	2	Normal	2	Normal	5	High	4	Normal	2	Normal	5	High	3	High	5	High	4	Normal	4	Normal	5	High	5	High	2	Normal	8	0
FBgn0027611	chr2L	10457655	10462475	+	CG6206	2	Normal	2	Normal	2	Normal	2	Normal	5	High	4	Normal	2	Normal	5	High	2	Normal	2	Normal	5	High	4	Normal	2	Normal	5	High	3	High	5	High	4	Normal	4	Normal	5	High	5	High	2	Normal	8	0
FBgn0051719	chr2L	10463335	10474347	-	RluA-1	2	Normal	2	Normal	2	Normal	2	Normal	5	High	4	Normal	2	Normal	5	High	2	Normal	2	Normal	5	High	4	Normal	2	Normal	4	High	3	High	5	High	4	Normal	4	Normal	5	High	5	High	2	Normal	8	0
FBgn0032256	chr2L	10477113	10482975	+	RluA-2	2	Normal	2	Normal	2	Normal	2	Normal	5	High	4	Normal	2	Normal	5	High	2	Normal	2	Normal	5	High	4	Normal	2	Normal	4	Normal	3	High	4	Normal	4	Normal	4	Normal	5	High	5	High	2	Normal	6	0
FBgn0026431	chr2L	10483284	10485857	+	Grip75	2	Normal	2	Normal	2	Normal	2	Normal	5	High	4	Normal	2	Normal	5	High	2	Normal	2	Normal	5	High	4	Normal	2	Normal	4	Normal	3	High	4	Normal	4	Normal	4	Normal	5	High	5	High	2	Normal	6	0
FBgn0032258	chr2L	10485537	10488623	-	CG7456	2	Normal	2	Normal	2	Normal	2	Normal	5	High	4	Normal	2	Normal	5	High	2	Normal	2	Normal	5	High	4	Normal	2	Normal	4	Normal	3	High	4	Normal	4	Normal	4	Normal	5	High	5	High	2	Normal	6	0
FBgn0032259	chr2L	10488744	10490461	+	CG6144	2	Normal	2	Normal	2	Normal	2	Normal	5	High	4	Normal	2	Normal	5	High	2	Normal	2	Normal	5	High	4	Normal	2	Normal	4	Normal	3	High	4	Normal	4	Normal	4	Normal	5	High	5	High	2	Normal	6	0
FBgn0032260	chr2L	10489899	10491429	-	CG13144	2	Normal	2	Normal	2	Normal	2	Normal	5	High	4	Normal	2	Normal	5	High	2	Normal	2	Normal	5	High	4	Normal	2	Normal	4	Normal	3	High	4	Normal	4	Normal	4	Normal	5	High	5	High	2	Normal	6	0
FBgn0086347	chr2L	10491681	10506778	-	Myo31DF	2	Normal	2	Normal	2	Normal	2	Normal	4	Normal	4	Normal	2	Normal	4	Normal	2	Normal	2	Normal	5	High	4	Normal	2	Normal	4	Normal	3	High	4	Normal	4	Normal	4	Normal	5	High	5	High	2	Normal	4	0
FBgn0032261	chr2L	10507116	10507918	+	CG6094	2	Normal	2	Normal	2	Normal	2	Normal	4	Normal	4	Normal	2	Normal	4	Normal	2	Normal	2	Normal	5	High	4	Normal	2	Normal	4	Normal	3	High	4	Normal	4	Normal	4	Normal	5	High	5	High	2	Normal	4	0
FBgn0032262	chr2L	10507858	10510461	-	CG7384	2	Normal	2	Normal	2	Normal	2	Normal	4	Normal	4	Normal	2	Normal	4	Normal	2	Normal	2	Normal	5	High	4	Normal	2	Normal	4	Normal	3	High	4	Normal	4	Normal	4	Normal	5	High	5	High	2	Normal	4	0
FBgn0021953	chr2L	10511251	10517216	-	Fatp	2	Normal	2	Normal	2	Normal	2	Normal	4	Normal	4	Normal	2	Normal	4	Normal	2	Normal	2	Normal	5	High	4	Normal	2	Normal	4	Normal	3	High	4	Normal	4	Normal	4	Normal	5	High	5	High	2	Normal	4	0
FBgn0010398	chr2L	10517336	10518991	+	Lrr47	2	Normal	2	Normal	2	Normal	2	Normal	4	Normal	4	Normal	2	Normal	4	Normal	2	Normal	2	Normal	5	High	4	Normal	2	Normal	4	Normal	3	High	4	Normal	4	Normal	4	Normal	5	High	5	High	2	Normal	4	0
FBgn0032264	chr2L	10529417	10531560	+	Lip4	2	Normal	2	Normal	2	Normal	2	Normal	4	Normal	4	Normal	2	Normal	4	Normal	2	Normal	2	Normal	5	High	4	Normal	2	Normal	4	Normal	3	High	4	Normal	4	Normal	4	Normal	5	High	2	Low	2	Normal	3	1
FBgn0032265	chr2L	10531820	10533647	+	CG18301	2	Normal	2	Normal	2	Normal	2	Normal	4	Normal	4	Normal	2	Normal	4	Normal	2	Normal	2	Normal	5	High	4	Normal	2	Normal	4	Normal	3	High	4	Normal	4	Normal	4	Normal	5	High	2	Low	2	Normal	3	1
FBgn0032266	chr2L	10534321	10536545	+	CG18302	2	Normal	2	Normal	2	Normal	2	Normal	4	Normal	4	Normal	2	Normal	4	Normal	2	Normal	2	Normal	5	High	4	Normal	2	Normal	4	Normal	3	High	4	Normal	4	Normal	4	Normal	4	Normal	2	Low	2	Normal	2	1
FBgn0051721	chr2L	10544880	10627374	+	Trim9	2	Normal	2	Normal	2	Normal	2	Normal	4	Normal	4	Normal	2	Normal	4	Normal	2	Normal	2	Normal	5	High	4	Normal	2	Normal	4	Normal	3	High	4	Normal	4	Normal	4	Normal	4	Normal	4	Normal	2	Normal	2	0
FBgn0032268	chr2L	10567289	10568012	+	CG6138	2	Normal	2	Normal	2	Normal	2	Normal	4	Normal	4	Normal	2	Normal	4	Normal	2	Normal	2	Normal	5	High	4	Normal	2	Normal	4	Normal	3	High	4	Normal	4	Normal	4	Normal	4	Normal	4	Normal	2	Normal	2	0
FBgn0032269	chr2L	10575859	10577792	-	w-cup	2	Normal	2	Normal	2	Normal	2	Normal	4	Normal	4	Normal	2	Normal	4	Normal	2	Normal	2	Normal	5	High	4	Normal	2	Normal	4	Normal	3	High	4	Normal	4	Normal	4	Normal	4	Normal	4	Normal	2	Normal	2	0
FBgn0250826	chr2L	10579808	10580324	+	CG34160	2	Normal	2	Normal	2	Normal	2	Normal	4	Normal	4	Normal	2	Normal	4	Normal	2	Normal	2	Normal	5	High	4	Normal	2	Normal	4	Normal	3	High	4	Normal	4	Normal	4	Normal	4	Normal	4	Normal	2	Normal	2	0
FBgn0085190	chr2L	10580965	10581662	-	CG34161	2	Normal	2	Normal	2	Normal	2	Normal	4	Normal	4	Normal	2	Normal	4	Normal	2	Normal	2	Normal	5	High	4	Normal	2	Normal	4	Normal	3	High	4	Normal	4	Normal	4	Normal	4	Normal	4	Normal	2	Normal	2	0
FBgn0032271	chr2L	10629351	10631053	-	CG7329	2	Normal	2	Normal	2	Normal	2	Normal	4	Normal	4	Normal	2	Normal	4	Normal	2	Normal	2	Normal	5	High	4	Normal	2	Normal	4	Normal	3	High	4	Normal	4	Normal	4	Normal	4	Normal	4	Normal	2	Normal	2	0
FBgn0051872	chr2L	10639945	10643492	+	CG31872	2	Normal	2	Normal	2	Normal	2	Normal	4	Normal	4	Normal	2	Normal	4	Normal	2	Normal	2	Normal	5	High	4	Normal	2	Normal	4	Normal	3	High	4	Normal	4	Normal	4	Normal	4	Normal	4	Normal	2	Normal	2	0
FBgn0043825	chr2L	10643984	10645812	+	CG18284	2	Normal	2	Normal	2	Normal	2	Normal	4	Normal	4	Normal	2	Normal	4	Normal	2	Normal	2	Normal	5	High	4	Normal	2	Normal	4	Normal	3	High	4	Normal	4	Normal	4	Normal	4	Normal	4	Normal	2	Normal	2	0
FBgn0032275	chr2L	10646434	10650152	+	CG17097	2	Normal	2	Normal	2	Normal	2	Normal	4	Normal	4	Normal	2	Normal	4	Normal	2	Normal	2	Normal	5	High	4	Normal	2	Normal	4	Normal	3	High	4	Normal	4	Normal	4	Normal	4	Normal	4	Normal	2	Normal	2	0
FBgn0032276	chr2L	10651977	10654499	+	CG17098	2	Normal	2	Normal	2	Normal	2	Normal	4	Normal	4	Normal	2	Normal	4	Normal	2	Normal	2	Normal	5	High	4	Normal	2	Normal	4	Normal	3	High	4	Normal	4	Normal	4	Normal	4	Normal	4	Normal	2	Normal	2	0
FBgn0051871	chr2L	10662086	10671489	+	CG31871	2	Normal	2	Normal	2	Normal	2	Normal	4	Normal	4	Normal	2	Normal	4	Normal	2	Normal	2	Normal	5	High	4	Normal	2	Normal	4	Normal	3	High	4	Normal	4	Normal	4	Normal	4	Normal	4	Normal	2	Normal	2	0
FBgn0040496	chr2L	10677369	10679525	+	CG17104	2	Normal	2	Normal	2	Normal	2	Normal	4	Normal	4	Normal	2	Normal	4	Normal	2	Normal	2	Normal	5	High	4	Normal	2	Normal	4	Normal	3	High	4	Normal	4	Normal	4	Normal	4	Normal	4	Normal	2	Normal	2	0
FBgn0032280	chr2L	10681046	10681358	+	CG17105	2	Normal	2	Normal	2	Normal	2	Normal	4	Normal	4	Normal	2	Normal	4	Normal	2	Normal	2	Normal	5	High	4	Normal	2	Normal	4	Normal	3	High	4	Normal	4	Normal	4	Normal	4	Normal	4	Normal	2	Normal	2	0
FBgn0032281	chr2L	10681974	10682383	+	CG17107	2	Normal	2	Normal	2	Normal	2	Normal	4	Normal	4	Normal	2	Normal	4	Normal	2	Normal	2	Normal	5	High	4	Normal	2	Normal	4	Normal	3	High	4	Normal	4	Normal	4	Normal	4	Normal	4	Normal	2	Normal	2	0
FBgn0032282	chr2L	10683766	10684407	-	CG7299	2	Normal	2	Normal	2	Normal	2	Normal	4	Normal	4	Normal	2	Normal	4	Normal	2	Normal	2	Normal	5	High	4	Normal	2	Normal	4	Normal	3	High	4	Normal	4	Normal	4	Normal	4	Normal	4	Normal	2	Normal	2	0
FBgn0032283	chr2L	10686390	10686988	-	CG7296	2	Normal	2	Normal	2	Normal	2	Normal	4	Normal	4	Normal	2	Normal	4	Normal	2	Normal	2	Normal	5	High	4	Normal	2	Normal	4	Normal	3	High	4	Normal	4	Normal	4	Normal	4	Normal	4	Normal	2	Normal	2	0
FBgn0032284	chr2L	10688733	10689269	-	CG7294	2	Normal	2	Normal	2	Normal	2	Normal	4	Normal	4	Normal	2	Normal	4	Normal	2	Normal	2	Normal	5	High	4	Normal	2	Normal	4	Normal	3	High	4	Normal	4	Normal	4	Normal	4	Normal	4	Normal	2	Normal	2	0
FBgn0032285	chr2L	10692939	10694103	-	CG17108	2	Normal	2	Normal	2	Normal	2	Normal	4	Normal	4	Normal	2	Normal	4	Normal	2	Normal	2	Normal	5	High	4	Normal	2	Normal	4	Normal	3	High	4	Normal	4	Normal	4	Normal	4	Normal	4	Normal	2	Normal	2	0
FBgn0032286	chr2L	10695208	10698024	-	CG7300	2	Normal	2	Normal	2	Normal	2	Normal	4	Normal	4	Normal	2	Normal	4	Normal	2	Normal	2	Normal	5	High	4	Normal	2	Normal	4	Normal	3	High	4	Normal	4	Normal	4	Normal	4	Normal	4	Normal	2	Normal	2	0
FBgn0023496	chr2L	10699407	10701458	-	Lip1	2	Normal	2	Normal	2	Normal	2	Normal	4	Normal	4	Normal	2	Normal	4	Normal	2	Normal	2	Normal	5	High	4	Normal	2	Normal	4	Normal	3	High	4	Normal	4	Normal	4	Normal	4	Normal	4	Normal	2	Normal	2	0
FBgn0024740	chr2L	10702234	10706190	-	Lip2	2	Normal	2	Normal	2	Normal	2	Normal	4	Normal	4	Normal	2	Normal	4	Normal	2	Normal	2	Normal	5	High	4	Normal	2	Normal	4	Normal	3	High	4	Normal	4	Normal	4	Normal	4	Normal	4	Normal	2	Normal	2	0
FBgn0032287	chr2L	10703620	10704935	+	CG6415	2	Normal	2	Normal	2	Normal	2	Normal	4	Normal	4	Normal	2	Normal	4	Normal	2	Normal	2	Normal	5	High	4	Normal	2	Normal	4	Normal	3	High	4	Normal	4	Normal	4	Normal	4	Normal	4	Normal	2	Normal	2	0
FBgn0032289	chr2L	10724273	10728740	+	CG6431	2	Normal	2	Normal	2	Normal	2	Normal	4	Normal	4	Normal	2	Normal	4	Normal	2	Normal	2	Normal	5	High	4	Normal	2	Normal	4	Normal	3	High	4	Normal	4	Normal	4	Normal	4	Normal	4	Normal	2	Normal	2	0
FBgn0032290	chr2L	10728974	10730302	+	CG6443	2	Normal	2	Normal	2	Normal	2	Normal	4	Normal	4	Normal	2	Normal	4	Normal	2	Normal	2	Normal	5	High	4	Normal	2	Normal	4	Normal	3	High	4	Normal	4	Normal	4	Normal	4	Normal	4	Normal	2	Normal	2	0
FBgn0032291	chr2L	10730254	10731356	+	CG17118	2	Normal	2	Normal	2	Normal	2	Normal	4	Normal	4	Normal	2	Normal	4	Normal	2	Normal	2	Normal	5	High	4	Normal	2	Normal	4	Normal	3	High	4	Normal	4	Normal	4	Normal	4	Normal	4	Normal	2	Normal	2	0
FBgn0032292	chr2L	10731399	10732406	-	CG6750	2	Normal	2	Normal	2	Normal	2	Normal	4	Normal	4	Normal	2	Normal	4	Normal	2	Normal	2	Normal	5	High	4	Normal	2	Normal	4	Normal	3	High	4	Normal	4	Normal	4	Normal	4	Normal	4	Normal	2	Normal	2	0
FBgn0032293	chr2L	10732748	10733307	+	Dpy-30L1	2	Normal	2	Normal	2	Normal	2	Normal	4	Normal	4	Normal	2	Normal	4	Normal	2	Normal	2	Normal	5	High	4	Normal	2	Normal	4	Normal	3	High	4	Normal	4	Normal	4	Normal	4	Normal	4	Normal	2	Normal	2	0
FBgn0027868	chr2L	10733292	10736077	-	Nup107	2	Normal	2	Normal	2	Normal	2	Normal	4	Normal	4	Normal	2	Normal	4	Normal	2	Normal	2	Normal	5	High	4	Normal	2	Normal	4	Normal	3	High	4	Normal	4	Normal	4	Normal	4	Normal	4	Normal	2	Normal	2	0
FBgn0032294	chr2L	10736318	10737576	-	Vha16-5	2	Normal	2	Normal	2	Normal	2	Normal	4	Normal	4	Normal	2	Normal	4	Normal	2	Normal	2	Normal	5	High	4	Normal	2	Normal	4	Normal	3	High	4	Normal	4	Normal	4	Normal	4	Normal	4	Normal	2	Normal	2	0
FBgn0032295	chr2L	10737344	10740762	+	CG12299	2	Normal	2	Normal	2	Normal	2	Normal	4	Normal	4	Normal	2	Normal	4	Normal	2	Normal	2	Normal	5	High	4	Normal	2	Normal	4	Normal	3	High	4	Normal	4	Normal	4	Normal	4	Normal	4	Normal	2	Normal	2	0
FBgn0032296	chr2L	10740785	10743934	-	CG6729	2	Normal	2	Normal	2	Normal	2	Normal	4	Normal	4	Normal	2	Normal	4	Normal	2	Normal	2	Normal	5	High	4	Normal	2	Normal	4	Normal	3	High	4	Normal	4	Normal	4	Normal	4	Normal	4	Normal	2	Normal	2	0
FBgn0032297	chr2L	10744074	10756316	-	CG17124	2	Normal	2	Normal	2	Normal	2	Normal	4	Normal	4	Normal	2	Normal	4	Normal	2	Normal	2	Normal	5	High	4	Normal	2	Normal	4	Normal	3	High	4	Normal	4	Normal	4	Normal	4	Normal	4	Normal	2	Normal	2	0
FBgn0027550	chr2L	10761146	10764972	+	CG6495	2	Normal	2	Normal	2	Normal	2	Normal	4	Normal	4	Normal	2	Normal	4	Normal	2	Normal	2	Normal	5	High	4	Normal	2	Normal	4	Normal	3	High	4	Normal	4	Normal	4	Normal	4	Normal	4	Normal	2	Normal	2	0
FBgn0015320	chr2L	10765561	10768005	-	UbcD2	2	Normal	2	Normal	2	Normal	2	Normal	4	Normal	4	Normal	2	Normal	4	Normal	2	Normal	2	Normal	5	High	4	Normal	2	Normal	4	Normal	3	High	4	Normal	4	Normal	4	Normal	4	Normal	4	Normal	2	Normal	2	0
FBgn0032298	chr2L	10768233	10769964	-	CG6724	2	Normal	2	Normal	2	Normal	2	Normal	4	Normal	4	Normal	2	Normal	4	Normal	2	Normal	2	Normal	5	High	4	Normal	2	Normal	4	Normal	3	High	4	Normal	4	Normal	4	Normal	4	Normal	4	Normal	2	Normal	2	0
FBgn0032299	chr2L	10770866	10771370	+	CG17127	2	Normal	2	Normal	2	Normal	2	Normal	4	Normal	4	Normal	2	Normal	4	Normal	2	Normal	2	Normal	5	High	4	Normal	2	Normal	4	Normal	3	High	4	Normal	4	Normal	4	Normal	4	Normal	4	Normal	2	Normal	2	0
FBgn0051869	chr2L	10772037	10801107	-	CG31869	2	Normal	2	Normal	2	Normal	2	Normal	4	Normal	4	Normal	2	Normal	4	Normal	2	Normal	2	Normal	5	High	4	Normal	2	Normal	4	Normal	3	High	4	Normal	4	Normal	4	Normal	4	Normal	4	Normal	2	Normal	2	0
FBgn0051870	chr2L	10790241	10790776	+	CG31870	2	Normal	2	Normal	2	Normal	2	Normal	4	Normal	4	Normal	2	Normal	4	Normal	2	Normal	2	Normal	5	High	4	Normal	2	Normal	4	Normal	3	High	4	Normal	4	Normal	4	Normal	4	Normal	4	Normal	2	Normal	2	0
FBgn0011676	chr2L	10804268	10838448	-	Nos	2	Normal	2	Normal	2	Normal	2	Normal	4	Normal	4	Normal	2	Normal	4	Normal	2	Normal	2	Normal	5	High	4	Normal	2	Normal	4	Normal	3	High	4	Normal	4	Normal	4	Normal	4	Normal	4	Normal	2	Normal	2	0
FBgn0032303	chr2L	10819122	10820394	+	CG6508	2	Normal	2	Normal	2	Normal	2	Normal	4	Normal	4	Normal	2	Normal	4	Normal	2	Normal	2	Normal	5	High	4	Normal	2	Normal	4	Normal	3	High	4	Normal	4	Normal	4	Normal	4	Normal	4	Normal	2	Normal	2	0
FBgn0032304	chr2L	10820709	10821968	+	CG17134	2	Normal	2	Normal	2	Normal	2	Normal	4	Normal	4	Normal	2	Normal	4	Normal	2	Normal	2	Normal	5	High	4	Normal	2	Normal	4	Normal	3	High	4	Normal	4	Normal	4	Normal	4	Normal	4	Normal	2	Normal	2	0
FBgn0032305	chr2L	10837731	10842603	-	CG6700	2	Normal	2	Normal	2	Normal	2	Normal	4	Normal	4	Normal	2	Normal	4	Normal	2	Normal	2	Normal	5	High	4	Normal	2	Normal	4	Normal	3	High	4	Normal	4	Normal	4	Normal	4	Normal	4	Normal	2	Normal	2	0
FBgn0260453	chr2L	10843013	10845664	-	CG17140	2	Normal	2	Normal	2	Normal	2	Normal	4	Normal	4	Normal	2	Normal	4	Normal	2	Normal	2	Normal	5	High	4	Normal	2	Normal	4	Normal	3	High	4	Normal	4	Normal	4	Normal	4	Normal	4	Normal	2	Normal	2	0
FBgn0069354	chr2L	10845782	10847044	-	Porin2	2	Normal	2	Normal	2	Normal	2	Normal	4	Normal	4	Normal	2	Normal	4	Normal	2	Normal	2	Normal	5	High	4	Normal	2	Normal	4	Normal	3	High	4	Normal	4	Normal	4	Normal	4	Normal	4	Normal	2	Normal	2	0
FBgn0004363	chr2L	10847226	10850868	-	porin	2	Normal	2	Normal	2	Normal	2	Normal	4	Normal	4	Normal	2	Normal	4	Normal	2	Normal	2	Normal	5	High	4	Normal	2	Normal	4	Normal	3	High	4	Normal	4	Normal	4	Normal	4	Normal	4	Normal	2	Normal	2	0
FBgn0262599	chr2L	10851331	10854603	+	CG43129	2	Normal	2	Normal	2	Normal	2	Normal	4	Normal	4	Normal	2	Normal	4	Normal	2	Normal	2	Normal	5	High	4	Normal	2	Normal	4	Normal	3	High	4	Normal	4	Normal	4	Normal	4	Normal	4	Normal	2	Normal	2	0
FBgn0027453	chr2L	10854432	10856669	-	Dnz1	2	Normal	2	Normal	2	Normal	2	Normal	4	Normal	4	Normal	2	Normal	4	Normal	2	Normal	2	Normal	5	High	4	Normal	2	Normal	4	Normal	3	High	4	Normal	4	Normal	4	Normal	4	Normal	4	Normal	2	Normal	2	0
FBgn0024227	chr2L	10856787	10858082	-	ial	2	Normal	2	Normal	2	Normal	2	Normal	4	Normal	4	Normal	2	Normal	4	Normal	2	Normal	2	Normal	5	High	4	Normal	2	Normal	4	Normal	3	High	4	Normal	4	Normal	4	Normal	4	Normal	4	Normal	2	Normal	2	0
FBgn0027363	chr2L	10858527	10862015	+	Stam	2	Normal	2	Normal	2	Normal	2	Normal	4	Normal	4	Normal	2	Normal	4	Normal	2	Normal	2	Normal	5	High	4	Normal	2	Normal	4	Normal	3	High	4	Normal	4	Normal	4	Normal	4	Normal	4	Normal	2	Normal	2	0
FBgn0032311	chr2L	10870166	10870722	+	CG12517	2	Normal	2	Normal	2	Normal	2	Normal	4	Normal	4	Normal	2	Normal	4	Normal	2	Normal	2	Normal	5	High	4	Normal	2	Normal	4	Normal	3	High	4	Normal	4	Normal	4	Normal	4	Normal	4	Normal	2	Normal	2	0
FBgn0032312	chr2L	10887644	10888903	-	CG14071	2	Normal	2	Normal	2	Normal	2	Normal	4	Normal	4	Normal	2	Normal	4	Normal	2	Normal	2	Normal	5	High	4	Normal	2	Normal	4	Normal	3	High	4	Normal	4	Normal	4	Normal	4	Normal	4	Normal	2	Normal	2	0
FBgn0032313	chr2L	10900647	10901765	-	CG14070	2	Normal	2	Normal	2	Normal	2	Normal	4	Normal	4	Normal	2	Normal	4	Normal	2	Normal	2	Normal	5	High	4	Normal	2	Normal	4	Normal	3	High	4	Normal	4	Normal	4	Normal	4	Normal	4	Normal	2	Normal	2	0
FBgn0032314	chr2L	10906269	10908812	-	CG7309	2	Normal	2	Normal	2	Normal	2	Normal	4	Normal	4	Normal	2	Normal	4	Normal	2	Normal	2	Normal	5	High	4	Normal	2	Normal	4	Normal	3	High	4	Normal	4	Normal	4	Normal	4	Normal	4	Normal	2	Normal	2	0
FBgn0032315	chr2L	10910229	10910535	-	CG14069	2	Normal	2	Normal	2	Normal	2	Normal	4	Normal	4	Normal	2	Normal	4	Normal	2	Normal	2	Normal	5	High	4	Normal	2	Normal	4	Normal	3	High	4	Normal	4	Normal	4	Normal	4	Normal	4	Normal	2	Normal	2	0
FBgn0261871	chr2L	10917138	10964128	-	dpr2	2	Normal	2	Normal	2	Normal	2	Normal	4	Normal	4	Normal	2	Normal	4	Normal	2	Normal	2	Normal	5	High	4	Normal	2	Normal	4	Normal	3	High	4	Normal	4	Normal	4	Normal	4	Normal	4	Normal	2	Normal	2	0
FBgn0032318	chr2L	10936661	10937931	+	CG14072	2	Normal	2	Normal	2	Normal	2	Normal	4	Normal	4	Normal	2	Normal	4	Normal	2	Normal	2	Normal	5	High	4	Normal	2	Normal	4	Normal	3	High	4	Normal	4	Normal	4	Normal	4	Normal	4	Normal	2	Normal	2	0
FBgn0053129	chr2L	10964902	10970275	-	CG33129	2	Normal	2	Normal	2	Normal	2	Normal	5	High	4	Normal	2	Normal	4	Normal	2	Normal	2	Normal	5	High	4	Normal	2	Normal	4	Normal	3	High	4	Normal	4	Normal	4	Normal	4	Normal	4	Normal	2	Normal	3	0
FBgn0032321	chr2L	10970437	10971870	+	YL-1	2	Normal	2	Normal	2	Normal	2	Normal	5	High	4	Normal	2	Normal	4	Normal	2	Normal	2	Normal	5	High	4	Normal	2	Normal	4	Normal	3	High	4	Normal	4	Normal	4	Normal	4	Normal	4	Normal	2	Normal	3	0
FBgn0032322	chr2L	10972579	10973339	+	CG16743	2	Normal	2	Normal	2	Normal	2	Normal	5	High	4	Normal	2	Normal	4	Normal	2	Normal	2	Normal	5	High	4	Normal	2	Normal	4	Normal	3	High	4	Normal	4	Normal	4	Normal	4	Normal	4	Normal	2	Normal	3	0
FBgn0000018	chr2L	10973442	10975273	-	abo	2	Normal	2	Normal	2	Normal	2	Normal	5	High	4	Normal	2	Normal	4	Normal	2	Normal	2	Normal	5	High	4	Normal	2	Normal	4	Normal	3	High	4	Normal	4	Normal	4	Normal	4	Normal	4	Normal	2	Normal	3	0
FBgn0010612	chr2L	10975551	10976422	-	l(2)06225	2	Normal	2	Normal	2	Normal	2	Normal	5	High	4	Normal	2	Normal	4	Normal	2	Normal	2	Normal	5	High	4	Normal	2	Normal	4	Normal	3	High	4	Normal	4	Normal	4	Normal	4	Normal	4	Normal	2	Normal	3	0
FBgn0041781	chr2L	10976773	10982397	+	SCAR	2	Normal	2	Normal	2	Normal	2	Normal	5	High	4	Normal	2	Normal	4	Normal	2	Normal	2	Normal	5	High	4	Normal	2	Normal	4	Normal	3	High	4	Normal	4	Normal	4	Normal	4	Normal	4	Normal	2	Normal	3	0
FBgn0004872	chr2L	10982204	10987416	-	piwi	2	Normal	2	Normal	2	Normal	2	Normal	5	High	4	Normal	2	Normal	4	Normal	2	Normal	2	Normal	5	High	4	Normal	2	Normal	4	Normal	3	High	4	Normal	4	Normal	4	Normal	4	Normal	4	Normal	2	Normal	3	0
FBgn0026148	chr2L	10987816	10989241	+	CG12253	2	Normal	2	Normal	2	Normal	2	Normal	5	High	4	Normal	2	Normal	4	Normal	2	Normal	2	Normal	5	High	4	Normal	2	Normal	4	Normal	3	High	4	Normal	4	Normal	4	Normal	4	Normal	4	Normal	2	Normal	3	0
FBgn0026147	chr2L	10989304	10997700	+	CG16833	2	Normal	2	Normal	2	Normal	2	Normal	5	High	4	Normal	2	Normal	4	Normal	2	Normal	2	Normal	5	High	4	Normal	2	Normal	4	Normal	3	High	4	Normal	4	Normal	4	Normal	4	Normal	4	Normal	2	Normal	3	0
FBgn0000146	chr2L	10997818	11001489	-	aub	2	Normal	2	Normal	2	Normal	2	Normal	5	High	4	Normal	2	Normal	4	Normal	2	Normal	2	Normal	5	High	4	Normal	2	Normal	4	Normal	3	High	4	Normal	4	Normal	4	Normal	4	Normal	4	Normal	2	Normal	3	0
FBgn0040096	chr2L	11002071	11002740	+	lectin-33A	2	Normal	2	Normal	2	Normal	2	Normal	5	High	4	Normal	2	Normal	4	Normal	2	Normal	2	Normal	5	High	4	Normal	2	Normal	4	Normal	3	High	4	Normal	4	Normal	4	Normal	4	Normal	4	Normal	2	Normal	3	0
FBgn0015756	chr2L	11002832	11004189	-	RpL9	2	Normal	2	Normal	2	Normal	2	Normal	5	High	4	Normal	2	Normal	4	Normal	2	Normal	2	Normal	5	High	4	Normal	2	Normal	4	Normal	3	High	4	Normal	4	Normal	4	Normal	4	Normal	4	Normal	2	Normal	3	0
FBgn0021761	chr2L	11004822	11009878	+	Nup154	2	Normal	2	Normal	2	Normal	2	Normal	5	High	4	Normal	2	Normal	4	Normal	2	Normal	2	Normal	5	High	4	Normal	2	Normal	4	Normal	3	High	4	Normal	4	Normal	4	Normal	4	Normal	4	Normal	2	Normal	3	0
FBgn0032329	chr2L	11009820	11011085	-	Art8	2	Normal	2	Normal	2	Normal	2	Normal	5	High	4	Normal	2	Normal	4	Normal	2	Normal	2	Normal	5	High	4	Normal	2	Normal	4	Normal	3	High	4	Normal	4	Normal	4	Normal	4	Normal	4	Normal	2	Normal	3	0
FBgn0250837	chr2L	11011331	11012138	+	dUTPase	2	Normal	2	Normal	2	Normal	2	Normal	5	High	4	Normal	2	Normal	4	Normal	2	Normal	2	Normal	5	High	4	Normal	2	Normal	4	Normal	3	High	4	Normal	4	Normal	4	Normal	4	Normal	4	Normal	2	Normal	3	0
FBgn0032330	chr2L	11013220	11066997	-	Samuel	2	Normal	2	Normal	2	Normal	2	Normal	5	High	4	Normal	2	Normal	4	Normal	2	Normal	2	Normal	5	High	4	Normal	2	Normal	4	Normal	3	High	4	Normal	4	Normal	4	Normal	4	Normal	4	Normal	2	Normal	3	0
FBgn0023415	chr2L	11015641	11016573	+	Acp32CD	2	Normal	2	Normal	2	Normal	2	Normal	5	High	4	Normal	2	Normal	4	Normal	2	Normal	2	Normal	5	High	4	Normal	2	Normal	4	Normal	3	High	4	Normal	4	Normal	4	Normal	4	Normal	4	Normal	2	Normal	3	0
FBgn0032331	chr2L	11017171	11018739	+	CG14913	2	Normal	2	Normal	2	Normal	2	Normal	5	High	4	Normal	2	Normal	4	Normal	2	Normal	2	Normal	5	High	4	Normal	2	Normal	4	Normal	3	High	4	Normal	4	Normal	4	Normal	4	Normal	4	Normal	2	Normal	3	0
FBgn0040967	chr2L	11034848	11035308	+	CG18666	2	Normal	2	Normal	2	Normal	2	Normal	5	High	4	Normal	2	Normal	4	Normal	2	Normal	2	Normal	5	High	4	Normal	2	Normal	4	Normal	3	High	4	Normal	4	Normal	4	Normal	4	Normal	4	Normal	2	Normal	3	0
FBgn0032335	chr2L	11071026	11071532	+	CG14915	2	Normal	2	Normal	2	Normal	2	Normal	5	High	4	Normal	2	Normal	4	Normal	2	Normal	2	Normal	5	High	4	Normal	2	Normal	4	Normal	3	High	4	Normal	4	Normal	4	Normal	4	Normal	4	Normal	2	Normal	3	0
FBgn0032336	chr2L	11076164	11081402	-	Ast-C	2	Normal	2	Normal	2	Normal	2	Normal	5	High	4	Normal	2	Normal	4	Normal	2	Normal	2	Normal	5	High	4	Normal	2	Normal	4	Normal	3	High	4	Normal	4	Normal	4	Normal	4	Normal	4	Normal	2	Normal	3	0
FBgn0032337	chr2L	11083458	11085243	-	Ast-CC	2	Normal	2	Normal	2	Normal	2	Normal	5	High	4	Normal	2	Normal	4	Normal	2	Normal	2	Normal	5	High	4	Normal	2	Normal	4	Normal	3	High	4	Normal	4	Normal	4	Normal	4	Normal	4	Normal	2	Normal	3	0
FBgn0032338	chr2L	11086720	11090680	+	CG16854	2	Normal	2	Normal	2	Normal	2	Normal	5	High	4	Normal	2	Normal	4	Normal	2	Normal	2	Normal	5	High	4	Normal	2	Normal	4	Normal	3	High	4	Normal	4	Normal	4	Normal	4	Normal	4	Normal	2	Normal	3	0
FBgn0032339	chr2L	11091441	11095001	+	CG4705	2	Normal	2	Normal	2	Normal	2	Normal	5	High	4	Normal	2	Normal	4	Normal	2	Normal	2	Normal	5	High	4	Normal	2	Normal	4	Normal	3	High	4	Normal	4	Normal	4	Normal	4	Normal	4	Normal	2	Normal	3	0
FBgn0032340	chr2L	11095352	11100866	-	Ge-1	2	Normal	2	Normal	2	Normal	2	Normal	5	High	4	Normal	2	Normal	4	Normal	2	Normal	2	Normal	5	High	4	Normal	2	Normal	4	Normal	3	High	4	Normal	4	Normal	4	Normal	4	Normal	4	Normal	2	Normal	3	0
FBgn0032341	chr2L	11100962	11106652	-	Reps	2	Normal	2	Normal	2	Normal	2	Normal	5	High	4	Normal	2	Normal	4	Normal	2	Normal	2	Normal	5	High	4	Normal	2	Normal	4	Normal	3	High	4	Normal	4	Normal	4	Normal	4	Normal	4	Normal	2	Normal	3	0
FBgn0261983	chr2L	11106911	11110851	+	l(2)gd1	2	Normal	2	Normal	2	Normal	2	Normal	5	High	4	Normal	2	Normal	4	Normal	2	Normal	2	Normal	5	High	4	Normal	2	Normal	4	Normal	3	High	4	Normal	4	Normal	4	Normal	4	Normal	4	Normal	2	Normal	3	0
FBgn0032343	chr2L	11110556	11113063	-	CG6201	2	Normal	2	Normal	2	Normal	2	Normal	5	High	4	Normal	2	Normal	4	Normal	2	Normal	2	Normal	5	High	4	Normal	2	Normal	4	Normal	3	High	4	Normal	4	Normal	4	Normal	4	Normal	4	Normal	2	Normal	3	0
FBgn0041246	chr2L	11114182	11115755	+	Gr32a	2	Normal	2	Normal	2	Normal	2	Normal	5	High	4	Normal	2	Normal	4	Normal	2	Normal	2	Normal	5	High	4	Normal	2	Normal	4	Normal	3	High	4	Normal	4	Normal	4	Normal	4	Normal	4	Normal	2	Normal	3	0
FBgn0027582	chr2L	11115635	11120314	-	CG6230	2	Normal	2	Normal	2	Normal	2	Normal	5	High	4	Normal	2	Normal	4	Normal	2	Normal	2	Normal	5	High	4	Normal	2	Normal	4	Normal	3	High	4	Normal	4	Normal	4	Normal	4	Normal	4	Normal	2	Normal	3	0
FBgn0032345	chr2L	11120640	11121683	-	CG14921	2	Normal	2	Normal	2	Normal	2	Normal	5	High	4	Normal	2	Normal	4	Normal	2	Normal	2	Normal	5	High	4	Normal	2	Normal	4	Normal	3	High	4	Normal	4	Normal	4	Normal	4	Normal	4	Normal	2	Normal	3	0
FBgn0032346	chr2L	11122563	11123792	-	Csl4	2	Normal	2	Normal	2	Normal	2	Normal	5	High	4	Normal	2	Normal	4	Normal	2	Normal	2	Normal	5	High	4	Normal	2	Normal	4	Normal	3	High	4	Normal	4	Normal	4	Normal	4	Normal	4	Normal	2	Normal	3	0
FBgn0262647	chr2L	11123778	11129335	+	Nup160	2	Normal	2	Normal	2	Normal	2	Normal	5	High	4	Normal	2	Normal	4	Normal	2	Normal	2	Normal	5	High	4	Normal	2	Normal	4	Normal	3	High	4	Normal	4	Normal	4	Normal	4	Normal	4	Normal	2	Normal	3	0
FBgn0028700	chr2L	11128929	11130645	-	RfC38	2	Normal	2	Normal	2	Normal	2	Normal	5	High	4	Normal	2	Normal	4	Normal	2	Normal	2	Normal	5	High	4	Normal	2	Normal	4	Normal	3	High	4	Normal	4	Normal	4	Normal	4	Normal	4	Normal	2	Normal	3	0
FBgn0032348	chr2L	11130740	11136003	+	CG4751	2	Normal	2	Normal	2	Normal	2	Normal	5	High	4	Normal	2	Normal	4	Normal	2	Normal	2	Normal	5	High	4	Normal	2	Normal	4	Normal	3	High	4	Normal	4	Normal	4	Normal	4	Normal	4	Normal	2	Normal	3	0
FBgn0040211	chr2L	11136394	11138567	+	hgo	2	Normal	2	Normal	2	Normal	2	Normal	5	High	4	Normal	2	Normal	4	Normal	2	Normal	2	Normal	5	High	4	Normal	2	Normal	4	Normal	3	High	4	Normal	4	Normal	4	Normal	4	Normal	4	Normal	2	Normal	3	0
FBgn0010197	chr2L	11138800	11148875	-	Gyc32E	2	Normal	2	Normal	2	Normal	2	Normal	5	High	4	Normal	2	Normal	4	Normal	2	Normal	2	Normal	5	High	4	Normal	2	Normal	4	Normal	3	High	4	Normal	4	Normal	4	Normal	4	Normal	4	Normal	2	Normal	3	0
FBgn0051867	chr2L	11144578	11145417	-	CG31867	2	Normal	2	Normal	2	Normal	2	Normal	5	High	4	Normal	2	Normal	4	Normal	2	Normal	2	Normal	5	High	4	Normal	2	Normal	4	Normal	3	High	4	Normal	4	Normal	4	Normal	4	Normal	4	Normal	2	Normal	3	0
FBgn0032350	chr2L	11151505	11155716	-	CG6287	2	Normal	2	Normal	2	Normal	2	Normal	5	High	4	Normal	2	Normal	4	Normal	2	Normal	2	Normal	5	High	4	Normal	2	Normal	4	Normal	3	High	4	Normal	4	Normal	4	Normal	4	Normal	4	Normal	2	Normal	3	0
FBgn0259822	chr2L	11159269	11170471	-	Ca-beta	2	Normal	2	Normal	2	Normal	2	Normal	5	High	4	Normal	2	Normal	4	Normal	2	Normal	2	Normal	5	High	4	Normal	2	Normal	4	Normal	3	High	4	Normal	4	Normal	4	Normal	4	Normal	4	Normal	2	Normal	3	0
FBgn0014076	chr2L	11171228	11171665	-	Vm32E	2	Normal	2	Normal	2	Normal	2	Normal	5	High	4	Normal	2	Normal	4	Normal	2	Normal	2	Normal	5	High	4	Normal	2	Normal	4	Normal	3	High	4	Normal	4	Normal	4	Normal	4	Normal	4	Normal	2	Normal	3	0
FBgn0032354	chr2L	11179040	11180436	+	CG4788	2	Normal	2	Normal	2	Normal	2	Normal	5	High	4	Normal	2	Normal	4	Normal	2	Normal	2	Normal	5	High	4	Normal	2	Normal	4	Normal	3	High	4	Normal	4	Normal	4	Normal	4	Normal	4	Normal	2	Normal	3	0
FBgn0259750	chr2L	11210680	11261080	+	ab	2	Normal	2	Normal	2	Normal	2	Normal	5	High	4	Normal	2	Normal	4	Normal	2	Normal	2	Normal	5	High	4	Normal	2	Normal	4	Normal	3	High	4	Normal	4	Normal	4	Normal	4	Normal	4	Normal	2	Normal	3	0
FBgn0086035	chr2L	11234834	11234912	+	snoRNA:Me18S-G642	2	Normal	2	Normal	2	Normal	2	Normal	5	High	4	Normal	2	Normal	4	Normal	2	Normal	2	Normal	5	High	4	Normal	2	Normal	4	Normal	3	High	4	Normal	4	Normal	4	Normal	4	Normal	4	Normal	2	Normal	3	0
FBgn0052830	chr2L	11254573	11256577	+	CG32830	2	Normal	2	Normal	2	Normal	2	Normal	5	High	4	Normal	2	Normal	4	Normal	2	Normal	2	Normal	5	High	5	High	2	Normal	4	Normal	3	High	4	Normal	4	Normal	4	Normal	4	Normal	4	Normal	2	Normal	4	0
FBgn0040232	chr2L	11260822	11269179	-	cmet	2	Normal	2	Normal	2	Normal	2	Normal	5	High	4	Normal	2	Normal	4	Normal	2	Normal	2	Normal	5	High	5	High	2	Normal	4	Normal	3	High	4	Normal	4	Normal	4	Normal	4	Normal	4	Normal	2	Normal	4	0
FBgn0052831	chr2L	11269726	11279847	+	CG33695	2	Normal	2	Normal	2	Normal	2	Normal	5	High	4	Normal	2	Normal	4	Normal	2	Normal	2	Normal	5	High	5	High	2	Normal	4	Normal	3	High	4	Normal	4	Normal	4	Normal	4	Normal	4	Normal	2	Normal	4	0
FBgn0032358	chr2L	11280313	11281929	+	Ppt2	2	Normal	2	Normal	2	Normal	2	Normal	5	High	4	Normal	2	Normal	4	Normal	2	Normal	2	Normal	5	High	5	High	2	Normal	4	Normal	3	High	4	Normal	4	Normal	4	Normal	4	Normal	4	Normal	2	Normal	4	0
FBgn0020270	chr2L	11282092	11284337	+	mre11	2	Normal	2	Normal	2	Normal	2	Normal	5	High	4	Normal	2	Normal	4	Normal	2	Normal	2	Normal	5	High	5	High	2	Normal	4	Normal	3	High	4	Normal	4	Normal	4	Normal	4	Normal	4	Normal	2	Normal	4	0
FBgn0032359	chr2L	11284585	11285603	-	Osi21	2	Normal	2	Normal	2	Normal	2	Normal	5	High	4	Normal	2	Normal	4	Normal	2	Normal	2	Normal	5	High	5	High	2	Normal	4	Normal	3	High	4	Normal	4	Normal	4	Normal	4	Normal	4	Normal	2	Normal	4	0
FBgn0262949	chr2L	11307783	11307993	-	CG43268	2	Normal	2	Normal	2	Normal	2	Normal	5	High	4	Normal	2	Normal	4	Normal	2	Normal	2	Normal	5	High	4	Normal	2	Normal	4	Normal	3	High	4	Normal	4	Normal	4	Normal	4	Normal	4	Normal	2	Normal	3	0
FBgn0032360	chr2L	11342312	11343263	-	CG14926	2	Normal	2	Normal	2	Normal	2	Normal	5	High	4	Normal	2	Normal	4	Normal	2	Normal	2	Normal	5	High	4	Normal	2	Normal	4	Normal	3	High	4	Normal	4	Normal	4	Normal	4	Normal	4	Normal	2	Normal	3	0
FBgn0000287	chr2L	11358872	11373637	+	salr	2	Normal	2	Normal	2	Normal	2	Normal	5	High	4	Normal	2	Normal	4	Normal	2	Normal	2	Normal	5	High	4	Normal	2	Normal	4	Normal	3	High	4	Normal	4	Normal	4	Normal	4	Normal	4	Normal	2	Normal	3	0
FBgn0261648	chr2L	11434310	11445603	-	salm	2	Normal	2	Normal	2	Normal	2	Normal	5	High	4	Normal	2	Normal	4	Normal	2	Normal	2	Normal	5	High	4	Normal	2	Normal	4	Normal	3	High	4	Normal	4	Normal	4	Normal	4	Normal	4	Normal	2	Normal	3	0
FBgn0263087	chr2L	11484706	11486949	+	CG43355	2	Normal	2	Normal	2	Normal	2	Normal	5	High	4	Normal	2	Normal	4	Normal	2	Normal	2	Normal	5	High	4	Normal	2	Normal	4	Normal	3	High	4	Normal	4	Normal	4	Normal	4	Normal	4	Normal	2	Normal	3	0
FBgn0003313	chr2L	11486177	11486949	+	sala	2	Normal	2	Normal	2	Normal	2	Normal	5	High	4	Normal	2	Normal	4	Normal	2	Normal	2	Normal	5	High	4	Normal	2	Normal	4	Normal	3	High	4	Normal	4	Normal	4	Normal	4	Normal	4	Normal	2	Normal	3	0
FBgn0032361	chr2L	11496793	11499119	-	CG6488	2	Normal	2	Normal	2	Normal	2	Normal	5	High	4	Normal	2	Normal	4	Normal	2	Normal	2	Normal	5	High	4	Normal	2	Normal	4	Normal	3	High	4	Normal	4	Normal	4	Normal	4	Normal	4	Normal	2	Normal	3	0
FBgn0032362	chr2L	11501750	11508650	+	spz4	2	Normal	2	Normal	2	Normal	2	Normal	5	High	4	Normal	2	Normal	4	Normal	2	Normal	2	Normal	5	High	4	Normal	2	Normal	4	Normal	3	High	4	Normal	4	Normal	4	Normal	4	Normal	4	Normal	2	Normal	3	0
FBgn0032363	chr2L	11508398	11517057	-	CG6509	2	Normal	2	Normal	2	Normal	2	Normal	5	High	4	Normal	2	Normal	4	Normal	2	Normal	2	Normal	5	High	4	Normal	2	Normal	4	Normal	3	High	4	Normal	4	Normal	4	Normal	4	Normal	4	Normal	2	Normal	3	0
FBgn0032364	chr2L	11517403	11519783	+	CG4970	2	Normal	2	Normal	2	Normal	2	Normal	5	High	4	Normal	2	Normal	4	Normal	2	Normal	2	Normal	5	High	4	Normal	2	Normal	4	Normal	3	High	4	Normal	4	Normal	4	Normal	4	Normal	4	Normal	2	Normal	3	0
FBgn0032365	chr2L	11519818	11521444	+	CG14929	2	Normal	2	Normal	2	Normal	2	Normal	5	High	4	Normal	2	Normal	4	Normal	2	Normal	2	Normal	5	High	4	Normal	2	Normal	4	Normal	3	High	4	Normal	4	Normal	4	Normal	4	Normal	4	Normal	2	Normal	3	0
FBgn0032366	chr2L	11520357	11521285	-	CG14930	2	Normal	2	Normal	2	Normal	2	Normal	5	High	4	Normal	2	Normal	4	Normal	2	Normal	2	Normal	5	High	4	Normal	2	Normal	4	Normal	3	High	4	Normal	4	Normal	4	Normal	4	Normal	4	Normal	2	Normal	3	0
FBgn0262683	chr2L	11521806	11522379	-	CG43153	2	Normal	2	Normal	2	Normal	2	Normal	5	High	4	Normal	2	Normal	4	Normal	2	Normal	2	Normal	5	High	4	Normal	2	Normal	4	Normal	3	High	4	Normal	4	Normal	4	Normal	4	Normal	4	Normal	2	Normal	3	0
FBgn0028490	chr2L	11523299	11528201	-	CG31705	2	Normal	2	Normal	2	Normal	2	Normal	5	High	4	Normal	2	Normal	4	Normal	2	Normal	2	Normal	5	High	4	Normal	2	Normal	4	Normal	3	High	4	Normal	4	Normal	4	Normal	4	Normal	4	Normal	2	Normal	3	0
FBgn0051706	chr2L	11529523	11531049	-	CG31706	2	Normal	2	Normal	2	Normal	2	Normal	5	High	4	Normal	2	Normal	4	Normal	2	Normal	2	Normal	5	High	4	Normal	2	Normal	4	Normal	3	High	4	Normal	4	Normal	4	Normal	4	Normal	4	Normal	2	Normal	3	0
FBgn0085191	chr2L	11531880	11533720	+	CG34162	2	Normal	2	Normal	2	Normal	2	Normal	5	High	4	Normal	2	Normal	4	Normal	2	Normal	2	Normal	5	High	4	Normal	2	Normal	4	Normal	3	High	4	Normal	4	Normal	4	Normal	4	Normal	4	Normal	2	Normal	3	0
FBgn0261707	chr2L	11532823	11534547	-	CR42743	2	Normal	2	Normal	2	Normal	2	Normal	5	High	4	Normal	2	Normal	4	Normal	2	Normal	2	Normal	5	High	4	Normal	2	Normal	4	Normal	3	High	4	Normal	4	Normal	4	Normal	4	Normal	4	Normal	2	Normal	3	0
FBgn0028412	chr2L	11585432	11586833	-	Mst33A	2	Normal	2	Normal	2	Normal	2	Normal	5	High	4	Normal	2	Normal	4	Normal	2	Normal	2	Normal	5	High	4	Normal	2	Normal	4	Normal	3	High	4	Normal	4	Normal	4	Normal	4	Normal	4	Normal	2	Normal	3	0
FBgn0046212	chr2L	11591338	11591678	-	CG15841	2	Normal	2	Normal	2	Normal	2	Normal	5	High	4	Normal	2	Normal	4	Normal	2	Normal	2	Normal	5	High	4	Normal	2	Normal	4	Normal	3	High	4	Normal	4	Normal	4	Normal	4	Normal	4	Normal	2	Normal	3	0
FBgn0015400	chr2L	11606513	11626124	+	kek2	2	Normal	2	Normal	2	Normal	2	Normal	5	High	4	Normal	2	Normal	4	Normal	2	Normal	2	Normal	5	High	4	Normal	2	Normal	4	Normal	3	High	4	Normal	4	Normal	4	Normal	4	Normal	4	Normal	2	Normal	3	0
FBgn0032368	chr2L	11610509	11611772	-	spag4	2	Normal	2	Normal	2	Normal	2	Normal	5	High	4	Normal	2	Normal	4	Normal	2	Normal	2	Normal	5	High	4	Normal	2	Normal	4	Normal	3	High	4	Normal	4	Normal	4	Normal	4	Normal	4	Normal	2	Normal	3	0
FBgn0032369	chr2L	11645132	11648839	-	CG6614	2	Normal	2	Normal	2	Normal	2	Normal	5	High	4	Normal	2	Normal	4	Normal	2	Normal	2	Normal	5	High	4	Normal	2	Normal	4	Normal	3	High	4	Normal	4	Normal	4	Normal	4	Normal	4	Normal	2	Normal	3	0
FBgn0032370	chr2L	11651330	11652010	-	CG12307	2	Normal	2	Normal	2	Normal	2	Normal	5	High	4	Normal	2	Normal	4	Normal	2	Normal	2	Normal	5	High	4	Normal	2	Normal	4	Normal	3	High	4	Normal	4	Normal	4	Normal	4	Normal	4	Normal	2	Normal	3	0
FBgn0032371	chr2L	11652447	11653837	+	CG4983	2	Normal	2	Normal	2	Normal	2	Normal	5	High	4	Normal	2	Normal	4	Normal	2	Normal	2	Normal	5	High	4	Normal	2	Normal	4	Normal	3	High	4	Normal	4	Normal	4	Normal	4	Normal	4	Normal	2	Normal	3	0
FBgn0262786	chr2L	11657459	11657992	+	CG43167	2	Normal	2	Normal	2	Normal	2	Normal	5	High	4	Normal	2	Normal	4	Normal	2	Normal	2	Normal	5	High	4	Normal	2	Normal	4	Normal	3	High	4	Normal	4	Normal	4	Normal	4	Normal	4	Normal	2	Normal	3	0
FBgn0032372	chr2L	11694855	11696072	+	CG4988	2	Normal	2	Normal	2	Normal	2	Normal	5	High	4	Normal	2	Normal	4	Normal	2	Normal	2	Normal	5	High	4	Normal	2	Normal	4	Normal	3	High	4	Normal	4	Normal	4	Normal	4	Normal	4	Normal	2	Normal	3	0
FBgn0032373	chr2L	11738951	11744161	+	Vha100-5	2	Normal	2	Normal	2	Normal	2	Normal	5	High	4	Normal	2	Normal	4	Normal	2	Normal	2	Normal	5	High	4	Normal	2	Normal	4	Normal	3	High	4	Normal	4	Normal	4	Normal	4	Normal	4	Normal	2	Normal	3	0
FBgn0259960	chr2L	11753198	11753530	-	CG42470	2	Normal	2	Normal	2	Normal	2	Normal	5	High	4	Normal	2	Normal	4	Normal	2	Normal	2	Normal	5	High	4	Normal	2	Normal	4	Normal	3	High	4	Normal	4	Normal	4	Normal	4	Normal	4	Normal	2	Normal	3	0
FBgn0259961	chr2L	11753639	11754022	-	CG42471	2	Normal	2	Normal	2	Normal	2	Normal	5	High	4	Normal	2	Normal	4	Normal	2	Normal	2	Normal	5	High	4	Normal	2	Normal	4	Normal	3	High	4	Normal	4	Normal	4	Normal	4	Normal	4	Normal	2	Normal	3	0
FBgn0259962	chr2L	11754084	11754502	-	Sfp33A1	2	Normal	2	Normal	2	Normal	2	Normal	5	High	4	Normal	2	Normal	4	Normal	2	Normal	2	Normal	5	High	4	Normal	2	Normal	4	Normal	3	High	4	Normal	4	Normal	4	Normal	4	Normal	4	Normal	2	Normal	3	0
FBgn0032374	chr2L	11788460	11789475	+	CG14931	2	Normal	2	Normal	2	Normal	2	Normal	5	High	4	Normal	2	Normal	4	Normal	2	Normal	2	Normal	5	High	4	Normal	2	Normal	4	Normal	3	High	4	Normal	4	Normal	4	Normal	4	Normal	4	Normal	2	Normal	3	0
FBgn0032375	chr2L	11789603	11791015	+	CG14932	2	Normal	2	Normal	2	Normal	2	Normal	5	High	4	Normal	2	Normal	4	Normal	2	Normal	2	Normal	5	High	4	Normal	2	Normal	4	Normal	3	High	4	Normal	4	Normal	4	Normal	4	Normal	4	Normal	2	Normal	3	0
FBgn0032376	chr2L	11791024	11792365	-	Tsp33B	2	Normal	2	Normal	2	Normal	2	Normal	5	High	4	Normal	2	Normal	4	Normal	2	Normal	2	Normal	5	High	4	Normal	2	Normal	4	Normal	3	High	4	Normal	4	Normal	4	Normal	4	Normal	4	Normal	2	Normal	3	0
FBgn0032377	chr2L	11792411	11794083	-	CG14937	2	Normal	2	Normal	2	Normal	2	Normal	5	High	4	Normal	2	Normal	4	Normal	2	Normal	2	Normal	5	High	4	Normal	2	Normal	4	Normal	3	High	4	Normal	4	Normal	4	Normal	4	Normal	4	Normal	2	Normal	3	0
FBgn0020309	chr2L	11794326	11809433	-	crol	2	Normal	2	Normal	2	Normal	2	Normal	5	High	4	Normal	2	Normal	4	Normal	2	Normal	2	Normal	5	High	4	Normal	2	Normal	4	Normal	3	High	4	Normal	4	Normal	4	Normal	4	Normal	4	Normal	2	Normal	3	0
FBgn0086036	chr2L	11798104	11798195	-	snoRNA:Me18S-A934	2	Normal	2	Normal	2	Normal	2	Normal	5	High	4	Normal	2	Normal	4	Normal	2	Normal	2	Normal	5	High	4	Normal	2	Normal	4	Normal	3	High	4	Normal	4	Normal	4	Normal	4	Normal	4	Normal	2	Normal	3	0
FBgn0032378	chr2L	11810496	11813800	-	CycY	2	Normal	2	Normal	2	Normal	2	Normal	5	High	4	Normal	2	Normal	4	Normal	2	Normal	2	Normal	5	High	4	Normal	2	Normal	4	Normal	3	High	4	Normal	4	Normal	4	Normal	4	Normal	4	Normal	2	Normal	3	0
FBgn0259225	chr2L	11814929	11928570	-	Pde1c	2	Normal	2	Normal	2	Normal	2	Normal	5	High	4	Normal	2	Normal	4	Normal	2	Normal	2	Normal	5	High	4	Normal	2	Normal	4	Normal	3	High	4	Normal	4	Normal	4	Normal	4	Normal	4	Normal	2	Normal	3	0
FBgn0000588	chr2L	11827203	11829377	-	esc	2	Normal	2	Normal	2	Normal	2	Normal	5	High	4	Normal	2	Normal	4	Normal	2	Normal	2	Normal	5	High	4	Normal	2	Normal	4	Normal	3	High	4	Normal	4	Normal	4	Normal	4	Normal	4	Normal	2	Normal	3	0
FBgn0261056	chr2L	11837258	11837411	+	Sfp33A4	2	Normal	2	Normal	2	Normal	2	Normal	5	High	4	Normal	2	Normal	4	Normal	2	Normal	2	Normal	5	High	4	Normal	2	Normal	4	Normal	3	High	4	Normal	4	Normal	4	Normal	4	Normal	4	Normal	2	Normal	3	0
FBgn0259963	chr2L	11837712	11838049	+	Sfp33A2	2	Normal	2	Normal	2	Normal	2	Normal	5	High	4	Normal	2	Normal	4	Normal	2	Normal	2	Normal	5	High	4	Normal	2	Normal	4	Normal	3	High	4	Normal	4	Normal	4	Normal	4	Normal	4	Normal	2	Normal	3	0
FBgn0259964	chr2L	11839911	11840332	+	Sfp33A3	2	Normal	2	Normal	2	Normal	2	Normal	5	High	4	Normal	2	Normal	4	Normal	2	Normal	2	Normal	5	High	4	Normal	2	Normal	4	Normal	3	High	4	Normal	4	Normal	4	Normal	4	Normal	4	Normal	2	Normal	3	0
FBgn0051704	chr2L	11840690	11841012	+	CG31704	2	Normal	2	Normal	2	Normal	2	Normal	5	High	4	Normal	2	Normal	4	Normal	2	Normal	2	Normal	5	High	4	Normal	2	Normal	4	Normal	3	High	4	Normal	4	Normal	4	Normal	4	Normal	4	Normal	2	Normal	3	0
FBgn0259989	chr2L	11843136	11844012	+	CG42486	2	Normal	2	Normal	2	Normal	2	Normal	5	High	4	Normal	2	Normal	4	Normal	2	Normal	2	Normal	5	High	4	Normal	2	Normal	4	Normal	3	High	4	Normal	4	Normal	4	Normal	4	Normal	4	Normal	2	Normal	3	0
FBgn0032381	chr2L	11847225	11849169	+	Mal-B1	2	Normal	2	Normal	2	Normal	2	Normal	5	High	4	Normal	2	Normal	4	Normal	2	Normal	2	Normal	5	High	4	Normal	2	Normal	4	Normal	3	High	4	Normal	4	Normal	4	Normal	4	Normal	4	Normal	2	Normal	3	0
FBgn0032382	chr2L	11849962	11852881	+	Mal-B2	2	Normal	2	Normal	2	Normal	2	Normal	5	High	4	Normal	2	Normal	4	Normal	2	Normal	2	Normal	5	High	4	Normal	2	Normal	4	Normal	3	High	4	Normal	4	Normal	4	Normal	4	Normal	4	Normal	2	Normal	3	0
FBgn0261805	chr2L	11853429	11853925	+	CG42751	2	Normal	2	Normal	2	Normal	2	Normal	5	High	4	Normal	2	Normal	4	Normal	2	Normal	2	Normal	5	High	4	Normal	2	Normal	4	Normal	3	High	4	Normal	4	Normal	4	Normal	4	Normal	4	Normal	2	Normal	3	0
FBgn0026392	chr2L	11934504	11935716	+	Or33a	2	Normal	2	Normal	2	Normal	2	Normal	5	High	4	Normal	2	Normal	4	Normal	2	Normal	2	Normal	5	High	4	Normal	2	Normal	4	Normal	3	High	4	Normal	4	Normal	4	Normal	4	Normal	4	Normal	2	Normal	3	0
FBgn0026391	chr2L	11936180	11937501	+	Or33b	2	Normal	2	Normal	2	Normal	2	Normal	5	High	4	Normal	2	Normal	4	Normal	2	Normal	2	Normal	5	High	4	Normal	2	Normal	4	Normal	3	High	4	Normal	4	Normal	4	Normal	4	Normal	4	Normal	2	Normal	3	0
FBgn0026390	chr2L	11937968	11939202	+	Or33c	2	Normal	2	Normal	2	Normal	2	Normal	5	High	4	Normal	2	Normal	4	Normal	2	Normal	2	Normal	5	High	4	Normal	2	Normal	4	Normal	3	High	4	Normal	4	Normal	4	Normal	4	Normal	4	Normal	2	Normal	3	0
FBgn0005664	chr2L	11944140	11946756	+	Cry	2	Normal	2	Normal	2	Normal	2	Normal	5	High	4	Normal	2	Normal	4	Normal	2	Normal	2	Normal	5	High	4	Normal	2	Normal	4	Normal	3	High	4	Normal	4	Normal	4	Normal	4	Normal	4	Normal	2	Normal	3	0
FBgn0032385	chr2L	11947964	11948634	+	CG16964	2	Normal	2	Normal	2	Normal	2	Normal	5	High	4	Normal	2	Normal	4	Normal	2	Normal	2	Normal	5	High	4	Normal	2	Normal	4	Normal	3	High	4	Normal	4	Normal	4	Normal	4	Normal	4	Normal	2	Normal	3	0
FBgn0263019	chr2L	11952199	11971094	-	CR43314	2	Normal	2	Normal	2	Normal	2	Normal	5	High	4	Normal	2	Normal	4	Normal	2	Normal	2	Normal	5	High	4	Normal	2	Normal	4	Normal	3	High	4	Normal	4	Normal	4	Normal	4	Normal	4	Normal	2	Normal	3	0
FBgn0263107	chr2L	11953409	11953503	-	bft	2	Normal	2	Normal	2	Normal	2	Normal	5	High	4	Normal	2	Normal	4	Normal	2	Normal	2	Normal	5	High	4	Normal	2	Normal	4	Normal	3	High	4	Normal	4	Normal	4	Normal	4	Normal	4	Normal	2	Normal	3	0
FBgn0032387	chr2L	11981615	11984380	+	CG16965	2	Normal	2	Normal	2	Normal	2	Normal	5	High	4	Normal	2	Normal	4	Normal	2	Normal	2	Normal	5	High	4	Normal	2	Normal	4	Normal	3	High	4	Normal	4	Normal	4	Normal	4	Normal	4	Normal	2	Normal	3	0
FBgn0032388	chr2L	11984326	11988035	-	CG6686	2	Normal	2	Normal	2	Normal	2	Normal	5	High	4	Normal	2	Normal	4	Normal	2	Normal	2	Normal	5	High	4	Normal	2	Normal	4	Normal	3	High	4	Normal	4	Normal	4	Normal	4	Normal	4	Normal	2	Normal	3	0
FBgn0085192	chr2L	11988269	11988801	+	CG34163	2	Normal	2	Normal	2	Normal	2	Normal	5	High	4	Normal	2	Normal	4	Normal	2	Normal	2	Normal	5	High	4	Normal	2	Normal	4	Normal	3	High	4	Normal	4	Normal	4	Normal	5	High	4	Normal	2	Normal	4	0
FBgn0261266	chr2L	11988734	11989861	-	zuc	2	Normal	2	Normal	2	Normal	2	Normal	5	High	4	Normal	2	Normal	4	Normal	2	Normal	2	Normal	5	High	4	Normal	2	Normal	4	Normal	3	High	4	Normal	4	Normal	4	Normal	5	High	4	Normal	2	Normal	4	0
FBgn0032390	chr2L	11989937	11990834	+	dgt2	2	Normal	2	Normal	2	Normal	2	Normal	5	High	4	Normal	2	Normal	4	Normal	2	Normal	2	Normal	5	High	4	Normal	2	Normal	4	Normal	3	High	4	Normal	4	Normal	4	Normal	5	High	4	Normal	2	Normal	4	0
FBgn0032391	chr2L	11990926	11992848	+	escl	2	Normal	2	Normal	2	Normal	2	Normal	5	High	4	Normal	2	Normal	4	Normal	2	Normal	2	Normal	5	High	4	Normal	2	Normal	4	Normal	NA	NA	4	Normal	4	Normal	4	Normal	5	High	4	Normal	2	Normal	3	0
FBgn0051866	chr2L	11992905	11994049	+	Ada1-2	2	Normal	2	Normal	2	Normal	2	Normal	5	High	4	Normal	2	Normal	4	Normal	2	Normal	2	Normal	5	High	4	Normal	2	Normal	4	Normal	NA	NA	4	Normal	4	Normal	4	Normal	5	High	4	Normal	2	Normal	3	0
FBgn0042127	chr2L	11994065	11995428	-	CG18789	2	Normal	2	Normal	2	Normal	2	Normal	5	High	4	Normal	2	Normal	4	Normal	2	Normal	2	Normal	5	High	4	Normal	2	Normal	4	Normal	NA	NA	4	Normal	4	Normal	4	Normal	5	High	4	Normal	2	Normal	3	0
FBgn0051864	chr2L	11995791	11996471	+	Qtzl	2	Normal	2	Normal	2	Normal	2	Normal	5	High	4	Normal	2	Normal	4	Normal	2	Normal	2	Normal	5	High	4	Normal	2	Normal	4	Normal	NA	NA	4	Normal	4	Normal	4	Normal	5	High	4	Normal	2	Normal	3	0
FBgn0051865	chr2L	11996810	11997960	+	Ada1-1	2	Normal	2	Normal	2	Normal	2	Normal	5	High	4	Normal	2	Normal	4	Normal	2	Normal	2	Normal	5	High	4	Normal	2	Normal	4	Normal	NA	NA	4	Normal	4	Normal	4	Normal	5	High	4	Normal	2	Normal	3	0
FBgn0042125	chr2L	11997894	11999317	-	CG18787	2	Normal	2	Normal	2	Normal	2	Normal	5	High	4	Normal	2	Normal	4	Normal	2	Normal	2	Normal	5	High	4	Normal	2	Normal	4	Normal	NA	NA	4	Normal	4	Normal	4	Normal	5	High	4	Normal	2	Normal	3	0
FBgn0032393	chr2L	11999653	12001244	+	CG12264	2	Normal	2	Normal	2	Normal	2	Normal	5	High	4	Normal	2	Normal	4	Normal	2	Normal	2	Normal	5	High	4	Normal	2	Normal	4	Normal	NA	NA	4	Normal	4	Normal	4	Normal	5	High	4	Normal	2	Normal	3	0
FBgn0032394	chr2L	12001233	12002276	-	CG6746	2	Normal	2	Normal	2	Normal	2	Normal	5	High	4	Normal	2	Normal	4	Normal	2	Normal	2	Normal	5	High	4	Normal	2	Normal	4	Normal	4	High	4	Normal	4	Normal	6	High	5	High	4	Normal	2	Normal	5	0
FBgn0014019	chr2L	12008375	12009846	+	Rh5	2	Normal	2	Normal	2	Normal	2	Normal	5	High	4	Normal	2	Normal	4	Normal	2	Normal	2	Normal	5	High	4	Normal	2	Normal	4	Normal	4	High	4	Normal	4	Normal	6	High	5	High	4	Normal	2	Normal	5	0
FBgn0032395	chr2L	12014303	12020938	-	CG6734	2	Normal	2	Normal	2	Normal	2	Normal	5	High	4	Normal	2	Normal	4	Normal	2	Normal	2	Normal	5	High	4	Normal	2	Normal	4	Normal	4	High	4	Normal	4	Normal	6	High	5	High	4	Normal	2	Normal	5	0
FBgn0010497	chr2L	12027439	12034123	+	l(2)01810	2	Normal	2	Normal	2	Normal	2	Normal	5	High	4	Normal	2	Normal	4	Normal	2	Normal	2	Normal	5	High	4	Normal	2	Normal	4	Normal	4	High	4	Normal	4	Normal	6	High	5	High	4	Normal	2	Normal	5	0
FBgn0042126	chr2L	12034189	12036137	+	CG18788	2	Normal	2	Normal	2	Normal	2	Normal	5	High	4	Normal	2	Normal	4	Normal	2	Normal	2	Normal	5	High	4	Normal	2	Normal	4	Normal	4	High	4	Normal	4	Normal	6	High	5	High	4	Normal	2	Normal	5	0
FBgn0032397	chr2L	12035994	12038543	-	Tom70	2	Normal	2	Normal	2	Normal	2	Normal	5	High	4	Normal	2	Normal	4	Normal	2	Normal	2	Normal	5	High	4	Normal	2	Normal	4	Normal	4	High	4	Normal	4	Normal	6	High	5	High	4	Normal	2	Normal	5	0
FBgn0032398	chr2L	12038612	12040682	-	CG6766	2	Normal	2	Normal	2	Normal	2	Normal	5	High	4	Normal	2	Normal	4	Normal	2	Normal	2	Normal	5	High	4	Normal	2	Normal	4	Normal	4	High	4	Normal	4	Normal	6	High	5	High	4	Normal	2	Normal	5	0
FBgn0032399	chr2L	12041048	12045200	-	CG6785	2	Normal	2	Normal	2	Normal	2	Normal	5	High	4	Normal	2	Normal	4	Normal	2	Normal	2	Normal	5	High	4	Normal	2	Normal	4	Normal	4	High	4	Normal	4	Normal	6	High	5	High	4	Normal	2	Normal	5	0
FBgn0032400	chr2L	12045345	12046100	-	CG6770	2	Normal	2	Normal	2	Normal	2	Normal	5	High	4	Normal	2	Normal	4	Normal	2	Normal	2	Normal	5	High	4	Normal	2	Normal	4	Normal	4	High	4	Normal	4	Normal	6	High	5	High	4	Normal	2	Normal	5	0
FBgn0032401	chr2L	12046853	12048918	-	CG6792	2	Normal	2	Normal	2	Normal	2	Normal	5	High	4	Normal	2	Normal	4	Normal	2	Normal	2	Normal	5	High	4	Normal	2	Normal	4	Normal	4	High	4	Normal	4	Normal	6	High	5	High	4	Normal	2	Normal	5	0
FBgn0032402	chr2L	12049422	12052049	+	CG14945	2	Normal	2	Normal	2	Normal	2	Normal	5	High	4	Normal	2	Normal	4	Normal	2	Normal	2	Normal	5	High	4	Normal	2	Normal	4	Normal	4	High	4	Normal	4	Normal	6	High	5	High	4	Normal	2	Normal	5	0
FBgn0028425	chr2L	12051754	12056042	-	JhI-21	2	Normal	2	Normal	2	Normal	2	Normal	5	High	4	Normal	2	Normal	4	Normal	2	Normal	2	Normal	5	High	4	Normal	2	Normal	4	Normal	4	High	4	Normal	4	Normal	6	High	5	High	4	Normal	2	Normal	5	0
FBgn0032404	chr2L	12056323	12057416	+	RpL7-like	2	Normal	2	Normal	2	Normal	2	Normal	5	High	4	Normal	2	Normal	4	Normal	2	Normal	2	Normal	5	High	4	Normal	2	Normal	4	Normal	4	High	4	Normal	4	Normal	6	High	5	High	4	Normal	2	Normal	5	0
FBgn0085193	chr2L	12057392	12058251	+	CG34164	2	Normal	2	Normal	2	Normal	2	Normal	5	High	4	Normal	2	Normal	4	Normal	2	Normal	2	Normal	5	High	4	Normal	2	Normal	4	Normal	4	High	4	Normal	4	Normal	6	High	5	High	4	Normal	2	Normal	5	0
FBgn0027505	chr2L	12058303	12063171	-	rab3-GAP	2	Normal	2	Normal	2	Normal	2	Normal	5	High	4	Normal	2	Normal	4	Normal	2	Normal	2	Normal	5	High	4	Normal	2	Normal	4	Normal	4	High	4	Normal	4	Normal	6	High	4	Normal	4	Normal	2	Normal	4	0
FBgn0032405	chr2L	12063522	12066772	-	CG14946	2	Normal	2	Normal	2	Normal	2	Normal	5	High	4	Normal	2	Normal	4	Normal	2	Normal	2	Normal	5	High	4	Normal	2	Normal	4	Normal	4	High	4	Normal	4	Normal	6	High	4	Normal	4	Normal	2	Normal	4	0
FBgn0032406	chr2L	12076822	12077635	+	CG14947	2	Normal	2	Normal	2	Normal	2	Normal	5	High	4	Normal	2	Normal	4	Normal	2	Normal	2	Normal	5	High	4	Normal	2	Normal	4	Normal	4	High	4	Normal	4	Normal	6	High	4	Normal	4	Normal	2	Normal	4	0
FBgn0003145	chr2L	12082996	12085792	-	prd	2	Normal	2	Normal	2	Normal	2	Normal	5	High	4	Normal	2	Normal	4	Normal	2	Normal	2	Normal	5	High	4	Normal	2	Normal	4	Normal	4	High	4	Normal	4	Normal	6	High	4	Normal	4	Normal	2	Normal	4	0
FBgn0032407	chr2L	12093770	12095250	+	CG5325	2	Normal	2	Normal	2	Normal	2	Normal	5	High	4	Normal	2	Normal	4	Normal	2	Normal	2	Normal	5	High	4	Normal	2	Normal	4	Normal	3	High	4	Normal	4	Normal	6	High	4	Normal	4	Normal	2	Normal	4	0
FBgn0032408	chr2L	12095175	12096510	-	CG6712	2	Normal	2	Normal	2	Normal	2	Normal	5	High	4	Normal	2	Normal	4	Normal	2	Normal	2	Normal	5	High	4	Normal	2	Normal	4	Normal	3	High	4	Normal	4	Normal	6	High	4	Normal	4	Normal	2	Normal	4	0
FBgn0028707	chr2L	12096585	12097694	+	Mt2	2	Normal	2	Normal	2	Normal	2	Normal	5	High	4	Normal	2	Normal	4	Normal	2	Normal	2	Normal	5	High	4	Normal	2	Normal	4	Normal	3	High	4	Normal	4	Normal	6	High	4	Normal	4	Normal	2	Normal	4	0
FBgn0032409	chr2L	12097842	12100839	+	Ced-12	2	Normal	2	Normal	2	Normal	2	Normal	5	High	4	Normal	2	Normal	4	Normal	2	Normal	2	Normal	5	High	4	Normal	2	Normal	4	Normal	3	High	4	Normal	4	Normal	6	High	4	Normal	4	Normal	2	Normal	4	0
FBgn0029137	chr2L	12100764	12103285	-	Patsas	2	Normal	2	Normal	2	Normal	2	Normal	5	High	4	Normal	2	Normal	4	Normal	2	Normal	2	Normal	5	High	4	Normal	2	Normal	4	Normal	3	High	4	Normal	4	Normal	6	High	4	Normal	4	Normal	2	Normal	4	0
FBgn0027081	chr2L	12103733	12106894	+	Aats-thr	2	Normal	2	Normal	2	Normal	2	Normal	5	High	4	Normal	2	Normal	4	Normal	2	Normal	2	Normal	5	High	4	Normal	2	Normal	4	Normal	3	High	4	Normal	4	Normal	5	High	4	Normal	4	Normal	2	Normal	4	0
FBgn0015797	chr2L	12107286	12109124	-	Rab6	2	Normal	2	Normal	2	Normal	2	Normal	5	High	4	Normal	2	Normal	4	Normal	2	Normal	2	Normal	5	High	4	Normal	2	Normal	4	Normal	3	High	4	Normal	4	Normal	4	Normal	4	Normal	4	Normal	2	Normal	3	0
FBgn0263234	chr2L	12109456	12110522	+	Phae1	2	Normal	2	Normal	2	Normal	2	Normal	5	High	4	Normal	2	Normal	4	Normal	2	Normal	2	Normal	5	High	4	Normal	2	Normal	4	Normal	3	High	4	Normal	4	Normal	4	Normal	4	Normal	4	Normal	2	Normal	3	0
FBgn0263235	chr2L	12111132	12111995	+	Phae2	2	Normal	2	Normal	2	Normal	2	Normal	5	High	4	Normal	2	Normal	4	Normal	2	Normal	2	Normal	5	High	4	Normal	2	Normal	4	Normal	3	High	4	Normal	4	Normal	4	Normal	4	Normal	4	Normal	2	Normal	3	0
FBgn0032414	chr2L	12125097	12129629	+	CG17211	2	Normal	2	Normal	2	Normal	2	Normal	5	High	4	Normal	2	Normal	4	Normal	2	Normal	2	Normal	5	High	4	Normal	2	Normal	4	Normal	3	High	4	Normal	4	Normal	4	Normal	4	Normal	4	Normal	2	Normal	3	0
FBgn0032415	chr2L	12130515	12133367	-	rho-6	2	Normal	2	Normal	2	Normal	2	Normal	5	High	4	Normal	2	Normal	4	Normal	2	Normal	2	Normal	5	High	4	Normal	2	Normal	4	Normal	3	High	4	Normal	4	Normal	4	Normal	4	Normal	4	Normal	2	Normal	3	0
FBgn0032416	chr2L	12138064	12140392	+	Gr33a	2	Normal	2	Normal	2	Normal	2	Normal	5	High	4	Normal	2	Normal	4	Normal	2	Normal	2	Normal	5	High	4	Normal	2	Normal	4	Normal	3	High	4	Normal	4	Normal	4	Normal	4	Normal	4	Normal	2	Normal	3	0
FBgn0051760	chr2L	12142783	12170217	+	CG31760	2	Normal	2	Normal	2	Normal	2	Normal	5	High	4	Normal	2	Normal	4	Normal	2	Normal	2	Normal	5	High	4	Normal	2	Normal	4	Normal	3	High	4	Normal	4	Normal	4	Normal	4	Normal	4	Normal	2	Normal	3	0
FBgn0051861	chr2L	12161794	12162607	+	CG31861	2	Normal	2	Normal	2	Normal	2	Normal	5	High	4	Normal	2	Normal	4	Normal	2	Normal	2	Normal	5	High	4	Normal	2	Normal	4	Normal	3	High	4	Normal	4	Normal	4	Normal	4	Normal	4	Normal	2	Normal	3	0
FBgn0051860	chr2L	12164240	12166723	+	CG31860	2	Normal	2	Normal	2	Normal	2	Normal	5	High	4	Normal	2	Normal	4	Normal	2	Normal	2	Normal	5	High	4	Normal	2	Normal	4	Normal	3	High	4	Normal	4	Normal	4	Normal	4	Normal	4	Normal	2	Normal	3	0
FBgn0032419	chr2L	12170585	12171232	+	CG17217	2	Normal	2	Normal	2	Normal	2	Normal	5	High	4	Normal	2	Normal	4	Normal	2	Normal	2	Normal	5	High	4	Normal	2	Normal	4	Normal	3	High	4	Normal	4	Normal	4	Normal	4	Normal	4	Normal	2	Normal	3	0
FBgn0032420	chr2L	12171203	12172569	-	CG6583	2	Normal	2	Normal	2	Normal	2	Normal	5	High	4	Normal	2	Normal	4	Normal	2	Normal	2	Normal	5	High	4	Normal	2	Normal	4	Normal	3	High	4	Normal	4	Normal	4	Normal	4	Normal	4	Normal	2	Normal	3	0
FBgn0032421	chr2L	12172983	12174091	+	crok	2	Normal	2	Normal	2	Normal	2	Normal	5	High	4	Normal	2	Normal	4	Normal	2	Normal	2	Normal	5	High	4	Normal	2	Normal	4	Normal	3	High	4	Normal	4	Normal	4	Normal	4	Normal	4	Normal	2	Normal	3	0
FBgn0263088	chr2L	12174089	12174638	-	CR43356	2	Normal	2	Normal	2	Normal	2	Normal	5	High	4	Normal	2	Normal	4	Normal	2	Normal	2	Normal	5	High	4	Normal	2	Normal	4	Normal	3	High	4	Normal	4	Normal	4	Normal	4	Normal	4	Normal	2	Normal	3	0
FBgn0032422	chr2L	12175447	12177886	-	atilla	2	Normal	2	Normal	2	Normal	2	Normal	5	High	4	Normal	2	Normal	4	Normal	2	Normal	2	Normal	5	High	4	Normal	2	Normal	4	Normal	3	High	4	Normal	4	Normal	4	Normal	4	Normal	4	Normal	2	Normal	3	0
FBgn0000114	chr2L	12205842	12312795	+	aret	2	Normal	2	Normal	2	Normal	2	Normal	5	High	4	Normal	2	Normal	4	Normal	2	Normal	2	Normal	4	Normal	4	Normal	2	Normal	4	Normal	3	High	4	Normal	4	Normal	4	Normal	3	Low	4	Normal	2	Normal	2	1
FBgn0051759	chr2L	12207626	12210110	+	CG31759	2	Normal	2	Normal	2	Normal	2	Normal	5	High	4	Normal	2	Normal	4	Normal	2	Normal	2	Normal	4	Normal	4	Normal	2	Normal	4	Normal	3	High	4	Normal	4	Normal	4	Normal	3	Low	4	Normal	2	Normal	2	1
FBgn0051862	chr2L	12338869	12339418	+	CG31862	2	Normal	2	Normal	2	Normal	2	Normal	5	High	4	Normal	2	Normal	4	Normal	2	Normal	2	Normal	4	Normal	4	Normal	2	Normal	4	Normal	3	High	4	Normal	4	Normal	4	Normal	3	Low	4	Normal	2	Normal	2	1
FBgn0262475	chr2L	12344380	12397528	+	bru-2	2	Normal	2	Normal	2	Normal	2	Normal	5	High	4	Normal	2	Normal	4	Normal	2	Normal	2	Normal	5	High	4	Normal	2	Normal	4	Normal	3	High	4	Normal	4	Normal	4	Normal	4	Normal	4	Normal	2	Normal	3	0
FBgn0032424	chr2L	12356440	12357906	+	CG17010	2	Normal	2	Normal	2	Normal	2	Normal	5	High	4	Normal	2	Normal	4	Normal	2	Normal	2	Normal	5	High	4	Normal	2	Normal	4	Normal	3	High	4	Normal	4	Normal	4	Normal	4	Normal	4	Normal	2	Normal	3	0
FBgn0041195	chr2L	12398299	12402023	+	Pkd2	2	Normal	2	Normal	2	Normal	2	Normal	5	High	4	Normal	2	Normal	4	Normal	2	Normal	2	Normal	5	High	4	Normal	2	Normal	4	Normal	3	High	4	Normal	4	Normal	4	Normal	4	Normal	4	Normal	2	Normal	3	0
FBgn0043841	chr2L	12403269	12423421	-	vir-1	2	Normal	2	Normal	2	Normal	2	Normal	5	High	4	Normal	2	Normal	4	Normal	2	Normal	2	Normal	5	High	4	Normal	2	Normal	4	Normal	3	High	4	Normal	4	Normal	4	Normal	4	Normal	4	Normal	2	Normal	3	0
FBgn0032428	chr2L	12424903	12426440	+	CG6405	2	Normal	2	Normal	2	Normal	2	Normal	5	High	4	Normal	2	Normal	4	Normal	2	Normal	2	Normal	5	High	4	Normal	2	Normal	4	Normal	3	High	5	High	5	High	4	Normal	4	Normal	4	Normal	2	Normal	4	0
FBgn0032429	chr2L	12426898	12427663	-	CG5446	2	Normal	2	Normal	2	Normal	2	Normal	5	High	4	Normal	2	Normal	4	Normal	2	Normal	2	Normal	5	High	4	Normal	2	Normal	4	Normal	3	High	5	High	5	High	4	Normal	4	Normal	4	Normal	2	Normal	4	0
FBgn0032430	chr2L	12428031	12430021	+	CG6388	2	Normal	2	Normal	2	Normal	2	Normal	5	High	4	Normal	2	Normal	4	Normal	2	Normal	2	Normal	5	High	4	Normal	2	Normal	4	Normal	3	High	5	High	5	High	4	Normal	4	Normal	4	Normal	2	Normal	4	0
FBgn0032431	chr2L	12429826	12430892	-	CG5435	2	Normal	2	Normal	2	Normal	2	Normal	5	High	4	Normal	2	Normal	4	Normal	2	Normal	2	Normal	5	High	4	Normal	2	Normal	4	Normal	3	High	5	High	5	High	4	Normal	4	Normal	4	Normal	2	Normal	4	0
FBgn0040286	chr2L	12431074	12434665	-	SC35	2	Normal	2	Normal	2	Normal	2	Normal	5	High	4	Normal	2	Normal	4	Normal	2	Normal	2	Normal	5	High	4	Normal	2	Normal	4	Normal	3	High	5	High	5	High	4	Normal	4	Normal	4	Normal	2	Normal	4	0
FBgn0020443	chr2L	12434431	12440605	+	Elf	2	Normal	2	Normal	2	Normal	2	Normal	5	High	4	Normal	2	Normal	4	Normal	2	Normal	2	Normal	5	High	4	Normal	2	Normal	4	Normal	3	High	5	High	5	High	4	Normal	4	Normal	4	Normal	2	Normal	4	0
FBgn0032433	chr2L	12441474	12445922	-	Oatp33Ea	2	Normal	2	Normal	2	Normal	2	Normal	5	High	4	Normal	2	Normal	4	Normal	2	Normal	2	Normal	5	High	4	Normal	2	Normal	4	Normal	3	High	5	High	5	High	4	Normal	4	Normal	4	Normal	2	Normal	4	0
FBgn0032434	chr2L	12446223	12448113	-	CG5421	2	Normal	2	Normal	2	Normal	2	Normal	5	High	4	Normal	2	Normal	4	Normal	2	Normal	2	Normal	5	High	4	Normal	2	Normal	4	Normal	3	High	5	High	5	High	4	Normal	4	Normal	4	Normal	2	Normal	4	0
FBgn0032435	chr2L	12448485	12452053	+	Oatp33Eb	2	Normal	2	Normal	2	Normal	2	Normal	5	High	4	Normal	2	Normal	4	Normal	2	Normal	2	Normal	5	High	4	Normal	2	Normal	4	Normal	3	High	5	High	5	High	4	Normal	4	Normal	4	Normal	2	Normal	4	0
FBgn0032436	chr2L	12452060	12453230	-	CG5418	2	Normal	2	Normal	2	Normal	2	Normal	5	High	4	Normal	2	Normal	4	Normal	2	Normal	2	Normal	5	High	4	Normal	2	Normal	4	Normal	3	High	5	High	5	High	4	Normal	4	Normal	4	Normal	2	Normal	4	0
FBgn0032437	chr2L	12453663	12454951	+	CG17024	2	Normal	2	Normal	2	Normal	2	Normal	5	High	4	Normal	2	Normal	4	Normal	2	Normal	2	Normal	5	High	4	Normal	2	Normal	4	Normal	3	High	5	High	5	High	4	Normal	4	Normal	4	Normal	2	Normal	4	0
FBgn0259176	chr2L	12456576	12546630	-	bun	2	Normal	2	Normal	2	Normal	2	Normal	5	High	4	Normal	2	Normal	4	Normal	2	Normal	2	Normal	5	High	4	Normal	2	Normal	4	Normal	3	High	5	High	5	High	4	Normal	4	Normal	4	Normal	2	Normal	4	0
FBgn0262203	chr2L	12460003	12460100	-	mir-967	2	Normal	2	Normal	2	Normal	2	Normal	5	High	4	Normal	2	Normal	4	Normal	2	Normal	2	Normal	5	High	4	Normal	2	Normal	4	Normal	3	High	5	High	5	High	4	Normal	4	Normal	4	Normal	2	Normal	4	0
FBgn0051858	chr2L	12496615	12497333	-	t-cup	2	Normal	2	Normal	2	Normal	2	Normal	5	High	4	Normal	2	Normal	4	Normal	2	Normal	2	Normal	5	High	4	Normal	2	Normal	4	Normal	3	High	5	High	5	High	4	Normal	4	Normal	4	Normal	2	Normal	4	0
FBgn0261812	chr2L	12507611	12507868	+	CG42754	2	Normal	2	Normal	3	High	5	High	5	High	4	Normal	2	Normal	4	Normal	2	Normal	2	Normal	5	High	4	Normal	2	Normal	4	Normal	3	High	5	High	5	High	4	Normal	4	Normal	4	Normal	2	Normal	5	0
FBgn0262353	chr2L	12507927	12508504	+	CG43051	2	Normal	2	Normal	3	High	5	High	5	High	4	Normal	2	Normal	4	Normal	2	Normal	2	Normal	5	High	4	Normal	2	Normal	4	Normal	3	High	5	High	5	High	4	Normal	4	Normal	4	Normal	2	Normal	5	0
FBgn0261709	chr2L	12543175	12544343	+	CR42746	2	Normal	2	Normal	3	High	3	High	5	High	5	High	2	Normal	4	Normal	2	Normal	2	Normal	5	High	4	Normal	2	Normal	4	Normal	3	High	5	High	5	High	4	Normal	4	Normal	4	Normal	2	Normal	6	0
FBgn0085424	chr2L	12587870	12628143	+	nub	2	Normal	2	Normal	2	Normal	2	Normal	5	High	5	High	2	Normal	4	Normal	2	Normal	2	Normal	5	High	4	Normal	2	Normal	4	Normal	3	High	5	High	5	High	4	Normal	4	Normal	4	Normal	2	Normal	5	0
FBgn0032439	chr2L	12610514	12611451	-	ref2	2	Normal	2	Normal	2	Normal	2	Normal	5	High	5	High	2	Normal	4	Normal	2	Normal	2	Normal	5	High	4	Normal	2	Normal	4	Normal	3	High	5	High	5	High	4	Normal	4	Normal	4	Normal	2	Normal	5	0
FBgn0004394	chr2L	12657828	12686313	+	pdm2	2	Normal	2	Normal	2	Normal	2	Normal	5	High	5	High	2	Normal	4	Normal	2	Normal	2	Normal	5	High	4	Normal	2	Normal	4	Normal	3	High	5	High	5	High	4	Normal	4	Normal	4	Normal	2	Normal	5	0
FBgn0032442	chr2L	12667242	12669714	-	CG15485	2	Normal	2	Normal	2	Normal	2	Normal	5	High	5	High	2	Normal	4	Normal	2	Normal	2	Normal	5	High	4	Normal	2	Normal	4	Normal	3	High	5	High	5	High	4	Normal	4	Normal	4	Normal	2	Normal	5	0
FBgn0032444	chr2L	12690335	12692937	-	CG5525	2	Normal	2	Normal	2	Normal	2	Normal	5	High	5	High	2	Normal	4	Normal	2	Normal	2	Normal	5	High	4	Normal	2	Normal	4	Normal	3	High	5	High	5	High	4	Normal	4	Normal	4	Normal	2	Normal	5	0
FBgn0032445	chr2L	12692985	12693892	+	CG6153	2	Normal	2	Normal	2	Normal	2	Normal	5	High	5	High	2	Normal	4	Normal	2	Normal	2	Normal	5	High	4	Normal	2	Normal	4	Normal	3	High	5	High	5	High	4	Normal	4	Normal	4	Normal	2	Normal	5	0
FBgn0032446	chr2L	12693871	12694982	-	CG5780	2	Normal	2	Normal	2	Normal	2	Normal	5	High	5	High	2	Normal	4	Normal	2	Normal	2	Normal	5	High	4	Normal	2	Normal	4	Normal	3	High	5	High	5	High	4	Normal	4	Normal	4	Normal	2	Normal	5	0
FBgn0032447	chr2L	12695037	12698917	+	PICK1	2	Normal	2	Normal	2	Normal	2	Normal	5	High	5	High	2	Normal	4	Normal	2	Normal	2	Normal	5	High	4	Normal	2	Normal	4	Normal	3	High	5	High	5	High	4	Normal	4	Normal	4	Normal	2	Normal	5	0
FBgn0032448	chr2L	12696425	12697323	-	CG5781	2	Normal	2	Normal	2	Normal	2	Normal	5	High	5	High	2	Normal	4	Normal	2	Normal	2	Normal	5	High	4	Normal	2	Normal	4	Normal	3	High	5	High	5	High	4	Normal	4	Normal	4	Normal	2	Normal	5	0
FBgn0032449	chr2L	12698917	12700640	-	CG17036	2	Normal	2	Normal	2	Normal	2	Normal	5	High	5	High	2	Normal	4	Normal	2	Normal	2	Normal	5	High	4	Normal	2	Normal	4	Normal	3	High	5	High	5	High	4	Normal	4	Normal	4	Normal	2	Normal	5	0
FBgn0032450	chr2L	12701425	12704423	-	CG5776	2	Normal	2	Normal	2	Normal	2	Normal	5	High	5	High	2	Normal	4	Normal	2	Normal	2	Normal	5	High	4	Normal	2	Normal	4	Normal	3	High	5	High	5	High	4	Normal	4	Normal	4	Normal	2	Normal	5	0
FBgn0032451	chr2L	12704723	12706683	+	spict	2	Normal	2	Normal	2	Normal	2	Normal	5	High	5	High	2	Normal	4	Normal	2	Normal	2	Normal	5	High	4	Normal	2	Normal	4	Normal	3	High	5	High	5	High	4	Normal	4	Normal	4	Normal	2	Normal	5	0
FBgn0032452	chr2L	12706798	12707590	-	CG15484	2	Normal	2	Normal	2	Normal	2	Normal	5	High	5	High	2	Normal	4	Normal	2	Normal	2	Normal	5	High	4	Normal	2	Normal	4	Normal	3	High	5	High	5	High	4	Normal	4	Normal	4	Normal	2	Normal	5	0
FBgn0032453	chr2L	12707660	12708680	+	CG6180	2	Normal	2	Normal	2	Normal	2	Normal	5	High	5	High	2	Normal	4	Normal	2	Normal	2	Normal	5	High	4	Normal	2	Normal	4	Normal	3	High	5	High	5	High	4	Normal	4	Normal	4	Normal	2	Normal	5	0
FBgn0032454	chr2L	12708791	12712468	-	CG5787	2	Normal	2	Normal	2	Normal	2	Normal	5	High	5	High	2	Normal	4	Normal	2	Normal	2	Normal	5	High	4	Normal	2	Normal	4	Normal	3	High	5	High	5	High	4	Normal	4	Normal	4	Normal	2	Normal	5	0
FBgn0032455	chr2L	12713275	12721957	-	CG5792	2	Normal	2	Normal	2	Normal	2	Normal	5	High	5	High	2	Normal	4	Normal	2	Normal	2	Normal	5	High	4	Normal	2	Normal	4	Normal	3	High	5	High	5	High	4	Normal	4	Normal	4	Normal	2	Normal	5	0
FBgn0032456	chr2L	12719070	12744809	+	MRP	2	Normal	2	Normal	2	Normal	2	Normal	5	High	5	High	2	Normal	4	Normal	2	Normal	2	Normal	5	High	4	Normal	2	Normal	4	Normal	3	High	5	High	5	High	4	Normal	4	Normal	4	Normal	2	Normal	5	0
FBgn0032457	chr2L	12760345	12761840	-	CG15483	2	Normal	2	Normal	2	Normal	2	Normal	5	High	5	High	2	Normal	4	Normal	2	Normal	2	Normal	5	High	4	Normal	2	Normal	4	Normal	3	High	5	High	5	High	4	Normal	4	Normal	4	Normal	2	Normal	5	0
FBgn0015399	chr2L	12818929	12822787	-	kek1	2	Normal	2	Normal	2	Normal	2	Normal	5	High	5	High	2	Normal	4	Normal	2	Normal	2	Normal	5	High	4	Normal	2	Normal	4	Normal	3	High	5	High	5	High	4	Normal	4	Normal	4	Normal	2	Normal	5	0
FBgn0040508	chr2L	12912529	12916774	+	ACXC	2	Normal	2	Normal	2	Normal	2	Normal	5	High	5	High	2	Normal	4	Normal	2	Normal	2	Normal	5	High	4	Normal	2	Normal	4	Normal	3	High	4	Normal	4	Normal	4	Normal	4	Normal	4	Normal	2	Normal	4	0
FBgn0040509	chr2L	12916813	12921008	+	ACXB	2	Normal	2	Normal	2	Normal	2	Normal	5	High	5	High	2	Normal	4	Normal	2	Normal	2	Normal	5	High	4	Normal	2	Normal	4	Normal	3	High	4	Normal	4	Normal	4	Normal	4	Normal	4	Normal	2	Normal	4	0
FBgn0040510	chr2L	12921090	12925454	+	ACXA	2	Normal	2	Normal	2	Normal	2	Normal	5	High	5	High	2	Normal	4	Normal	2	Normal	2	Normal	5	High	4	Normal	2	Normal	4	Normal	3	High	4	Normal	4	Normal	4	Normal	4	Normal	4	Normal	2	Normal	4	0
FBgn0040506	chr2L	12925618	12929755	+	ACXE	2	Normal	2	Normal	2	Normal	2	Normal	5	High	5	High	2	Normal	4	Normal	2	Normal	2	Normal	5	High	4	Normal	2	Normal	4	Normal	3	High	4	Normal	4	Normal	4	Normal	4	Normal	4	Normal	2	Normal	4	0
FBgn0032462	chr2L	12966748	12967788	+	CG16800	2	Normal	2	Normal	2	Normal	2	Normal	5	High	5	High	2	Normal	4	Normal	2	Normal	2	Normal	5	High	4	Normal	2	Normal	4	Normal	3	High	4	Normal	4	Normal	4	Normal	4	Normal	4	Normal	2	Normal	4	0
FBgn0020367	chr2L	12974321	12978615	+	Vha68-2	2	Normal	2	Normal	2	Normal	2	Normal	5	High	5	High	2	Normal	4	Normal	2	Normal	2	Normal	5	High	4	Normal	2	Normal	4	Normal	3	High	4	Normal	4	Normal	4	Normal	4	Normal	4	Normal	2	Normal	4	0
FBgn0032464	chr2L	12978785	12981301	+	Vha68-3	2	Normal	2	Normal	2	Normal	2	Normal	5	High	5	High	2	Normal	4	Normal	2	Normal	2	Normal	5	High	4	Normal	2	Normal	4	Normal	3	High	4	Normal	4	Normal	4	Normal	4	Normal	4	Normal	2	Normal	4	0
FBgn0032465	chr2L	12993747	13000631	-	CG12404	2	Normal	2	Normal	2	Normal	2	Normal	5	High	5	High	2	Normal	4	Normal	2	Normal	2	Normal	5	High	4	Normal	2	Normal	4	Normal	3	High	4	Normal	4	Normal	4	Normal	4	Normal	4	Normal	2	Normal	4	0
FBgn0020368	chr2L	13000764	13004142	-	Vha68-1	2	Normal	2	Normal	2	Normal	2	Normal	5	High	5	High	2	Normal	4	Normal	2	Normal	2	Normal	5	High	4	Normal	2	Normal	4	Normal	3	High	4	Normal	4	Normal	4	Normal	4	Normal	4	Normal	2	Normal	4	0
FBgn0021796	chr2L	13004785	13013201	+	Tor	2	Normal	2	Normal	2	Normal	2	Normal	5	High	5	High	2	Normal	4	Normal	2	Normal	2	Normal	5	High	4	Normal	2	Normal	4	Normal	3	High	4	Normal	4	Normal	4	Normal	4	Normal	4	Normal	2	Normal	4	0
FBgn0032467	chr2L	13013387	13019434	-	CG9934	2	Normal	2	Normal	2	Normal	2	Normal	5	High	5	High	2	Normal	4	Normal	2	Normal	2	Normal	5	High	4	Normal	2	Normal	4	Normal	3	High	4	Normal	4	Normal	4	Normal	4	Normal	4	Normal	2	Normal	4	0
FBgn0028965	chr2L	13019574	13021307	-	A16	2	Normal	2	Normal	2	Normal	2	Normal	5	High	5	High	2	Normal	4	Normal	2	Normal	2	Normal	5	High	4	Normal	2	Normal	4	Normal	3	High	4	Normal	4	Normal	4	Normal	4	Normal	4	Normal	2	Normal	4	0
FBgn0262160	chr2L	13022670	13060115	-	CG9932	2	Normal	2	Normal	2	Normal	2	Normal	5	High	5	High	2	Normal	4	Normal	2	Normal	2	Normal	5	High	4	Normal	2	Normal	4	Normal	3	High	4	Normal	4	Normal	4	Normal	4	Normal	4	Normal	2	Normal	4	0
FBgn0032470	chr2L	13106870	13109468	+	CG5142	2	Normal	2	Normal	2	Normal	2	Normal	5	High	5	High	2	Normal	4	Normal	2	Normal	2	Normal	5	High	4	Normal	2	Normal	4	Normal	3	High	4	Normal	4	Normal	4	Normal	4	Normal	4	Normal	2	Normal	4	0
FBgn0262352	chr2L	13119293	13120767	+	CG43050	2	Normal	2	Normal	2	Normal	2	Normal	5	High	5	High	2	Normal	4	Normal	2	Normal	2	Normal	5	High	4	Normal	2	Normal	4	Normal	3	High	4	Normal	4	Normal	4	Normal	4	Normal	4	Normal	2	Normal	4	0
FBgn0032471	chr2L	13130612	13134804	+	CG5122	2	Normal	2	Normal	2	Normal	2	Normal	5	High	5	High	2	Normal	4	Normal	2	Normal	2	Normal	5	High	4	Normal	2	Normal	4	Normal	3	High	4	Normal	4	Normal	4	Normal	4	Normal	4	Normal	2	Normal	4	0
FBgn0032472	chr2L	13142493	13142902	-	CG9928	2	Normal	2	Normal	2	Normal	2	Normal	5	High	5	High	2	Normal	4	Normal	2	Normal	2	Normal	5	High	4	Normal	2	Normal	4	Normal	3	High	4	Normal	4	Normal	4	Normal	4	Normal	4	Normal	2	Normal	4	0
FBgn0040972	chr2L	13143248	13143622	-	CG16978	2	Normal	2	Normal	2	Normal	2	Normal	5	High	5	High	2	Normal	4	Normal	2	Normal	2	Normal	5	High	4	Normal	2	Normal	4	Normal	3	High	4	Normal	4	Normal	4	Normal	4	Normal	4	Normal	2	Normal	4	0
FBgn0028410	chr2L	13158809	13160173	+	Pk34A	2	Normal	2	Normal	2	Normal	2	Normal	5	High	5	High	2	Normal	4	Normal	2	Normal	2	Normal	5	High	4	Normal	2	Normal	5	High	3	High	4	Normal	4	Normal	4	Normal	4	Normal	4	Normal	2	Normal	5	0
FBgn0032473	chr2L	13160526	13163153	+	CG5204	2	Normal	2	Normal	2	Normal	2	Normal	5	High	5	High	2	Normal	4	Normal	2	Normal	2	Normal	5	High	4	Normal	2	Normal	5	High	3	High	4	Normal	4	Normal	4	Normal	4	Normal	4	Normal	2	Normal	5	0
FBgn0032474	chr2L	13163290	13166072	-	DnaJ-H	2	Normal	2	Normal	2	Normal	2	Normal	5	High	5	High	2	Normal	4	Normal	2	Normal	2	Normal	5	High	4	Normal	2	Normal	5	High	3	High	4	Normal	4	Normal	4	Normal	4	Normal	4	Normal	2	Normal	5	0
FBgn0024291	chr2L	13165550	13169551	+	Sir2	2	Normal	2	Normal	2	Normal	2	Normal	5	High	5	High	2	Normal	4	Normal	2	Normal	2	Normal	5	High	4	Normal	2	Normal	5	High	3	High	4	Normal	4	Normal	4	Normal	4	Normal	4	Normal	2	Normal	5	0
FBgn0032475	chr2L	13169642	13176783	-	Sfmbt	2	Normal	2	Normal	2	Normal	2	Normal	5	High	5	High	2	Normal	4	Normal	2	Normal	2	Normal	5	High	4	Normal	2	Normal	5	High	3	High	4	Normal	4	Normal	4	Normal	4	Normal	4	Normal	2	Normal	5	0
FBgn0032476	chr2L	13177171	13178978	+	CG5439	2	Normal	2	Normal	2	Normal	2	Normal	5	High	6	High	2	Normal	4	Normal	2	Normal	2	Normal	5	High	4	Normal	2	Normal	5	High	3	High	4	Normal	4	Normal	4	Normal	4	Normal	4	Normal	2	Normal	5	0
FBgn0032477	chr2L	13179244	13183498	+	CG5287	2	Normal	2	Normal	2	Normal	2	Normal	5	High	6	High	2	Normal	4	Normal	2	Normal	2	Normal	5	High	4	Normal	2	Normal	5	High	3	High	4	Normal	4	Normal	4	Normal	4	Normal	4	Normal	2	Normal	5	0
FBgn0051849	chr2L	13180396	13182593	-	CG31849	2	Normal	2	Normal	2	Normal	2	Normal	5	High	6	High	2	Normal	4	Normal	2	Normal	2	Normal	5	High	4	Normal	2	Normal	5	High	3	High	4	Normal	4	Normal	4	Normal	4	Normal	4	Normal	2	Normal	5	0
FBgn0032478	chr2L	13183449	13184882	+	CG5458	2	Normal	2	Normal	2	Normal	2	Normal	5	High	6	High	2	Normal	4	Normal	2	Normal	2	Normal	5	High	4	Normal	2	Normal	5	High	3	High	4	Normal	4	Normal	4	Normal	4	Normal	4	Normal	2	Normal	5	0
FBgn0032479	chr2L	13184941	13191949	-	CG16974	2	Normal	2	Normal	2	Normal	2	Normal	5	High	6	High	2	Normal	4	Normal	2	Normal	2	Normal	5	High	4	Normal	2	Normal	5	High	3	High	4	Normal	4	Normal	4	Normal	4	Normal	4	Normal	2	Normal	5	0
FBgn0032480	chr2L	13192205	13197281	+	Edem2	2	Normal	2	Normal	2	Normal	2	Normal	5	High	6	High	2	Normal	4	Normal	2	Normal	2	Normal	5	High	4	Normal	2	Normal	5	High	3	High	4	Normal	4	Normal	5	High	4	Normal	4	Normal	2	Normal	6	0
FBgn0032481	chr2L	13197091	13203269	-	CG16972	2	Normal	2	Normal	2	Normal	2	Normal	5	High	6	High	2	Normal	4	Normal	2	Normal	2	Normal	5	High	4	Normal	2	Normal	5	High	3	High	4	Normal	4	Normal	5	High	4	Normal	4	Normal	2	Normal	6	0
FBgn0032482	chr2L	13203767	13210848	+	Pect	2	Normal	2	Normal	2	Normal	2	Normal	5	High	6	High	2	Normal	4	Normal	2	Normal	2	Normal	5	High	4	Normal	2	Normal	5	High	3	High	4	Normal	4	Normal	5	High	4	Normal	4	Normal	2	Normal	6	0
FBgn0032483	chr2L	13210772	13211814	-	CG15482	2	Normal	2	Normal	2	Normal	2	Normal	5	High	6	High	2	Normal	4	Normal	2	Normal	2	Normal	5	High	4	Normal	2	Normal	5	High	3	High	4	Normal	4	Normal	5	High	4	Normal	4	Normal	2	Normal	6	0
FBgn0004191	chr2L	13211924	13212116	-	snRNA:U2:34ABa	2	Normal	2	Normal	2	Normal	2	Normal	5	High	6	High	2	Normal	4	Normal	2	Normal	2	Normal	5	High	4	Normal	2	Normal	5	High	3	High	4	Normal	4	Normal	5	High	4	Normal	4	Normal	2	Normal	6	0
FBgn0032484	chr2L	13212334	13215152	-	kek4	2	Normal	2	Normal	2	Normal	2	Normal	5	High	6	High	2	Normal	4	Normal	2	Normal	2	Normal	5	High	4	Normal	2	Normal	5	High	3	High	4	Normal	4	Normal	5	High	4	Normal	4	Normal	2	Normal	6	0
FBgn0004192	chr2L	13215838	13216030	+	snRNA:U2:34ABb	2	Normal	2	Normal	2	Normal	2	Normal	5	High	6	High	2	Normal	4	Normal	2	Normal	2	Normal	5	High	4	Normal	2	Normal	5	High	3	High	4	Normal	4	Normal	5	High	4	Normal	4	Normal	2	Normal	6	0
FBgn0032485	chr2L	13216289	13219933	-	CG9426	2	Normal	2	Normal	2	Normal	2	Normal	5	High	6	High	2	Normal	4	Normal	2	Normal	2	Normal	5	High	4	Normal	2	Normal	5	High	3	High	4	Normal	4	Normal	5	High	4	Normal	4	Normal	2	Normal	6	0
FBgn0032486	chr2L	13219987	13221401	+	CG5705	2	Normal	2	Normal	2	Normal	2	Normal	5	High	6	High	2	Normal	4	Normal	2	Normal	2	Normal	5	High	4	Normal	2	Normal	5	High	3	High	4	Normal	4	Normal	5	High	4	Normal	4	Normal	2	Normal	6	0
FBgn0032487	chr2L	13221393	13222315	-	Ski6	2	Normal	2	Normal	2	Normal	2	Normal	5	High	6	High	2	Normal	4	Normal	2	Normal	2	Normal	5	High	4	Normal	2	Normal	5	High	3	High	4	Normal	4	Normal	5	High	4	Normal	4	Normal	2	Normal	6	0
FBgn0032488	chr2L	13222560	13224550	+	CG16812	2	Normal	2	Normal	2	Normal	2	Normal	5	High	6	High	2	Normal	4	Normal	2	Normal	2	Normal	5	High	4	Normal	2	Normal	5	High	3	High	4	Normal	4	Normal	5	High	4	Normal	4	Normal	2	Normal	6	0
FBgn0032489	chr2L	13224705	13225206	-	CG15480	2	Normal	2	Normal	2	Normal	2	Normal	5	High	6	High	2	Normal	4	Normal	2	Normal	2	Normal	5	High	4	Normal	2	Normal	5	High	3	High	4	Normal	4	Normal	5	High	4	Normal	4	Normal	2	Normal	6	0
FBgn0032490	chr2L	13227852	13228407	+	CG16813	2	Normal	2	Normal	2	Normal	2	Normal	5	High	6	High	2	Normal	4	Normal	2	Normal	2	Normal	5	High	4	Normal	2	Normal	5	High	3	High	4	Normal	4	Normal	5	High	4	Normal	4	Normal	2	Normal	6	0
FBgn0032491	chr2L	13229641	13230720	+	CG16815	2	Normal	2	Normal	2	Normal	2	Normal	5	High	6	High	2	Normal	4	Normal	2	Normal	2	Normal	5	High	4	Normal	2	Normal	5	High	3	High	4	Normal	4	Normal	5	High	4	Normal	4	Normal	2	Normal	6	0
FBgn0032492	chr2L	13232038	13233059	+	Prosalpha6T	2	Normal	2	Normal	2	Normal	2	Normal	5	High	6	High	2	Normal	4	Normal	2	Normal	2	Normal	5	High	4	Normal	2	Normal	5	High	3	High	4	Normal	4	Normal	5	High	4	Normal	4	Normal	2	Normal	6	0
FBgn0032493	chr2L	13233795	13234633	-	CG15479	2	Normal	2	Normal	2	Normal	2	Normal	5	High	6	High	2	Normal	4	Normal	2	Normal	2	Normal	5	High	4	Normal	2	Normal	5	High	3	High	4	Normal	4	Normal	5	High	4	Normal	4	Normal	2	Normal	6	0
FBgn0027586	chr2L	13236492	13239296	+	CG5867	2	Normal	2	Normal	2	Normal	2	Normal	5	High	6	High	2	Normal	4	Normal	2	Normal	2	Normal	5	High	4	Normal	2	Normal	5	High	3	High	4	Normal	4	Normal	5	High	4	Normal	4	Normal	2	Normal	6	0
FBgn0032494	chr2L	13240132	13241763	+	CG5945	2	Normal	2	Normal	2	Normal	2	Normal	5	High	6	High	2	Normal	4	Normal	2	Normal	2	Normal	5	High	4	Normal	2	Normal	5	High	3	High	4	Normal	4	Normal	5	High	4	Normal	4	Normal	2	Normal	6	0
FBgn0041720	chr2L	13244369	13244561	-	snRNA:U2:34ABc	2	Normal	2	Normal	2	Normal	2	Normal	5	High	6	High	2	Normal	4	Normal	2	Normal	2	Normal	5	High	4	Normal	2	Normal	5	High	3	High	4	Normal	4	Normal	5	High	4	Normal	4	Normal	2	Normal	6	0
FBgn0003935	chr2L	13244847	13244974	+	snRNA:U5:34A	2	Normal	2	Normal	2	Normal	2	Normal	5	High	6	High	2	Normal	4	Normal	2	Normal	2	Normal	5	High	4	Normal	2	Normal	5	High	3	High	4	Normal	4	Normal	5	High	4	Normal	4	Normal	2	Normal	6	0
FBgn0032495	chr2L	13246230	13250193	+	CG16820	2	Normal	2	Normal	2	Normal	2	Normal	5	High	6	High	2	Normal	4	Normal	2	Normal	2	Normal	5	High	4	Normal	2	Normal	5	High	3	High	4	Normal	4	Normal	5	High	4	Normal	4	Normal	2	Normal	6	0
FBgn0051728	chr2L	13251508	13257426	+	CG31728	2	Normal	2	Normal	2	Normal	2	Normal	5	High	6	High	2	Normal	4	Normal	2	Normal	2	Normal	5	High	4	Normal	2	Normal	5	High	3	High	4	Normal	4	Normal	5	High	4	Normal	4	Normal	2	Normal	6	0
FBgn0051851	chr2L	13257476	13258336	+	CG31851	2	Normal	2	Normal	2	Normal	2	Normal	5	High	6	High	2	Normal	4	Normal	2	Normal	2	Normal	5	High	4	Normal	2	Normal	5	High	3	High	4	Normal	4	Normal	5	High	4	Normal	4	Normal	2	Normal	6	0
FBgn0051730	chr2L	13259063	13259641	-	CG31730	2	Normal	2	Normal	2	Normal	2	Normal	5	High	6	High	2	Normal	4	Normal	2	Normal	2	Normal	5	High	4	Normal	2	Normal	5	High	3	High	4	Normal	4	Normal	5	High	4	Normal	4	Normal	2	Normal	6	0
FBgn0032497	chr2L	13261009	13284043	+	CG6043	2	Normal	2	Normal	2	Normal	2	Normal	5	High	6	High	2	Normal	4	Normal	2	Normal	2	Normal	5	High	4	Normal	2	Normal	5	High	3	High	4	Normal	4	Normal	5	High	4	Normal	4	Normal	2	Normal	6	0
FBgn0051848	chr2L	13264995	13265876	-	CG31848	2	Normal	2	Normal	2	Normal	2	Normal	5	High	6	High	2	Normal	4	Normal	2	Normal	2	Normal	5	High	4	Normal	2	Normal	5	High	3	High	4	Normal	4	Normal	5	High	4	Normal	4	Normal	2	Normal	6	0
[truncated: 13,386 more rows]

## Sheet: Gene_Expression(FPKM)
Gene_ID	Chromosome arm	Start	End	Strand	Gene short name	1182-4H_FPKM	BG3_FPKM	Cl8_FPKM	D16C3_FPKM	D17C3_FPKM	D20C5_FPKM	D4C1_FPKM	D8_FPKM	D9_FPKM	Kc167_FPKM	L1_FPKM	MBN2_FPKM	S1_FPKM	S2DRSC_FPKM	S2R_FPKM	S3_FPKM	Sg4_FPKM	W2_FPKM
[truncated: 15,147 more rows]

[truncated: 6 more sheets: S2-DRSC, HighCopy, Expressed, S2-DRSC, LowCopy, Expressed, Kc167, HighCopy, Expressed, Kc167, LowCopy, Expressed, S2DRSC, High, Cell cycle, Expr, Kc167, Low, Cell cycle, Expr]
